# Supplementary material for: Multi-omics profiling identifies a deregulated FUS-MAP1B axis in ALS/FTD–associated UBQLN2 mutants
Source: Life Sci Alliance. 2022 Jul 1;5(11):e202101327. doi: 10.26508/lsa.202101327 (PMC9258132; doi:10.26508/lsa.202101327)
Supplement: Supplementary file 3 [file LSA-2021-01327_TableS3.xlsx]

## Sheet: T487I_vs_HeLa
Gene	baseMean	log2FoldChange	lfcSE	pvalue	q-value	regulation
UGT2B17	691.33	4.47788	0.114907	0	0	up
TMPRSS3	849.321	-3.33475	0.0886025	0	0	down
KLF3	867.854	-2.84293	0.0741282	0	0	down
PSTPIP2	888.192	-3.12973	0.0765563	0	0	down
immunoglobulin heavy chain	973.182	4.78547	0.112181	0	0	up
MAP1B	981.206	3.30702	0.0849898	0	0	up
PIEZO2	1062.47	-3.97237	0.0840304	0	0	down
BILF2.t01	1225.51	3.04877	0.0800074	0	0	up
NLRP2	1316.36	4.78086	0.0945221	0	0	up
CBLB	1348.81	-2.66879	0.065753	0	0	down
MAP7D2	1350.08	-3.08242	0.0799102	0	0	down
CD24	1429.07	-2.91067	0.0763172	0	0	down
CADM1	1538.6	3.98667	0.0783349	0	0	up
FAM101B	1591.38	-3.1458	0.0726748	0	0	down
FEZ1	1613.75	-3.12236	0.0730496	0	0	down
FLJ00385	1620.73	6.39972	0.132469	0	0	up
CYP1B1	1688.18	-6.23074	0.116363	0	0	down
CRIM1	1771.5	-2.50961	0.0652211	0	0	down
RHOBTB3	1914.46	-2.53479	0.0674793	0	0	down
FRMD4A	1944.67	-2.5	0.0611369	0	0	down
APP	2038.99	-2.15264	0.0564757	0	0	down
EPHB1	2338.81	-2.56966	0.060558	0	0	down
SLFN5	2408.73	-4.86971	0.0816923	0	0	down
SPARC	2459.51	2.29549	0.0544474	0	0	up
UCHL1	2576.45	3.19268	0.0670884	0	0	up
BDLF2.t01	2958.71	2.50587	0.0615938	0	0	up
BDLF3.t01	3102.18	2.60416	0.0656451	0	0	up
IGHG1	3289.8	6.87691	0.115784	0	0	up
BcLF1.t01	3824.2	2.4235	0.0525264	0	0	up
Ig kappa	5043.85	3.62568	0.0533024	0	0	up
CD226	5152.18	-3.59898	0.0589417	0	0	down
BLLF1.t01	5324.8	2.36671	0.0602081	0	0	up
COL5A1	5446.6	-3.00338	0.0758025	0	0	down
AK128525	7741.35	4.85445	0.060959	0	0	up
FMNL3	8471.63	-1.74201	0.0456829	0	0	down
HLA-DQB1	21225.8	-2.01237	0.0494783	0	0	down
HLA-DQA1	31686.9	-4.43322	0.0663394	0	0	down
SRGN	35843.7	-1.65295	0.0436333	0	0	down
CYTH3	1382.24	-3.12886	0.083666	4.37e-306	2.56e-303	down
ZC3H12C	3526.12	-2.38444	0.0637675	5.14e-306	2.94e-303	down
SDC1	624.578	4.86014	0.13093	1.32e-301	7.36e-299	up
LAPTM4B	894.479	2.87815	0.0780579	1.3e-297	7.05e-295	up
LOC728175	1118.65	-2.43046	0.0659899	5.92e-297	3.14e-294	down
DQ575049	1328.9	2.7763	0.0757526	4.64e-294	2.41e-291	up
CD84	2495.22	-1.85592	0.0515332	5.03e-284	2.56e-281	down
SCIMP	4537.47	-1.70733	0.047816	3.15e-279	1.56e-276	down
SEMA6A	1276.55	-2.25274	0.0639353	5.9e-272	2.87e-269	down
FCGR2C	1845.89	-1.93664	0.0551008	1.28e-270	6.08e-268	down
LAMP3	6175.23	-1.61432	0.0460691	5.3e-269	2.47e-266	down
LOC643401	762.341	-2.77095	0.079232	5.86e-268	2.68e-265	down
CD274	6054.5	-2.00753	0.0574447	1.43e-267	6.4e-265	down
AHR	1559.41	-2.4678	0.0707895	2.88e-266	1.27e-263	down
LOC730101	1016.27	-2.47144	0.0710121	2.18e-265	9.4e-263	down
BDLF1.t01	1336.75	2.44573	0.0704956	9.91e-264	4.19e-261	up
HLA-DRB1	38696.4	-2.0067	0.058195	1.48e-260	6.14e-258	down
AIM1	6003.46	-1.9287	0.0565486	5.81e-255	2.37e-252	down
GMPR	913.732	2.58128	0.0765465	2.78e-249	1.11e-246	up
CLNK	867.849	-2.51369	0.0745692	4.2e-249	1.65e-246	down
CPXM1	2753.47	2.13161	0.0633119	1.68e-248	6.49e-246	up
IRAK3	1522.94	-2.28426	0.0687681	6.14e-242	2.34e-239	down
PPFIBP1	1851.47	-1.96266	0.0591048	8.7e-242	3.26e-239	down
VCAN	919.217	-2.89327	0.0875304	1.34e-239	4.94e-237	down
BLRF2.t01	2608.16	2.17826	0.0661721	1.21e-237	4.39e-235	up
GTSF1	484.824	-3.70532	0.112567	1.28e-237	4.57e-235	down
TSPAN12	727.903	-2.66647	0.0810175	1.47e-237	5.17e-235	down
NTRK2	1681.72	-1.84091	0.0561376	7.45e-236	2.58e-233	down
IL2RA	514.01	-3.0185	0.0922054	4.71e-235	1.6e-232	down
H1F0	771.477	2.47526	0.0757981	6.58e-234	2.21e-231	up
BBRF3.t01	2580.62	1.86919	0.0577889	1.62e-229	5.37e-227	up
ZNF318	18212.3	-1.42144	0.0439624	2.39e-229	7.81e-227	down
ARL4C	462.205	-3.56048	0.110376	2.73e-228	8.8e-226	down
XCL1	633.587	-2.8834	0.0897227	1.35e-226	4.28e-224	down
C1orf173	500.541	-3.21526	0.101043	3.33e-222	1.04e-219	down
ADAMTS12	890.503	-2.35556	0.0741555	1.96e-221	6.05e-219	down
ITPR1	2972.43	-2.00993	0.0633282	4.6e-221	1.4e-218	down
IL16	7610.27	-1.76713	0.0557902	3.47e-220	1.04e-217	down
NPNT	494.478	5.53321	0.175972	5.11e-217	1.52e-214	up
IGLL5	427.787	4.29008	0.136654	2.46e-216	7.21e-214	up
FAM46C	737.228	3.34325	0.107314	4.5e-213	1.3e-210	up
IFNGR1	3337.95	-1.58001	0.0507699	1.25e-212	3.58e-210	down
SELL	7320.13	1.96082	0.0631179	6.92e-212	1.95e-209	up
CASP10	775.244	2.36148	0.0760867	1.73e-211	4.81e-209	up
PARM1	663.72	2.80608	0.0907632	7.17e-210	1.97e-207	up
PYHIN1	430.788	-4.74563	0.153517	8.06e-210	2.19e-207	down
PLCXD1	2841.86	1.65129	0.0535046	3.8e-209	1.02e-206	up
CYP7B1	515.6	-2.79729	0.0908353	3.04e-208	8.08e-206	down
MMP7	1188.67	-2.04914	0.066551	3.51e-208	9.21e-206	down
PLAGL1	1840.75	-1.84334	0.0598914	5.16e-208	1.34e-205	down
KDM5B	1094.7	-2.27504	0.0741417	9.02e-207	2.31e-204	down
ITGA1	567.143	-2.61524	0.086063	8.03e-203	2.04e-200	down
LEPREL1	709.841	-2.52394	0.0832575	7.31e-202	1.84e-199	down
DQ592230	782.324	-2.26076	0.0747942	1.07e-200	2.65e-198	down
MCTP1	1738.23	-1.96493	0.0650243	1.36e-200	3.33e-198	down
SMIM3	1242.69	-1.92423	0.0638306	1.21e-199	2.95e-197	down
SLC12A7	1725.01	-2.83393	0.0940663	2.15e-199	5.17e-197	down
CDK5R1	913.865	-2.12803	0.0708518	3.44e-198	8.18e-196	down
CLEC17A	6501.01	-1.47823	0.0492393	5.16e-198	1.21e-195	down
LIPH	1332.85	-1.78532	0.0595604	2.09e-197	4.86e-195	down
ARHGAP6	1095.37	-1.89757	0.0633833	6.3e-197	1.45e-194	down
CNN3	1362.44	1.77478	0.0596119	8.92e-195	2.04e-192	up
AASS	472.918	-3.15345	0.106085	3.59e-194	8.11e-192	down
TRERF1	476.808	5.78751	0.195242	4.2e-193	9.41e-191	up
CD244	666.206	-2.6697	0.0900775	4.88e-193	1.08e-190	down
SASH1	435.703	-2.89996	0.0979479	1.21e-192	2.65e-190	down
MSX1	882.265	2.47669	0.0837744	4.36e-192	9.49e-190	up
P2RX1	757.655	2.40966	0.081619	1.45e-191	3.12e-189	up
LY9	2310.72	-1.86394	0.0631464	1.71e-191	3.64e-189	down
GUCY1B3	1288.94	-2.10589	0.0713835	2.79e-191	5.9e-189	down
NR4A3	528.212	-2.57456	0.0879068	1.5e-188	3.14e-186	down
RASGRP1	1644.39	-1.78969	0.0611288	2.02e-188	4.19e-186	down
CD180	1557.14	1.9886	0.0683605	4.83e-186	9.94e-184	up
NID1	4078.81	-1.57006	0.0541615	9.21e-185	1.88e-182	down
BGLF2.t01	1630	2.10059	0.0726264	6.09e-184	1.23e-181	up
BALF4.t01	1897.28	1.98567	0.0687397	1.75e-183	3.5e-181	up
ANXA1	702.883	-2.24826	0.0778719	2.74e-183	5.45e-181	down
TXNIP	3619.82	1.54648	0.0540772	7.19e-180	1.42e-177	up
ITPR2	6029.14	-1.75179	0.0613237	1.76e-179	3.44e-177	down
RNF144A	564.809	-2.45481	0.08597	2.49e-179	4.82e-177	down
GPC4	948.509	2.21314	0.0775271	3.09e-179	5.94e-177	up
DENND5A	2297.09	-1.60842	0.0565334	4.77e-178	9.09e-176	down
LMP1.t01	27393.4	-1.31146	0.0461138	6.55e-178	1.24e-175	down
GCSAM	2867.16	-1.58702	0.056079	3.47e-176	6.5e-174	down
KIF3A	1650.04	-1.80172	0.06374	8.87e-176	1.65e-173	down
WDFY1	2492.49	-1.91074	0.0675978	8.98e-176	1.65e-173	down
NPR1	753.281	-2.6931	0.0952878	9.91e-176	1.81e-173	down
E2F2	1020.81	2.06196	0.0729857	1.36e-175	2.47e-173	up
FBN1	3703.87	-1.50104	0.0531566	2e-175	3.59e-173	down
AL157440	1500.17	-1.67664	0.0595469	1.99e-174	3.55e-172	down
CACNA1E	2897.18	-1.92145	0.0682899	3.49e-174	6.18e-172	down
KIAA1324L	883.861	-2.43026	0.0865545	1.83e-173	3.22e-171	down
NAPRT1	351.951	4.39638	0.156954	1.21e-172	2.1e-170	up
VIM	19558.8	1.3031	0.0466255	6.94e-172	1.2e-169	up
IGDCC4	339.907	-3.50981	0.125836	3.34e-171	5.73e-169	down
ANKRD36BP2	337.756	3.92522	0.140883	7.8e-171	1.33e-168	up
BZLF2.t01	559.423	2.62922	0.0949451	8.73e-169	1.48e-166	up
CYP27A1	584.004	-2.41677	0.0875231	7.78e-168	1.31e-165	down
ATP8B2	1280.74	1.79938	0.0652522	2.17e-167	3.62e-165	up
CASP1	1344.76	-1.54479	0.0560278	2.42e-167	4e-165	down
EVC	345.911	3.25081	0.117979	3.94e-167	6.48e-165	up
CHI3L2	1430.68	2.0501	0.0744353	5.51e-167	8.99e-165	up
MDGA1	335.272	3.26575	0.118938	5.64e-166	9.14e-164	up
CLIC2	1058.75	-1.67254	0.0609256	6.55e-166	1.05e-163	down
GAP43	313.124	4.15843	0.15174	2.39e-165	3.82e-163	up
EDNRB	382.06	5.65322	0.206409	3.77e-165	5.98e-163	up
PEAK1	1761.29	-1.6754	0.0612765	1.36e-164	2.14e-162	down
F11R	7639.42	-1.28845	0.0472042	4.83e-164	7.55e-162	down
MICAL2	443.531	-2.89405	0.106683	4.66e-162	7.24e-160	down
HLA-DMB	12431.9	-1.19604	0.0441349	9.93e-162	1.53e-159	down
DTX4	2984.69	-1.43824	0.0534749	2.46e-159	3.78e-157	down
TWSG1	867.229	-2.0154	0.0752525	5.26e-158	8.01e-156	down
SLC9A3R1	1254.92	1.68937	0.0633516	1.15e-156	1.74e-154	up
abParts	558642	1.57682	0.0593923	2.62e-155	3.93e-153	up
HILPDA	4008.44	-1.37591	0.0518377	3.12e-155	4.65e-153	down
GBP2	3545.85	-1.56786	0.0590864	3.83e-155	5.68e-153	down
ST6GAL1	11912.5	1.20772	0.0455819	1.09e-154	1.6e-152	up
PIP5K1B	829.968	-2.10528	0.0796048	3.99e-154	5.85e-152	down
LOC285972	2267.71	-1.39171	0.0526748	7.93e-154	1.15e-151	down
LHFP	346.722	-2.90273	0.109956	1.41e-153	2.04e-151	down
CCL22	46775.8	-1.59869	0.0605745	1.69e-153	2.42e-151	down
JAG1	709.301	-2.1766	0.0826087	5.36e-153	7.65e-151	down
SRGAP3	432.347	-2.69996	0.10269	2.34e-152	3.32e-150	down
ENTPD1	22389.3	-1.20267	0.0458187	7.43e-152	1.05e-149	down
TBC1D8	530.496	-2.26987	0.0865726	1.6e-151	2.25e-149	down
PTAFR	2086.17	1.5173	0.0579427	3.81e-151	5.31e-149	up
MCOLN3	581.943	-2.65474	0.101434	5.52e-151	7.65e-149	down
CDC42BPB	1780.04	-1.53404	0.058639	7.43e-151	1.02e-148	down
CLMN	1862.08	-1.63264	0.0625022	2.09e-150	2.86e-148	down
ITGAM	2496.1	-1.31762	0.0506877	5.66e-149	7.7e-147	down
COL16A1	553.526	-3.1732	0.122123	7.57e-149	1.02e-146	down
MPEG1	2356.91	-1.48642	0.0572876	1.99e-148	2.67e-146	down
LINC00926	4810.22	-1.15086	0.0443871	3.24e-148	4.33e-146	down
BXLF2.t01	1408.07	1.65839	0.06409	1.24e-147	1.65e-145	up
EHBP1	1781.68	-1.51985	0.0588915	7.27e-147	9.6e-145	down
DSG2	1847.51	-1.88835	0.0733054	2.48e-146	3.26e-144	down
CD80	4603.54	-1.39368	0.0542321	1.22e-145	1.59e-143	down
PRSS21	391.315	-6.56024	0.25583	5.07e-145	6.58e-143	down
ICAM1	11411	-1.06499	0.0415937	1.35e-144	1.75e-142	down
FOXP1	276.703	3.51951	0.137798	6.91e-144	8.87e-142	up
SHROOM3	740.264	2.06005	0.0806783	8.26e-144	1.05e-141	up
CKAP4	1628.73	1.4378	0.0563393	1.17e-143	1.49e-141	up
RHOV	1032.62	-2.09238	0.0820689	2.22e-143	2.8e-141	down
GPRASP1	342.979	-2.89789	0.113884	7.84e-143	9.84e-141	down
GPATCH2L	1427.4	-1.51931	0.0597275	9.76e-143	1.22e-140	down
NCR3	574.487	-2.08822	0.0821081	1.1e-142	1.37e-140	down
LGALS14	326.651	-3.05753	0.120329	1.97e-142	2.43e-140	down
PHGDH	3363.51	1.37629	0.0544057	3.46e-141	4.25e-139	up
CREB3L1	607.735	-2.50837	0.0995484	4.27e-140	5.22e-138	down
GGT7	784.322	-1.97226	0.0784	1.2e-139	1.46e-137	down
PPP1R26	322.609	3.42592	0.136472	4.55e-139	5.5e-137	up
RGS16	3737.67	-1.21825	0.0487541	8.33e-138	1e-135	down
ARMCX4	328.297	-2.68993	0.107713	1.2e-137	1.43e-135	down
BPLF1.t01	612.788	2.1552	0.0863395	1.59e-137	1.89e-135	up
MX2	7592.57	-0.993469	0.0398225	2.28e-137	2.69e-135	down
BVRF2.t01	534.025	2.12249	0.0852433	7.59e-137	8.94e-135	up
SVIL	404.773	2.39556	0.0962121	7.67e-137	8.99e-135	up
ATF5	6047.01	1.33924	0.0538501	1.58e-136	1.84e-134	up
IDS	8567.68	-1.07987	0.0434479	2.32e-136	2.69e-134	down
C3	431.801	-2.20018	0.0885716	3.26e-136	3.76e-134	down
SUB1	9089.17	1.28424	0.0517724	7.81e-136	8.96e-134	up
HIP1R	546.465	2.22904	0.0898844	9.2e-136	1.05e-133	up
SLAMF7	17157.8	-1.15049	0.0464408	1.74e-135	1.98e-133	down
FOXO3	406.749	-2.29945	0.0930104	6.13e-135	6.94e-133	down
CD9	397.252	2.37437	0.0960579	6.83e-135	7.69e-133	up
ANK1	2018.97	-1.32354	0.0536825	3.26e-134	3.65e-132	down
ITM2C	7380.97	1.24471	0.0505258	5.3e-134	5.91e-132	up
CR2	11423.6	-1.15897	0.0470841	8.76e-134	9.71e-132	down
HOOK3	994.848	-1.65781	0.0673687	1.04e-133	1.14e-131	down
SLC12A8	2647.9	-1.33249	0.0542463	3.1e-133	3.4e-131	down
AK124233	1248.45	-1.88203	0.076739	7.97e-133	8.71e-131	down
CPNE5	1929.61	1.66736	0.0679953	8.66e-133	9.42e-131	up
S1PR1	850.287	1.89804	0.0776391	5.42e-132	5.86e-130	up
CTSB	4187.52	-1.16478	0.0476846	8.88e-132	9.57e-130	down
GJB2	281.239	-2.92814	0.119927	1.16e-131	1.24e-129	down
FYN	646.412	-1.77284	0.072653	1.65e-131	1.76e-129	down
TRAM2	2724.98	-1.38299	0.0567639	4.13e-131	4.39e-129	down
GABARAPL1	417.166	-2.48511	0.102029	4.91e-131	5.2e-129	down
DDR1	1781.09	-1.68126	0.0690496	6.01e-131	6.33e-129	down
FAM13A	1093.13	-1.6714	0.0687131	1.08e-130	1.13e-128	down
B4GALT6	1916.46	-1.47511	0.0607324	2.58e-130	2.69e-128	down
FNDC3B	1793.49	-1.57328	0.0648945	7.7e-130	8e-128	down
BFRF2.t01	1880.22	1.69758	0.0700305	8.31e-130	8.59e-128	up
HLA-DRB6	1339.41	2.47773	0.102881	3.72e-128	3.83e-126	up
SDC4	824.082	-1.67087	0.0695411	1.45e-127	1.48e-125	down
MOK	258.461	-3.04032	0.126906	7.77e-127	7.92e-125	down
SEPT11	3051.74	-1.38724	0.0581083	5.8e-126	5.89e-124	down
RNF43	311.957	-2.67353	0.112031	7.19e-126	7.27e-124	down
TNFRSF11A	1183.35	-1.3403	0.0561928	9.69e-126	9.75e-124	down
LOC100233156	306.26	-2.53928	0.10651	1.26e-125	1.26e-123	down
CD109	598.037	-2.22474	0.0933552	1.6e-125	1.59e-123	down
TMEM120A	2198.8	-1.95453	0.0823001	1.13e-124	1.12e-122	down
VASH2	1232.44	-1.76426	0.0743267	1.51e-124	1.49e-122	down
TBC1D9	662.766	-1.88635	0.0794914	1.76e-124	1.73e-122	down
RBPMS	523.893	-1.99749	0.084229	2.52e-124	2.47e-122	down
DQ658414	7934.78	-1.90291	0.080387	7.03e-124	6.86e-122	down
ITGB1	2766.91	-1.46118	0.0618319	1.83e-123	1.77e-121	down
BFLF2.t01	2611.06	1.48393	0.0628793	3.89e-123	3.76e-121	up
EPB41L2	7146.71	-1.06675	0.0452471	6.79e-123	6.55e-121	down
HLA-L	1158.03	-2.1791	0.0926679	2.85e-122	2.74e-120	down
ARHGAP26	2551.28	-1.18299	0.0503564	4.87e-122	4.66e-120	down
STAT3	7162.31	-1.30812	0.0557135	6.61e-122	6.29e-120	down
KALRN	452.399	-2.28856	0.0975104	8.27e-122	7.84e-120	down
TBC1D30	309.981	-2.5458	0.108683	2.43e-121	2.29e-119	down
ARHGAP31	3714.88	-1.27865	0.0546232	3.49e-121	3.28e-119	down
ZNF532	507.822	2.03422	0.0871478	1.65e-120	1.55e-118	up
RUNX1	730.676	-1.65118	0.0708949	5.53e-120	5.15e-118	down
HLA-DOA	7145.41	-1.06982	0.0459527	6.93e-120	6.44e-118	down
IL17RB	3947.31	1.11105	0.0477286	7.32e-120	6.77e-118	up
IGJ	18202.9	1.60002	0.068758	8.87e-120	8.17e-118	up
VPREB3	381.23	2.43928	0.105015	2.38e-119	2.18e-117	up
IL18RAP	238.884	-3.2069	0.13814	3.23e-119	2.95e-117	down
ZG16B	219.294	-3.84114	0.165795	9.58e-119	8.72e-117	down
TRPM2	399.003	-2.58939	0.111778	1.02e-118	9.21e-117	down
EXPH5	196.801	-3.9515	0.170598	1.08e-118	9.79e-117	down
MDFIC	3237.73	-1.30083	0.0562117	1.77e-118	1.59e-116	down
TGM2	2430.44	-1.41966	0.0615113	7.4e-118	6.63e-116	down
EPS8	483.933	-1.90275	0.082647	2.77e-117	2.47e-115	down
ENPP4	987.338	-1.7721	0.0771222	7.78e-117	6.91e-115	down
IL18R1	970.091	-2.08238	0.0907298	1.42e-116	1.26e-114	down
IL18BP	1272.1	-1.32867	0.057907	1.66e-116	1.46e-114	down
AMOTL1	911.324	1.49685	0.065275	2.25e-116	1.98e-114	up
BHLHE40	5526.35	-1.19194	0.0520046	2.95e-116	2.58e-114	down
CD40	13241.4	-1.18348	0.0518062	1.67e-115	1.45e-113	down
C9orf91	2703.65	-1.13098	0.0495093	1.68e-115	1.46e-113	down
SSH1	4450.73	-0.980408	0.0429347	2.07e-115	1.79e-113	down
FAM65B	1754.03	1.2928	0.0567629	8.03e-115	6.93e-113	up
HIVEP3	1954.57	-1.24494	0.0548199	3.59e-114	3.08e-112	down
GLIS3	317.742	-2.55523	0.11255	4.18e-114	3.58e-112	down
NFATC4	1309.83	1.59094	0.0702241	1.24e-113	1.06e-111	up
BRRF2.t01	1588.36	1.30651	0.0577308	2.15e-113	1.82e-111	up
KIAA1147	5809.95	-1.28287	0.0566919	2.26e-113	1.91e-111	down
CCNI2	1040.67	-1.36413	0.0602931	2.46e-113	2.07e-111	down
SERPINB10	449.12	-2.14152	0.0947056	3.28e-113	2.75e-111	down
SHF	424.933	-2.45766	0.108963	1.2e-112	1.01e-110	down
ELAC2	2983.69	1.17352	0.052054	1.53e-112	1.27e-110	up
TACC1	17972.1	-1.1074	0.0492125	3.93e-112	3.27e-110	down
HAVCR2	450.774	-1.93635	0.0863111	1.81e-111	1.5e-109	down
JAM2	247.07	-2.91716	0.130044	1.92e-111	1.58e-109	down
LDLRAD4	1283.74	-1.28339	0.0574369	1.37e-110	1.13e-108	down
CDC25B	3931.11	1.09733	0.0491656	2.41e-110	1.97e-108	up
ENC1	1421.2	1.34942	0.0606248	9.32e-110	7.61e-108	up
TC2N	1333.98	-1.59823	0.0719153	2.02e-109	1.64e-107	down
XBP1	9442.14	1.19984	0.0541297	7.3e-109	5.91e-107	up
PSAT1	1900.52	1.42582	0.0644226	1.54e-108	1.25e-106	up
ACSS1	2528.34	1.15619	0.0525037	1.81e-107	1.46e-105	up
BFRF3.t01	647.479	2.27731	0.1035	2.69e-107	2.16e-105	up
CLC	206.769	-5.35189	0.243362	3.47e-107	2.77e-105	down
RNF34	1474.62	1.31384	0.0598332	7.22e-107	5.74e-105	up
ANKLE1	658.922	1.8199	0.082985	1.33e-106	1.05e-104	up
DNAH17	353.242	-2.67501	0.122113	2.28e-106	1.8e-104	down
DUSP6	189.802	3.69729	0.169148	6.47e-106	5.1e-104	up
EEPD1	186.859	3.84629	0.176332	1.75e-105	1.38e-103	up
UBXN7	1547.83	-1.63429	0.0749771	2.47e-105	1.93e-103	down
PLAUR	333.033	-2.42862	0.111532	3.99e-105	3.11e-103	down
NEK6	9139.02	-1.00559	0.0461818	4.05e-105	3.14e-103	down
MTMR11	222.806	-2.97577	0.136699	4.59e-105	3.56e-103	down
TCFL5	868.894	-1.39621	0.0641947	6.98e-105	5.39e-103	down
GLDC	936.153	1.60781	0.0739687	9.31e-105	7.16e-103	up
RCC1	3834.15	1.13564	0.0522654	1.11e-104	8.51e-103	up
GBP4	1344.28	-1.37298	0.0632262	1.47e-104	1.12e-102	down
mir-29b-2	545.083	-1.81184	0.0835541	2.87e-104	2.18e-102	down
IGF2R	10233.1	-1.02632	0.0473756	4.53e-104	3.44e-102	down
SPINT2	471.903	-2.00606	0.092635	5.4e-104	4.08e-102	down
ACY3	256.927	2.55645	0.118335	1.67e-103	1.26e-101	up
SPTBN1	17269	-0.930915	0.0431738	4.08e-103	3.07e-101	down
DOCK6	797.991	-1.72073	0.0799915	1.22e-102	9.1e-101	down
NT5DC2	2023.02	1.5234	0.0708314	1.33e-102	9.92e-101	up
KSR1	3594.1	-1.46512	0.0682818	3.93e-102	2.93e-100	down
BAZ2B	1305.75	-1.66796	0.0777595	4.54e-102	3.37e-100	down
LRRC16B	176.509	-3.66063	0.171006	1.16e-101	8.6e-100	down
REL	737.373	-2.41366	0.112862	1.81e-101	1.33e-99	down
RYR3	182.775	-5.10229	0.238634	2e-101	1.47e-99	down
RASSF4	2758.74	-1.5021	0.0703018	2.74e-101	2.01e-99	down
FRMD6	193.775	3.33025	0.155968	3.72e-101	2.72e-99	up
TNFRSF17	1057.42	1.39363	0.0653188	5.28e-101	3.84e-99	up
LOC642846	803.269	1.70106	0.0797334	5.44e-101	3.95e-99	up
CYP4F35P	383.318	2.24941	0.105778	2.37e-100	1.72e-98	up
MGST1	1178.13	1.69624	0.0799449	6.56e-100	4.73e-98	up
RASA1	1950.58	-1.37366	0.0647489	6.92e-100	4.97e-98	down
CFP	604.88	-2.36196	0.111596	1.99e-99	1.43e-97	down
LYST	1617.26	-1.51284	0.0715897	4.03e-99	2.88e-97	down
STT3B	5361.46	-1.54872	0.0734131	8.66e-99	6.16e-97	down
CAMK4	1301.07	-1.2466	0.0591694	1.55e-98	1.1e-96	down
SLC12A6	3215.52	-1.31269	0.0623964	2.95e-98	2.08e-96	down
ITIH1	225.539	-3.03725	0.144408	3.31e-98	2.34e-96	down
DLGAP4	3105.88	-1.40301	0.0668056	6.37e-98	4.48e-96	down
RAB34	172.412	3.99362	0.190271	8.24e-98	5.77e-96	up
CDIP1	2621.85	1.25092	0.0597271	2.13e-97	1.49e-95	up
SECISBP2L	3009.87	-1.29931	0.0620619	2.53e-97	1.76e-95	down
IFIT1	3609.77	1.65035	0.078939	4.66e-97	3.24e-95	up
SPAG9	3625.54	-1.26583	0.0605663	5.37e-97	3.72e-95	down
WNK1	14177.6	-1.09747	0.0526067	1.19e-96	8.22e-95	down
SORL1	20395.9	-1.03146	0.0494478	1.25e-96	8.59e-95	down
BCL7A	631.494	1.54802	0.0742659	1.72e-96	1.18e-94	up
PHKA1	203.397	3.48377	0.16752	4.69e-96	3.21e-94	up
CXCL14	473.369	-8.16437	0.392639	4.95e-96	3.38e-94	down
SAMSN1	2084.16	-1.26325	0.0608176	7.9e-96	5.37e-94	down
TRIP6	868.373	1.73718	0.0838243	2.1e-95	1.43e-93	up
FHOD3	761.043	-1.49308	0.0720628	2.33e-95	1.57e-93	down
HEG1	3963.54	-1.06009	0.0511859	2.79e-95	1.88e-93	down
DICER1	4560.42	-1.16032	0.0560413	3.14e-95	2.11e-93	down
DPYSL2	1266.42	1.3024	0.0629387	3.99e-95	2.68e-93	up
CECR7	221.559	2.7229	0.131691	5.65e-95	3.77e-93	up
RBPJ	4338.36	-1.27396	0.0616158	5.71e-95	3.8e-93	down
HIST1H1C	8733.27	1.74141	0.0843494	1.08e-94	7.16e-93	up
LOC256021	310.928	-2.28094	0.110493	1.12e-94	7.42e-93	down
DOCK4	164.782	-3.70888	0.179738	1.33e-94	8.81e-93	down
LHFPL3-AS2	183.086	-2.93067	0.142029	1.35e-94	8.9e-93	down
EDA2R	1469.52	-1.18849	0.0576034	1.41e-94	9.26e-93	down
CALD1	164.197	-3.48523	0.169081	2.11e-94	1.38e-92	down
GPR125	396.863	-1.92016	0.0931937	2.53e-94	1.65e-92	down
CDC42BPA	832.137	1.64114	0.0796675	2.75e-94	1.79e-92	up
GBE1	6418.9	-0.994833	0.0483255	3.66e-94	2.37e-92	down
UGCG	1217.24	-1.79629	0.087421	8.09e-94	5.23e-92	down
EEF2K	3156.88	-0.955027	0.0464986	9.69e-94	6.25e-92	down
ALOX12P2	151.495	-4.14551	0.202208	2.1e-93	1.35e-91	down
GLUL	1681.27	1.15992	0.056584	2.19e-93	1.41e-91	up
PPARGC1B	1661.39	-1.14012	0.0556507	2.8e-93	1.79e-91	down
BMPR2	2101.41	-1.16652	0.056951	3.06e-93	1.95e-91	down
AHRR	3212.11	-1.4735	0.0719603	3.49e-93	2.22e-91	down
IL32	6371.88	-1.37366	0.067174	6.1e-93	3.87e-91	down
NPHP3	804.557	-1.56552	0.0766316	9.2e-93	5.82e-91	down
EGR3	704.01	-1.5489	0.0760851	3.99e-92	2.52e-90	down
KCNJ12	413.574	-1.96672	0.0969185	1.5e-91	9.42e-90	down
H2AFX	1764.43	1.70737	0.0842475	2.56e-91	1.61e-89	up
HMGB1	10906.4	1.11351	0.0550084	4.13e-91	2.59e-89	up
FKBP11	2211.08	1.1313	0.0559272	5.53e-91	3.45e-89	up
BIRC3	16876.3	-1.08631	0.0537048	5.62e-91	3.5e-89	down
BMPR1A	605.755	-1.69892	0.0841037	9.72e-91	6.03e-89	down
NCF4	1471.92	1.19732	0.0593122	1.28e-90	7.91e-89	up
NFKBIZ	2749.65	-1.75055	0.0867473	1.47e-90	9.08e-89	down
RRM2	11746.2	1.41461	0.0701182	1.64e-90	1.01e-88	up
CSF2RB	3372.44	-1.61535	0.0801407	2.36e-90	1.45e-88	down
MZB1	6018.42	1.30113	0.064595	3.1e-90	1.9e-88	up
NCALD	2019.94	1.01891	0.0506218	4.21e-90	2.57e-88	up
HLA-DRA	127696	-0.912464	0.0453598	5.33e-90	3.25e-88	down
CDK2AP2	1143.14	1.53214	0.0761687	5.44e-90	3.3e-88	up
ZMAT3	5413.12	-1.09823	0.0546024	5.64e-90	3.42e-88	down
ARHGEF7	7253.87	-0.815239	0.0406316	1.52e-89	9.17e-88	down
RAB31	787.802	1.89046	0.0943182	2.3e-89	1.39e-87	up
USP54	925.859	-1.30151	0.0649788	3.03e-89	1.82e-87	down
C4BPB	627.221	-1.55479	0.0776414	3.32e-89	1.99e-87	down
GPT2	877.84	1.41028	0.0704485	3.8e-89	2.27e-87	up
PDCD1LG2	1054.21	-1.45762	0.0728451	4.52e-89	2.7e-87	down
CACNB2	429.454	-1.86931	0.093421	4.55e-89	2.71e-87	down
TTC39C	1163.08	-1.20966	0.060502	6.25e-89	3.71e-87	down
PIK3C2A	1768.96	-1.39226	0.0696772	7.97e-89	4.71e-87	down
SLC25A43	672.122	-1.38236	0.0692224	1.01e-88	5.95e-87	down
CLEC2B	519.111	-2.01065	0.100726	1.19e-88	7e-87	down
TEAD1	145.511	-4.12719	0.206771	1.22e-88	7.18e-87	down
KIAA0101	1339.11	1.33513	0.0669286	1.54e-88	9.04e-87	up
LNPEP	2509.07	-1.58446	0.0796337	4.34e-88	2.53e-86	down
AF079515	9365.77	-0.941426	0.047329	4.86e-88	2.83e-86	down
VLDLR	1048.41	-1.41011	0.0709983	8.82e-88	5.13e-86	down
FEN1	4446.81	1.24868	0.0629041	1.09e-87	6.32e-86	up
NLRP11	309.46	7.11177	0.358585	1.55e-87	8.96e-86	up
TET2	2281.21	-1.22136	0.0616106	1.85e-87	1.07e-85	down
DSCAML1	345.228	-2.4725	0.124725	1.86e-87	1.07e-85	down
CD86	3154.37	-0.953259	0.0482024	4.78e-87	2.74e-85	down
TSPAN33	10259.9	-1.29256	0.0653777	5.32e-87	3.05e-85	down
SYNPO	3555.62	-1.24926	0.0632565	8.15e-87	4.66e-85	down
HMSD	674.305	-1.40389	0.0711455	1.13e-86	6.45e-85	down
ARHGAP18	1973.27	-1.16119	0.0588904	1.52e-86	8.61e-85	down
GINS2	1910.65	1.36661	0.0693611	2.04e-86	1.16e-84	up
VANGL1	390.31	1.78625	0.0909298	6.47e-86	3.66e-84	up
IGFBP4	1077.17	-1.43453	0.0730495	7.36e-86	4.15e-84	down
GALNT11	524.597	-1.69183	0.0861651	7.81e-86	4.39e-84	down
GATM	4648.43	-1.01256	0.0515823	8.57e-86	4.81e-84	down
PAPSS2	309.356	-2.04078	0.104093	1.39e-85	7.8e-84	down
ABCA5	3272.71	-1.41947	0.0724577	1.87e-85	1.04e-83	down
EGLN3	1195.78	-1.26693	0.0647219	2.53e-85	1.41e-83	down
RGS20	481.706	1.70151	0.0869575	2.94e-85	1.64e-83	up
NUGGC	272.69	2.34609	0.119925	3.2e-85	1.77e-83	up
CMKLR1	303.283	-2.14358	0.109574	3.21e-85	1.78e-83	down
GOLIM4	1144.4	-1.38141	0.0706721	4.4e-85	2.43e-83	down
ITGAV	874.388	-1.31099	0.0671391	6.55e-85	3.6e-83	down
SLAMF1	16150	-0.926865	0.0474696	6.68e-85	3.67e-83	down
DSC2	137.304	-4.18686	0.214616	9.27e-85	5.08e-83	down
MALT1	6738.95	-1.14273	0.0586054	1.13e-84	6.16e-83	down
KLF2	182.274	3.01158	0.154608	1.66e-84	9.04e-83	up
APOL3	3897.47	1.0647	0.0547022	2.24e-84	1.22e-82	up
ASAH1	4368.51	-1.19227	0.0612737	2.49e-84	1.35e-82	down
ROBO1	1362.99	1.37226	0.0705923	3.6e-84	1.95e-82	up
CDC6	1752.53	1.24568	0.0641773	6.36e-84	3.44e-82	up
AK128400	188.284	2.76657	0.142646	8.56e-84	4.61e-82	up
PAK1	7082.82	-0.946304	0.0488002	9.13e-84	4.91e-82	down
GRAMD3	1288.17	-1.23549	0.0637278	9.95e-84	5.33e-82	down
PIKFYVE	3149.36	-1.37112	0.0707463	1.12e-83	6.01e-82	down
ZWINT	4129.04	1.32204	0.0682726	1.55e-83	8.26e-82	up
LPCAT1	9154.65	-0.90479	0.0467258	1.56e-83	8.3e-82	down
PPIC	166.519	-3.00144	0.155131	2.13e-83	1.13e-81	down
IL12RB2	148.092	-3.52431	0.182324	3.01e-83	1.59e-81	down
TNFAIP3	22973.8	-0.944197	0.0488473	3.03e-83	1.6e-81	down
RARRES2	211.864	-3.49552	0.181001	4.25e-83	2.24e-81	down
TTC3	6433.83	-0.966548	0.0501297	7.76e-83	4.09e-81	down
DMD	1299.46	-1.24631	0.0646855	1.01e-82	5.32e-81	down
RBMS2	683.757	-1.63942	0.0851046	1.09e-82	5.69e-81	down
SLC8A3	1322.96	-1.2589	0.0654419	1.82e-82	9.51e-81	down
FAM21B	135.068	-4.40456	0.229046	2.08e-82	1.08e-80	down
ITGB8	1114.44	-1.27929	0.0666411	3.94e-82	2.05e-80	down
TIGIT	242.674	-2.39943	0.125127	5.88e-82	3.05e-80	down
FILIP1	165.14	-3.1203	0.162863	8.14e-82	4.22e-80	down
STARD9	2161.71	-0.961734	0.0502497	1.19e-81	6.17e-80	down
CDC20	4098.94	1.13585	0.0593793	1.45e-81	7.5e-80	up
LAMA3	200.875	-2.72531	0.142476	1.47e-81	7.58e-80	down
ASPA	167.964	-2.90532	0.152016	2.01e-81	1.03e-79	down
MTMR4	7786.99	-0.836896	0.0438226	2.65e-81	1.36e-79	down
SEMA7A	16262.6	-1.20407	0.0631095	3.77e-81	1.92e-79	down
UBR4	17562	-0.826688	0.0433624	4.97e-81	2.53e-79	down
MIAT	2533.37	-1.17141	0.0614661	5.66e-81	2.88e-79	down
ARHGAP23	457.544	1.62564	0.0853008	5.67e-81	2.88e-79	up
TPP1	7142.58	-0.896106	0.0471175	1.2e-80	6.07e-79	down
CD33	150.631	-5.28555	0.278003	1.34e-80	6.78e-79	down
DUSP16	4234.63	-0.996859	0.0524407	1.43e-80	7.21e-79	down
IRF2BP2	4075.86	-0.858072	0.0451635	1.73e-80	8.71e-79	down
KREMEN1	179.34	-2.61451	0.137613	1.74e-80	8.72e-79	down
ARHGAP24	178.231	-3.0262	0.159389	2.21e-80	1.11e-78	down
GOLM1	315.225	1.96412	0.103521	2.84e-80	1.42e-78	up
LRP12	420.23	-1.78306	0.0939856	2.93e-80	1.46e-78	down
DNAH8	173.666	-3.28095	0.173022	3.47e-80	1.73e-78	down
CNTLN	155.362	3.301	0.174155	4.06e-80	2.02e-78	up
NFAM1	385.368	-1.83128	0.0966294	4.29e-80	2.12e-78	down
BNRF1.t01	2765.27	1.04894	0.0554156	6.63e-80	3.28e-78	up
NAPSA	733.193	1.68942	0.0893193	8.68e-80	4.28e-78	up
STK17B	1414.94	1.21657	0.064406	1.4e-79	6.91e-78	up
PTGS1	565.993	-1.41977	0.075167	1.43e-79	7e-78	down
BFRF1.t01	1164.12	1.49554	0.0793126	2.61e-79	1.28e-77	up
EMR2	311.997	-1.91527	0.101655	3.5e-79	1.71e-77	down
IKZF2	8498.04	-1.37458	0.0730133	4.58e-79	2.24e-77	down
SDCBP	1351.52	-1.30344	0.0692357	4.62e-79	2.25e-77	down
TESPA1	2216.49	-0.994203	0.0528143	4.76e-79	2.31e-77	down
MAFF	823.603	-1.52175	0.0809363	7.3e-79	3.54e-77	down
PIGZ	681.569	1.52039	0.0809039	8.7e-79	4.21e-77	up
SLC2A5	5157.72	1.0922	0.058139	9.81e-79	4.74e-77	up
PI4KAP1	697.949	1.37688	0.0733343	1.2e-78	5.79e-77	up
TET3	4237.47	-1.11532	0.0594852	1.96e-78	9.4e-77	down
BTAF1	13368.7	-1.39057	0.0742564	3e-78	1.44e-76	down
FAM160A1	227.113	-2.17903	0.116365	3.05e-78	1.46e-76	down
HSPA4L	1424.93	-1.45469	0.0777561	4.23e-78	2.02e-76	down
CCHCR1	1007.09	-1.39682	0.0748216	8.89e-78	4.24e-76	down
GALNT7	1732.51	-1.08985	0.0583972	9.94e-78	4.73e-76	down
FNIP2	1055.88	-1.50277	0.0805779	1.27e-77	6.01e-76	down
SAMD5	221.985	-2.52727	0.135812	2.74e-77	1.3e-75	down
DPYD	672.83	-1.52097	0.0817773	3.28e-77	1.55e-75	down
NETO1	131.146	-4.51377	0.242853	4.14e-77	1.95e-75	down
GDPD5	1418.55	-1.49823	0.0806507	4.95e-77	2.33e-75	down
TGFB1I1	364.327	-1.92978	0.104048	8.62e-77	4.05e-75	down
CCR1	397.396	1.7818	0.0961262	1.06e-76	4.96e-75	up
NEDD9	4232.58	-0.814382	0.0440163	2e-76	9.34e-75	down
FERMT2	174.711	-2.73399	0.147969	3.18e-76	1.48e-74	down
ALCAM	3359.19	-1.04998	0.056846	3.56e-76	1.66e-74	down
ARPC5L	2705.25	0.971984	0.0526855	5.33e-76	2.48e-74	up
FAM95C	306.433	2.28594	0.124035	7.58e-76	3.52e-74	up
NFAT5	4151.61	-1.08147	0.0588578	2.11e-75	9.78e-74	down
CFLAR	11380.9	-0.691983	0.0376969	2.93e-75	1.35e-73	down
GPC5	265.169	-2.06553	0.112574	3.41e-75	1.57e-73	down
AK302511	202.478	2.70007	0.147346	5.26e-75	2.42e-73	up
NTNG1	133.862	-3.25816	0.178208	1.13e-74	5.21e-73	down
TST	289.799	1.93565	0.105903	1.25e-74	5.72e-73	up
DIXDC1	170.983	-2.96191	0.162075	1.31e-74	5.99e-73	down
JB137816	6971.85	-1.06258	0.0581563	1.4e-74	6.42e-73	down
ZDHHC14	292.231	1.96263	0.107425	1.44e-74	6.58e-73	up
NBEAL1	332.033	-2.14249	0.117279	1.48e-74	6.73e-73	down
SERPINB1	1607.56	0.983154	0.0538695	2.04e-74	9.28e-73	up
FES	193.807	2.63324	0.14432	2.24e-74	1.01e-72	up
ARHGAP10	3175.8	-0.874065	0.0479089	2.3e-74	1.04e-72	down
FOXO1	651.954	1.38597	0.0760455	3.24e-74	1.46e-72	up
KIFC1	3784.11	1.01275	0.0555951	3.81e-74	1.72e-72	up
ARMCX1	135.978	-3.40983	0.187209	3.99e-74	1.8e-72	down
HEPH	240.378	-2.27091	0.124805	5.59e-74	2.51e-72	down
SORBS3	568.806	1.53646	0.0844631	6.09e-74	2.73e-72	up
CD99	1721.84	1.06716	0.0587336	9e-74	4.02e-72	up
AX747758	735.633	-1.59006	0.0875238	9.4e-74	4.19e-72	down
SLC35D2	497.061	-1.468	0.0809999	2.08e-73	9.26e-72	down
TBXAS1	311.502	1.80452	0.0995864	2.21e-73	9.82e-72	up
GAS2L3	171.361	-2.67023	0.147387	2.33e-73	1.04e-71	down
HNRNPAB	6776.46	0.89107	0.049331	6.22e-73	2.76e-71	up
PIK3AP1	2255.59	-1.04878	0.0581414	9.73e-73	4.3e-71	down
CHD6	2832.8	-0.989063	0.0548351	9.97e-73	4.4e-71	down
CD82	13057.2	-1.15748	0.0642043	1.17e-72	5.16e-71	down
CALCOCO1	3662.15	-1.07516	0.059644	1.21e-72	5.32e-71	down
SLC4A4	283.922	-2.5157	0.139656	1.52e-72	6.68e-71	down
MCM7	11776.6	1.00926	0.0560303	1.55e-72	6.78e-71	up
ABCC9	150.409	-3.03269	0.168369	1.56e-72	6.83e-71	down
GIMAP8	758.804	-1.31064	0.0728318	2.11e-72	9.22e-71	down
ZNF334	595.459	-1.50095	0.0834156	2.19e-72	9.51e-71	down
ZNF804A	124.191	-4.42539	0.246017	2.41e-72	1.05e-70	down
FYTTD1	2324.56	-1.15883	0.0644382	2.62e-72	1.14e-70	down
N4BP2L1	1658.52	-1.21447	0.0675439	2.77e-72	1.2e-70	down
KDELC2	754.488	-1.34369	0.0747476	2.98e-72	1.29e-70	down
CDKL5	131.6	-3.4761	0.19338	3.03e-72	1.31e-70	down
HLA-DPA1	52139.6	-0.725116	0.0403521	3.36e-72	1.45e-70	down
ASF1B	3098.55	1.08897	0.060763	8e-72	3.43e-70	up
CRELD2	1757.68	1.19799	0.0669157	1.12e-71	4.79e-70	up
TUBB6	1453.84	0.996752	0.0557524	1.74e-71	7.46e-70	up
PCMTD1	936.687	-1.20926	0.0676445	1.79e-71	7.65e-70	down
PLA2G4A	589.915	-1.53156	0.085685	1.87e-71	7.97e-70	down
USP32	2947.19	-0.930295	0.0520471	1.88e-71	7.98e-70	down
STARD4	2943.95	-1.4948	0.0836621	2.13e-71	9.03e-70	down
TJP2	6383.07	-0.963796	0.0540069	3.12e-71	1.32e-69	down
MYO9A	1303.72	-1.45785	0.0817472	3.88e-71	1.64e-69	down
CDCA5	3157.06	1.13093	0.0634219	3.99e-71	1.69e-69	up
TNFAIP2	8810.92	-1.37052	0.0768592	4.02e-71	1.69e-69	down
CELF2	3806.55	-0.822991	0.0462347	7.03e-71	2.96e-69	down
CNR2	933.703	1.10021	0.0618519	8.77e-71	3.68e-69	up
CYFIP1	2708.98	-0.938899	0.052846	1.28e-70	5.37e-69	down
ADAM10	2844.48	-1.19832	0.0674554	1.33e-70	5.55e-69	down
SLC44A1	1883.21	1.114	0.0627446	1.59e-70	6.63e-69	up
EBI3	6917.53	-1.55048	0.0873397	1.65e-70	6.89e-69	down
TNFRSF19	438.878	-1.65662	0.0933672	1.95e-70	8.11e-69	down
FNBP1	14834.2	-0.893277	0.050348	1.99e-70	8.25e-69	down
SYTL2	214.914	-2.11416	0.119187	2.13e-70	8.82e-69	down
CCDC50	4777.25	-0.936676	0.0528598	2.94e-70	1.22e-68	down
FUCA1	1452.92	-1.00303	0.056631	3.41e-70	1.41e-68	down
LTA	10156.4	-0.909662	0.0513673	3.58e-70	1.47e-68	down
GPX7	219.489	2.18533	0.123455	4.09e-70	1.68e-68	up
TNFSF13B	672.394	-1.2539	0.0708468	4.29e-70	1.76e-68	down
GBP3	453.923	-1.5003	0.0847896	4.64e-70	1.9e-68	down
LOC654433	770.276	9.7165	0.549618	6.13e-70	2.51e-68	up
IL1R1	756.96	-1.39006	0.078637	6.32e-70	2.58e-68	down
AK057188	151.374	-2.80173	0.158533	6.79e-70	2.77e-68	down
CA2	201.133	2.23868	0.126697	7.21e-70	2.93e-68	up
UPB1	732.874	-1.25033	0.0709274	1.49e-69	6.07e-68	down
CDK2AP1	788.376	1.40939	0.0802477	4.73e-69	1.92e-67	up
MAML2	1025.24	-1.25417	0.0714589	5.85e-69	2.37e-67	down
PBX3	2396.69	-0.969939	0.0552706	6.06e-69	2.45e-67	down
BLRF1.t01	530.928	1.42448	0.081287	9.38e-69	3.79e-67	up
CYBRD1	2023.26	-1.06816	0.0610618	1.62e-68	6.51e-67	down
PRDM15	1995.04	1.02484	0.0586579	2.36e-68	9.51e-67	up
DDR2	393.995	-1.76235	0.100922	2.77e-68	1.11e-66	down
ARAP2	1754.21	-1.37866	0.0790181	3.6e-68	1.44e-66	down
CTTN	1127.21	-1.14472	0.065616	3.71e-68	1.48e-66	down
WSB1	15998.5	-1.05924	0.0607449	4.29e-68	1.71e-66	down
TPRG1	121.617	3.43489	0.196986	4.31e-68	1.72e-66	up
PCGF2	1435.54	-1.29955	0.0745567	4.85e-68	1.93e-66	down
FMNL2	196.654	2.54131	0.145806	4.93e-68	1.96e-66	up
AP1S3	345.644	-1.66579	0.0955884	5.18e-68	2.05e-66	down
FLOT2	1287.86	1.15919	0.0666677	1.02e-67	4.06e-66	up
NFATC1	822.987	-1.32823	0.0764405	1.25e-67	4.96e-66	down
PRKCZ	195.713	-2.22944	0.12838	1.49e-67	5.9e-66	down
SPECC1	2010.87	-0.943959	0.0543614	1.53e-67	6.04e-66	down
GVINP1	1345.92	-1.49428	0.0860919	1.75e-67	6.9e-66	down
MCAM	479.397	1.38724	0.0799465	1.9e-67	7.47e-66	up
DAAM2	2824.74	-0.859957	0.0495995	2.43e-67	9.52e-66	down
LOC646329	494.651	-1.41549	0.081703	3.06e-67	1.2e-65	down
DHX32	1061.04	-1.05567	0.0610305	4.92e-67	1.92e-65	down
EPHX2	562.024	-1.43353	0.0829017	5.41e-67	2.11e-65	down
MAP3K7CL	476.663	-1.53095	0.0885429	5.55e-67	2.16e-65	down
RAB13	3233.9	-1.0725	0.0620445	6e-67	2.33e-65	down
SIPA1L1	7131.93	-0.736053	0.0425871	6.27e-67	2.43e-65	down
ABCB1	254.642	-2.18739	0.126568	6.39e-67	2.47e-65	down
ZBTB38	2454.19	1.03086	0.0596709	7.15e-67	2.77e-65	up
TK1	2851.58	1.3434	0.0777997	8.28e-67	3.2e-65	up
MEGF9	624.325	-1.35259	0.0783999	1.07e-66	4.13e-65	down
MLF1IP	1633.25	1.21484	0.0704271	1.13e-66	4.33e-65	up
ORC1	1582.4	1.09094	0.0632526	1.17e-66	4.5e-65	up
DEPDC7	465.759	-1.4991	0.0870533	1.87e-66	7.15e-65	down
ARL10	223.563	-2.00389	0.116399	2.02e-66	7.74e-65	down
PRKCH	207.188	-2.30261	0.133782	2.17e-66	8.29e-65	down
THOC3	820.977	1.23522	0.0717925	2.42e-66	9.21e-65	up
CDC45	1749.24	1.23622	0.0718552	2.46e-66	9.37e-65	up
ERO1L	3536.87	-1.11718	0.0649506	2.64e-66	1e-64	down
DIP2B	3425.97	-0.97316	0.0565918	2.84e-66	1.08e-64	down
SLC1A4	3228.57	0.926754	0.0539188	3.27e-66	1.24e-64	up
SNX29	3102.95	-0.864604	0.0503636	4.67e-66	1.77e-64	down
ALPK1	2861.28	-0.86602	0.0505231	7.33e-66	2.77e-64	down
FAM63B	371.781	-1.79651	0.104833	7.88e-66	2.97e-64	down
PKMYT1	965.201	1.5082	0.0880927	1.04e-65	3.92e-64	up
DGKH	252.841	-2.12726	0.124273	1.09e-65	4.11e-64	down
ITSN2	4757.64	-1.0556	0.0616958	1.26e-65	4.71e-64	down
CAMSAP2	1355.41	-1.16629	0.068171	1.29e-65	4.82e-64	down
VPS13C	4692.7	-1.13793	0.0665415	1.46e-65	5.45e-64	down
LAMC1	2683.26	-1.04279	0.0610415	1.98e-65	7.38e-64	down
TXNDC5	539.81	1.56033	0.0913405	2e-65	7.44e-64	up
PDLIM5	1318.67	-0.96299	0.0563726	2e-65	7.44e-64	down
DST	10992.7	-0.895671	0.0524503	2.22e-65	8.24e-64	down
TNF	4515.67	-0.969678	0.0567917	2.31e-65	8.55e-64	down
FANCG	1526.23	1.05494	0.0617942	2.4e-65	8.9e-64	up
FAM53B	1017.48	1.23357	0.0722619	2.45e-65	9.05e-64	up
DKFZp686O16217	633.471	9.43242	0.552575	2.48e-65	9.17e-64	up
BCL2A1	3847.68	-0.84193	0.049324	2.51e-65	9.24e-64	down
CDCP1	358.757	-1.73238	0.101503	2.6e-65	9.56e-64	down
LMCD1	166.822	2.36071	0.138591	4.62e-65	1.7e-63	up
C8orf47	639.517	1.30722	0.0767549	4.83e-65	1.77e-63	up
CDC42SE1	8670.76	-0.735417	0.0431862	5.01e-65	1.83e-63	down
H2AFZ	10152.9	0.952651	0.0560566	9.03e-65	3.3e-63	up
RYBP	1484.72	-1.06017	0.0624261	1.1e-64	4.02e-63	down
MAP4K4	472.272	1.3668	0.0805939	1.65e-64	6e-63	up
ZBED6	326.424	-1.72289	0.101618	1.78e-64	6.48e-63	down
AKAP11	4083.28	-1.13745	0.0671932	2.79e-64	1.01e-62	down
MIR155HG	17513.6	-0.861261	0.0508911	3.01e-64	1.09e-62	down
IL3RA	1976.2	-0.921415	0.0544542	3.15e-64	1.14e-62	down
SOX5	114.325	-3.38421	0.20007	3.48e-64	1.26e-62	down
SIDT2	2782.78	-0.822938	0.0486954	4.52e-64	1.63e-62	down
AQP9	480.384	-1.42412	0.0843354	5.67e-64	2.04e-62	down
GPR137B	1128	-1.01235	0.0599724	6.29e-64	2.26e-62	down
HNF4G	607.941	-1.38301	0.0821494	1.34e-63	4.83e-62	down
SEMA3D	109.232	-4.44123	0.263899	1.49e-63	5.34e-62	down
SERPINB8	1089.65	-1.23657	0.0734902	1.57e-63	5.61e-62	down
DMXL2	2682.33	-1.25091	0.0743436	1.57e-63	5.62e-62	down
RNASEL	622.108	-1.35217	0.0803713	1.63e-63	5.81e-62	down
PM20D2	591.299	1.37465	0.0817532	1.91e-63	6.8e-62	up
PRDX2	2975.6	1.07094	0.06371	2.07e-63	7.38e-62	up
CNNM4	1689.25	-0.944001	0.0561894	2.43e-63	8.62e-62	down
FLJ43663	716.045	-1.36819	0.0814617	2.63e-63	9.34e-62	down
TECR	1647.9	1.0576	0.0630304	3.47e-63	1.23e-61	up
CDCA7L	1384.38	1.2309	0.0733775	3.73e-63	1.32e-61	up
KCNIP2	583.733	-1.26775	0.0757	5.96e-63	2.1e-61	down
PRDM1	1572.25	1.09557	0.0654418	6.57e-63	2.31e-61	up
PCDHGC3	138.501	2.66435	0.159275	8.19e-63	2.88e-61	up
CCNF	1862.66	0.867281	0.0518623	8.95e-63	3.14e-61	up
TCN2	1856.42	-1.03049	0.0616264	9.14e-63	3.21e-61	down
CECR1	3102.72	0.842014	0.0503803	1.05e-62	3.68e-61	up
BMP6	113.526	3.35408	0.201007	1.65e-62	5.76e-61	up
IKZF1	1841.94	0.911525	0.0546729	2.08e-62	7.28e-61	up
XIST	43981.3	-0.931101	0.0558474	2.09e-62	7.28e-61	down
LOC149086	214.132	-1.93531	0.116112	2.25e-62	7.85e-61	down
DBNDD1	1910.93	-1.35587	0.0813578	2.33e-62	8.12e-61	down
GCNT1	256.094	-1.95521	0.117356	2.54e-62	8.81e-61	down
RAB3GAP2	3625.09	-1.02151	0.061379	3.42e-62	1.19e-60	down
RALGAPA2	2866.38	-0.88157	0.0529736	3.48e-62	1.2e-60	down
CENPO	1354.19	1.06606	0.0640673	3.59e-62	1.24e-60	up
FCRL5	9997.3	0.760352	0.04573	4.44e-62	1.53e-60	up
GAB2	551.556	-1.29068	0.0776291	4.5e-62	1.55e-60	down
ANO6	3175.6	-1.01704	0.0611717	4.52e-62	1.56e-60	down
REC8	2483.18	1.15153	0.0692798	4.87e-62	1.67e-60	up
CHAC1	529.949	1.43486	0.0864079	6.35e-62	2.18e-60	up
NIM1	229.021	-1.92736	0.116299	1.1e-61	3.78e-60	down
TCF20	3579.04	-0.800678	0.0483151	1.11e-61	3.8e-60	down
CGN	243.019	-1.99988	0.120685	1.13e-61	3.85e-60	down
AK128652	8441.89	0.891625	0.0538745	1.6e-61	5.46e-60	up
KCTD19	288.997	-1.78219	0.107745	1.87e-61	6.35e-60	down
KIF22	3525.37	0.9308	0.0563359	2.53e-61	8.62e-60	up
CLIP4	1382.35	-0.939579	0.0568879	2.8e-61	9.5e-60	down
C6orf170	453.487	-1.45061	0.0878537	3.02e-61	1.02e-59	down
ZKSCAN1	2222.58	-1.12774	0.0683285	3.4e-61	1.15e-59	down
FABP5	1869.83	1.16373	0.0705424	3.86e-61	1.31e-59	up
RAD9A	1678.61	1.16822	0.0708326	4.14e-61	1.4e-59	up
PNISR	11329.5	-0.876413	0.0531858	5.25e-61	1.77e-59	down
GM2A	8753.03	-0.708031	0.0429687	5.3e-61	1.78e-59	down
EFR3B	155.016	-2.45456	0.148985	5.53e-61	1.86e-59	down
PLCB2	3316.65	-0.964189	0.0585717	6.91e-61	2.32e-59	down
EMX1	244.029	-2.34963	0.142884	9.22e-61	3.09e-59	down
LINC00954	186.116	-2.14173	0.130297	1.04e-60	3.46e-59	down
PTGR2	137.254	-2.52479	0.153665	1.16e-60	3.86e-59	down
C5orf30	460.997	1.35038	0.0822004	1.21e-60	4.02e-59	up
SAPCD2	434.063	1.56219	0.0951553	1.44e-60	4.79e-59	up
CR1	1776.19	-1.10697	0.0674574	1.63e-60	5.41e-59	down
SHMT1	1370.14	0.906263	0.0552299	1.65e-60	5.48e-59	up
BKRF4.t01	3432.12	1.3953	0.0850514	1.75e-60	5.81e-59	up
SDF2L1	594.777	1.37045	0.0835781	2e-60	6.62e-59	up
STXBP6	109.552	3.61227	0.220489	2.53e-60	8.36e-59	up
GPRC5C	593.544	-1.77886	0.108629	2.86e-60	9.44e-59	down
POGLUT1	1548.12	-1.0727	0.0655114	2.92e-60	9.62e-59	down
THOC6	964.858	1.24854	0.0762976	3.45e-60	1.14e-58	up
MTR	3158.7	-0.878996	0.0538128	5.63e-60	1.85e-58	down
HMBOX1	722.949	-1.33818	0.0819356	5.83e-60	1.91e-58	down
NPM3	864.429	1.1453	0.0701295	5.92e-60	1.94e-58	up
S100A10	116.202	3.21392	0.196883	6.66e-60	2.18e-58	up
CEP68	758.385	-1.09787	0.0672717	7.11e-60	2.32e-58	down
MAP3K8	2755.95	-0.8288	0.0507902	7.34e-60	2.39e-58	down
TMEM106A	1235.47	-0.95632	0.0586406	8.64e-60	2.81e-58	down
EBP	2181.69	1.04176	0.063893	9.13e-60	2.97e-58	up
GSTM2	1634.69	-1.00197	0.0615377	1.32e-59	4.29e-58	down
KMT2C	6075.86	-1.02959	0.0632368	1.34e-59	4.33e-58	down
SSBP2	1744.17	-0.913762	0.0561545	1.55e-59	5.03e-58	down
DENND4C	3186.85	-1.17511	0.0722301	1.64e-59	5.3e-58	down
XRCC3	1101.47	1.18652	0.0729759	1.93e-59	6.22e-58	up
RORA	481.996	-1.55096	0.0954028	2e-59	6.44e-58	down
KCNJ15	306.975	-1.70365	0.104803	2.03e-59	6.55e-58	down
KIF1B	1308.26	-0.963365	0.0592657	2.06e-59	6.62e-58	down
LNX1	106.173	-3.13821	0.19308	2.11e-59	6.79e-58	down
LOC389834	419.81	-1.45738	0.0897048	2.37e-59	7.6e-58	down
CYS1	1262.62	1.29954	0.0800083	2.52e-59	8.08e-58	up
PLIN2	5993.5	-0.871044	0.0536368	2.64e-59	8.46e-58	down
GPR183	898.186	-1.41571	0.0873262	4.17e-59	1.33e-57	down
HSPG2	370.289	-2.31747	0.143098	5.47e-59	1.75e-57	down
LPGAT1	4745.86	-0.894216	0.0552212	5.62e-59	1.79e-57	down
ARHGEF25	619.485	-1.20691	0.0745723	6.49e-59	2.07e-57	down
LOC100129034	8037.71	-0.688439	0.0425814	8.54e-59	2.71e-57	down
ISG20	4093.66	1.20565	0.0745854	8.96e-59	2.84e-57	up
PVRL1	1487.15	-0.99241	0.0614448	1.11e-58	3.53e-57	down
CHST2	455.021	1.47876	0.0915692	1.15e-58	3.64e-57	up
PLAG1	338.288	-1.87239	0.115953	1.18e-58	3.71e-57	down
HM13	2933.91	0.945762	0.0585846	1.26e-58	3.98e-57	up
CLPTM1L	2067	0.848312	0.0525606	1.34e-58	4.23e-57	up
ENPP2	1239.19	-0.936703	0.0580538	1.45e-58	4.55e-57	down
TMEM63A	2528.69	-0.837119	0.0518946	1.54e-58	4.84e-57	down
NFKBID	2237.04	-1.13503	0.0703714	1.59e-58	5e-57	down
CHST3	285.625	1.86019	0.11542	1.95e-58	6.1e-57	up
MAPKBP1	2006.39	-0.972076	0.0603347	2.12e-58	6.64e-57	down
SFI1	3509.49	-1.15365	0.0716933	2.93e-58	9.16e-57	down
LINC00158	766.125	-1.11582	0.0693775	3.34e-58	1.04e-56	down
MANEAL	280.37	1.70323	0.105918	3.49e-58	1.09e-56	up
CTPS1	3389.07	0.80982	0.0503714	3.7e-58	1.15e-56	up
HS3ST1	170.159	-2.55393	0.15892	4.1e-58	1.28e-56	down
HERPUD2	1213.15	-1.04687	0.065159	4.39e-58	1.36e-56	down
FOXP4	1340.34	1.35476	0.0843284	4.47e-58	1.39e-56	up
LSM4	3011.51	0.920097	0.0572973	5e-58	1.55e-56	up
DCHS2	342.666	1.64648	0.102554	5.29e-58	1.64e-56	up
CSF1	1131.21	-1.07438	0.0669367	5.66e-58	1.75e-56	down
FFAR2	100.981	3.41997	0.213088	5.76e-58	1.78e-56	up
SEPT8	5090.05	-0.714118	0.0444956	5.79e-58	1.78e-56	down
TMEM109	2158.84	1.06474	0.0663783	6.67e-58	2.05e-56	up
ALPK2	706.727	-1.22654	0.0764917	7.28e-58	2.24e-56	down
ERAP2	3687.53	0.860132	0.053659	7.94e-58	2.43e-56	up
SCARB2	1144.22	1.13689	0.0709254	7.96e-58	2.44e-56	up
CD38	2087.32	0.892974	0.0557672	1.04e-57	3.19e-56	up
DSE	3524.69	-0.925467	0.0578055	1.09e-57	3.32e-56	down
EBNA.t01	754.751	-1.21269	0.0758057	1.33e-57	4.07e-56	down
FAM169A	288.095	-1.68726	0.105506	1.45e-57	4.42e-56	down
PRKCE	430.485	-1.39609	0.0873648	1.76e-57	5.36e-56	down
GNS	3648.03	-0.88124	0.0551638	1.91e-57	5.8e-56	down
SMO	662.949	-1.4853	0.0929974	2.02e-57	6.14e-56	down
TTBK2	514.246	-1.42192	0.0890511	2.15e-57	6.52e-56	down
STAG3	5521.34	-1.16028	0.0726764	2.24e-57	6.77e-56	down
KDM1A	5771.26	0.781396	0.0489446	2.24e-57	6.78e-56	up
BLVRA	2005.1	-0.992573	0.0621766	2.29e-57	6.9e-56	down
FANCA	2890.5	0.957176	0.0599766	2.46e-57	7.41e-56	up
IGSF1	175.195	-2.26378	0.14191	2.75e-57	8.28e-56	down
LINC00176	562.75	-1.9543	0.122524	2.83e-57	8.51e-56	down
LINC00894	393.087	-1.3399	0.0840219	2.99e-57	8.97e-56	down
P2RX7	481.462	-1.37382	0.0862024	3.5e-57	1.05e-55	down
PITPNC1	298.474	-1.9244	0.120819	4.05e-57	1.21e-55	down
IRS2	170.53	-2.43056	0.152679	4.65e-57	1.39e-55	down
FRMD4B	99.4154	-5.03953	0.316637	4.92e-57	1.47e-55	down
PIK3R3	1955.93	0.975737	0.0613255	5.33e-57	1.59e-55	up
LMO2	712.795	-1.06721	0.0670816	5.47e-57	1.63e-55	down
COL11A2	459.541	-1.98222	0.124643	6.02e-57	1.79e-55	down
E2F1	1920.94	0.99797	0.0627581	6.15e-57	1.83e-55	up
SIRPA	830.238	-1.15265	0.0725094	6.7e-57	1.99e-55	down
IL6R	603.926	1.17697	0.0740571	7.12e-57	2.11e-55	up
ZC2HC1A	337.847	-1.65999	0.104501	8.06e-57	2.38e-55	down
PXDC1	181.473	2.19582	0.138312	9.31e-57	2.75e-55	up
BORF2.t01	10379.3	1.06138	0.066856	9.35e-57	2.76e-55	up
TLN2	527.187	1.51054	0.0952391	1.19e-56	3.5e-55	up
RANBP1	4540.4	0.949332	0.059865	1.24e-56	3.65e-55	up
LGALS17A	836.116	-1.07594	0.067851	1.25e-56	3.67e-55	down
KDM2B	4746.01	-0.740138	0.0466756	1.26e-56	3.69e-55	down
IGFBPL1	140.872	2.55002	0.160944	1.54e-56	4.53e-55	up
ADCY1	258.407	1.99386	0.125941	1.88e-56	5.5e-55	up
BKRF3.t01	2885.78	1.15665	0.0731303	2.4e-56	7.02e-55	up
MYO5B	116.85	-2.79613	0.176846	2.61e-56	7.62e-55	down
TP63	577.421	-1.50213	0.0950506	2.95e-56	8.59e-55	down
VPS13A	3956.23	-1.15951	0.0733743	2.99e-56	8.7e-55	down
SLC37A2	1515.23	-0.811884	0.0514242	3.77e-56	1.1e-54	down
SLC47A1	90.0334	-4.2639	0.270215	4.3e-56	1.25e-54	down
GBGT1	430.673	-1.3247	0.0839941	4.9e-56	1.42e-54	down
GPR133	264.69	-1.99238	0.126433	6.01e-56	1.74e-54	down
MLLT4	3879.5	-0.826261	0.0524562	6.71e-56	1.94e-54	down
KLF12	795.145	1.26733	0.0805052	7.77e-56	2.25e-54	up
LRCH3	1687.59	-1.03187	0.0655697	8.44e-56	2.44e-54	down
ARMCX2	1295.37	-1.06135	0.0674559	8.85e-56	2.55e-54	down
HCST	716.795	-1.40111	0.0890512	8.88e-56	2.56e-54	down
LRRC59	3235.8	0.778655	0.0495233	1.05e-55	3.02e-54	up
TRIM22	19644.9	-0.730991	0.046491	1.05e-55	3.01e-54	down
PNP	2923.78	0.885085	0.0563432	1.32e-55	3.78e-54	up
HAPLN3	444.594	-1.6301	0.10384	1.55e-55	4.45e-54	down
HIVEP2	1702.77	-0.879842	0.0560465	1.55e-55	4.44e-54	down
TNS3	382.707	-1.37059	0.0873211	1.61e-55	4.6e-54	down
GTF3A	3723.87	0.949654	0.0605519	1.97e-55	5.62e-54	up
PLBD2	762.162	-1.0927	0.0697868	2.94e-55	8.39e-54	down
P4HA2	652.794	-1.2938	0.0826405	3.04e-55	8.65e-54	down
LY75	3376.37	-0.868723	0.0555331	3.69e-55	1.05e-53	down
INSR	2171.76	-0.847235	0.0541737	3.93e-55	1.12e-53	down
BRWD3	1869.75	-0.977452	0.0625267	4.37e-55	1.24e-53	down
CDT1	1092.99	1.33272	0.0853046	5.07e-55	1.44e-53	up
HELZ	1915.51	-0.953041	0.0610523	6.2e-55	1.75e-53	down
TINAG	503.159	-1.4712	0.0942561	6.37e-55	1.8e-53	down
RASGRP3	8134.52	-0.829123	0.0531516	7.37e-55	2.08e-53	down
BTNL9	109.317	-5.66588	0.363594	9.5e-55	2.68e-53	down
DNASE1L3	225.365	-1.941	0.124562	9.56e-55	2.69e-53	down
TXLNB	159.874	-2.10666	0.135198	9.64e-55	2.71e-53	down
HSDL2	1763.29	-0.837207	0.0537441	1.03e-54	2.9e-53	down
ASRGL1	380.857	1.44891	0.093086	1.25e-54	3.52e-53	up
SESN3	189.848	-1.94724	0.125116	1.29e-54	3.62e-53	down
BC013821	1168.86	-1.60198	0.10296	1.38e-54	3.85e-53	down
DRAM2	4345.3	-0.95101	0.0611792	1.73e-54	4.84e-53	down
KLK1	3015.33	-1.04387	0.0671548	1.74e-54	4.86e-53	down
RICTOR	1711.56	-1.29347	0.0832177	1.77e-54	4.93e-53	down
FSD1L	1255.54	-1.11268	0.0716373	2.1e-54	5.85e-53	down
IGKV	197.958	7.23179	0.465921	2.48e-54	6.9e-53	up
GCNT3	207.113	-2.01352	0.129724	2.48e-54	6.89e-53	down
EEF1A2	106.759	-4.36932	0.281528	2.54e-54	7.05e-53	down
COTL1	8698.07	0.915199	0.0589703	2.55e-54	7.08e-53	up
CD27-AS1	865.477	-1.04614	0.0674544	3.02e-54	8.37e-53	down
NCR2	90.5316	-3.56124	0.229831	3.75e-54	1.04e-52	down
C10orf10	423.354	-1.75077	0.112995	3.8e-54	1.05e-52	down
PATZ1	915.582	1.078	0.0695791	3.86e-54	1.06e-52	up
ENPP5	211.191	-1.80133	0.116365	4.73e-54	1.3e-52	down
ARID4B	1773.47	-0.966959	0.062465	4.73e-54	1.3e-52	down
AMFR	2248.32	0.76171	0.0492065	4.74e-54	1.3e-52	up
GRHPR	10488.7	-1.19375	0.0771872	5.91e-54	1.62e-52	down
CMBL	720.187	-1.12323	0.0726297	5.97e-54	1.64e-52	down
CDH1	174.6	1.98574	0.128426	6.25e-54	1.71e-52	up
EPB41L5	1393.68	-0.98541	0.0637314	6.27e-54	1.72e-52	down
CD27	5150.91	0.923007	0.0596992	6.36e-54	1.74e-52	up
MR1	3712.99	-0.802647	0.0519778	8.53e-54	2.33e-52	down
CERS2	1928.63	0.818867	0.0530403	9.01e-54	2.45e-52	up
KLF7	827.844	-1.09518	0.070975	1.02e-53	2.78e-52	down
STARD8	98.5352	-3.42027	0.221672	1.04e-53	2.82e-52	down
PHLPP2	950.837	-1.08798	0.0707151	2.05e-53	5.57e-52	down
FP15737	126.704	2.50181	0.16271	2.38e-53	6.45e-52	up
MANF	3503.27	1.08981	0.0708836	2.42e-53	6.56e-52	up
RDX	2921.09	-0.857334	0.055776	2.56e-53	6.93e-52	down
TFPI2	146.018	-2.21031	0.143845	2.77e-53	7.49e-52	down
BIRC7	91.046	3.69102	0.24027	2.95e-53	7.95e-52	up
PLEKHG1	474.218	-1.25724	0.0818755	3.25e-53	8.78e-52	down
AKAP7	100.276	-3.17979	0.207106	3.36e-53	9.04e-52	down
PAM	3247.49	-0.824974	0.0537353	3.4e-53	9.16e-52	down
HMGB3	1595.39	0.853467	0.0556093	3.68e-53	9.88e-52	up
PACSIN2	4587.63	-0.831019	0.0541687	4.05e-53	1.09e-51	down
CD55	2204.06	-1.17258	0.076472	4.57e-53	1.23e-51	down
FJX1	239.229	1.85517	0.12134	9.05e-53	2.42e-51	up
SRD5A3	251.667	1.62369	0.106241	9.9e-53	2.65e-51	up
GOPC	2129.49	-0.911152	0.0597584	1.72e-52	4.59e-51	down
HIST1H2BK	3823.76	1.30142	0.0855064	2.6e-52	6.94e-51	up
MPST	723.083	1.12818	0.0741335	2.68e-52	7.13e-51	up
ALYREF	2690.23	1.02691	0.0675604	3.54e-52	9.42e-51	up
LILRB4	1294.49	-0.988721	0.0650711	3.85e-52	1.02e-50	down
BAZ2A	11889.2	-0.620542	0.040851	4.1e-52	1.09e-50	down
CHDH	3051.46	1.01001	0.066548	5.01e-52	1.33e-50	up
IL6ST	2173.56	-1.0798	0.0711967	5.9e-52	1.56e-50	down
C16orf59	415.337	1.48986	0.0982372	5.94e-52	1.57e-50	up
EAF2	1242.95	0.983802	0.0649162	7.03e-52	1.86e-50	up
QDPR	770.27	1.05975	0.0699798	8.35e-52	2.21e-50	up
TTC17	5164.52	-0.713917	0.0471562	8.9e-52	2.35e-50	down
SPIRE1	151.089	2.48556	0.164281	1.03e-51	2.71e-50	up
DNAH17-AS1	95.37	-3.12045	0.206261	1.05e-51	2.76e-50	down
KDM1B	987.777	-1.23319	0.0815149	1.05e-51	2.77e-50	down
RBBP7	6385.89	0.869741	0.0575378	1.27e-51	3.34e-50	up
HMGN2	9827.58	0.917537	0.0607087	1.31e-51	3.45e-50	up
LOC284551	644.596	-1.09443	0.0724865	1.66e-51	4.35e-50	down
GYPE	120.424	-6.28219	0.416507	2.09e-51	5.48e-50	down
SLFN11	1209.55	1.06415	0.070568	2.2e-51	5.76e-50	up
MLXIP	368.388	1.3202	0.087585	2.42e-51	6.33e-50	up
KIF21A	1551.79	-0.97614	0.0647826	2.63e-51	6.86e-50	down
GSAP	963.114	-1.05711	0.0701626	2.68e-51	6.99e-50	down
TMEM200A	136.759	-2.31643	0.153835	3.06e-51	7.97e-50	down
MTUS1	94.2554	-3.48986	0.231929	3.61e-51	9.38e-50	down
CYLD	6273.38	-0.781433	0.0519475	3.85e-51	1e-49	down
GALNT10	5644.26	-0.699169	0.0465037	4.35e-51	1.13e-49	down
NOP56	8792.49	0.84708	0.0563529	4.55e-51	1.18e-49	up
GBP1	2223.12	-0.944521	0.0629245	6.28e-51	1.62e-49	down
RFX3	551.655	-1.20213	0.0801198	6.9e-51	1.78e-49	down
TIPARP	2973.95	-0.989627	0.0659678	7.16e-51	1.85e-49	down
SRPRB	1760.6	0.927374	0.0618387	7.72e-51	1.99e-49	up
FAM168A	551.238	-1.188	0.0792186	7.74e-51	1.99e-49	down
NCKAP5	400.183	-1.26593	0.0844248	7.95e-51	2.04e-49	down
SCAMP2	4533.6	0.698717	0.0466025	8.14e-51	2.09e-49	up
FAM213A	544.967	1.09579	0.0730872	8.17e-51	2.1e-49	up
ARHGAP17	6035.22	-0.6099	0.0406896	8.65e-51	2.22e-49	down
CLCN5	613.336	-1.07928	0.0720578	1.02e-50	2.62e-49	down
NASP	9365.54	0.773346	0.0516427	1.07e-50	2.74e-49	up
SYT17	184.62	-1.83508	0.122568	1.12e-50	2.86e-49	down
SLC43A2	784.417	1.20326	0.0804283	1.33e-50	3.38e-49	up
POU2AF1	21728.1	0.632171	0.0422972	1.66e-50	4.22e-49	up
PLK1	3554.61	0.791436	0.0529612	1.71e-50	4.36e-49	up
CDKN2A	264.289	1.63057	0.109124	1.75e-50	4.44e-49	up
PPM1A	3297.28	-0.830776	0.0556139	1.86e-50	4.72e-49	down
BGLF1.t01	290.614	1.49231	0.0999899	2.28e-50	5.79e-49	up
RUFY4	1059.62	1.04681	0.0701868	2.65e-50	6.72e-49	up
SLC15A4	3603.12	-0.771125	0.051722	2.88e-50	7.29e-49	down
CCNG2	1441.1	-1.08251	0.0726085	2.89e-50	7.3e-49	down
HOOK1	1329.63	-1.05238	0.0705971	2.98e-50	7.52e-49	down
HMGB2	14112.4	0.750224	0.0503351	3.08e-50	7.77e-49	up
BC014312	439.903	1.44607	0.0970326	3.16e-50	7.96e-49	up
PPAP2B	107.052	2.81675	0.18913	3.65e-50	9.19e-49	up
NR2F2	474.374	-9.65678	0.648886	4.31e-50	1.08e-48	down
C19orf48	3866.98	0.997517	0.0670393	4.47e-50	1.12e-48	up
BMF	4503.05	-0.672261	0.0452668	6.84e-50	1.72e-48	down
DUT	3024.24	0.829265	0.0558589	7.42e-50	1.86e-48	up
C2orf88	658.666	1.16238	0.0783422	8.42e-50	2.11e-48	up
MCM4	7239.87	0.905028	0.0610042	8.64e-50	2.16e-48	up
C9orf3	469.264	-1.24684	0.0840721	9.29e-50	2.32e-48	down
PLCL2	1769.77	-0.794091	0.0536048	1.19e-49	2.98e-48	down
CPOX	3468.39	-0.725679	0.049011	1.33e-49	3.32e-48	down
NRGN	192.329	1.83892	0.124293	1.58e-49	3.92e-48	up
B4GALT1	6490.43	-0.572407	0.0386943	1.62e-49	4.04e-48	down
AK096314	168.013	-2.33673	0.157971	1.65e-49	4.09e-48	down
AFAP1L2	115.003	-2.52386	0.170663	1.74e-49	4.31e-48	down
CDC25A	1071.5	1.16029	0.0785656	2.34e-49	5.8e-48	up
RAD54L	1957.78	1.02116	0.0691589	2.45e-49	6.06e-48	up
HIVEP1	3251.05	-0.771578	0.0522818	2.73e-49	6.76e-48	down
MAN1A2	1115.9	-1.19127	0.0807538	2.99e-49	7.4e-48	down
PEX5L	674.166	-1.20851	0.0819953	3.63e-49	8.97e-48	down
RAB8A	5298.22	0.678832	0.046099	4.42e-49	1.09e-47	up
FBXO10	1217.56	-0.853561	0.0579964	4.98e-49	1.23e-47	down
CEP85L	846.542	-1.10038	0.0748856	7.03e-49	1.73e-47	down
C17orf96	735.528	1.06851	0.0727235	7.17e-49	1.76e-47	up
EMR1	223.104	-1.68606	0.114856	8.68e-49	2.13e-47	down
AK095057	1210.23	-0.987344	0.0672658	8.89e-49	2.18e-47	down
S100A9	116.173	-2.57289	0.175296	9e-49	2.2e-47	down
MEI1	1180.37	0.883875	0.0603151	1.26e-48	3.1e-47	up
SLC39A8	2095.97	-0.942745	0.0643684	1.43e-48	3.49e-47	down
SAMD10	3070.3	-1.20355	0.082177	1.43e-48	3.5e-47	down
PAQR8	886.704	-0.976759	0.0667159	1.55e-48	3.78e-47	down
PJA2	3931.15	-0.968271	0.0661756	1.76e-48	4.29e-47	down
PGAP1	370.731	-1.64239	0.11225	1.77e-48	4.3e-47	down
SLBP	2881.96	0.736639	0.0503808	2.05e-48	4.99e-47	up
FAM115A	542.452	-1.12179	0.0767239	2.06e-48	5e-47	down
ELK1	2724.58	-0.819206	0.0560339	2.1e-48	5.1e-47	down
LOC100132891	730.739	-0.968622	0.066262	2.15e-48	5.22e-47	down
BACE1	241.791	1.62927	0.111572	2.7e-48	6.53e-47	up
GMNN	1106.57	0.927761	0.0635532	2.88e-48	6.98e-47	up
CDC42EP5	96.5826	-4.11365	0.281811	2.93e-48	7.08e-47	down
SDC3	135.609	2.28713	0.156744	3.18e-48	7.69e-47	up
KCTD12	277.888	1.76368	0.120926	3.51e-48	8.47e-47	up
ETV3L	128.354	-2.86176	0.196314	3.91e-48	9.41e-47	down
FGFRL1	188.583	-2.08084	0.142805	4.29e-48	1.03e-46	down
TUBB2B	1291.06	-0.998421	0.0685286	4.4e-48	1.06e-46	down
ZFHX3	462.771	-1.24662	0.0855775	4.54e-48	1.09e-46	down
WASF2	10779.8	-0.607327	0.0417055	4.88e-48	1.17e-46	down
UNC13B	1596.42	-0.860449	0.0590985	5.08e-48	1.22e-46	down
PRICKLE2	74.641	-4.23932	0.291179	5.11e-48	1.22e-46	down
DNAJC15	1640.15	0.875802	0.0601724	5.44e-48	1.3e-46	up
GIPR	1388.23	-1.21686	0.0836793	6.57e-48	1.57e-46	down
ERO1LB	1358.32	-0.95495	0.0656757	6.72e-48	1.6e-46	down
TNFRSF10B	10437.3	-0.584998	0.0402541	7.53e-48	1.79e-46	down
BVRF1.t01	229.849	1.76726	0.121653	8.16e-48	1.94e-46	up
AURKB	3311.85	0.899571	0.061931	8.37e-48	1.99e-46	up
PHLDB2	136.598	-2.29543	0.158053	8.65e-48	2.06e-46	down
ITGA11	74.0078	-3.96473	0.273162	9.85e-48	2.34e-46	down
HLA-DRB5	18625.4	-1.1293	0.0778535	1.12e-47	2.65e-46	down
HAUS8	821.004	0.982384	0.0677507	1.21e-47	2.87e-46	up
BC033837	303.38	-1.42295	0.0981661	1.3e-47	3.07e-46	down
ANK2	489.174	-1.1483	0.0792288	1.33e-47	3.15e-46	down
SYT11	2853.51	-0.755089	0.0521015	1.35e-47	3.18e-46	down
GIMAP6	642.901	-1.0598	0.0731407	1.4e-47	3.31e-46	down
SLC38A5	2067.7	0.905121	0.0624841	1.49e-47	3.52e-46	up
B3GNT2	5320.27	-0.923807	0.063823	1.76e-47	4.13e-46	down
PLA1A	4094.52	-0.798167	0.0551512	1.81e-47	4.26e-46	down
IMPDH1	1444.36	0.966933	0.066878	2.23e-47	5.23e-46	up
PDK3	3269.67	-0.684044	0.0473572	2.72e-47	6.39e-46	down
CTC1	4527.74	-0.613836	0.042508	2.88e-47	6.75e-46	down
MYEOV	137.109	-2.14682	0.148675	2.91e-47	6.82e-46	down
MLC1	152.833	-2.00955	0.139233	3.21e-47	7.52e-46	down
IFNGR2	5500.27	-0.694195	0.0481086	3.36e-47	7.87e-46	down
MST4	2351.51	-1.01417	0.0703506	4.11e-47	9.6e-46	down
HOMER1	137.372	-2.22556	0.154445	4.47e-47	1.04e-45	down
KCNQ2	92.902	-5.18918	0.360179	4.66e-47	1.09e-45	down
GNG7	2198.33	0.799483	0.0555002	4.81e-47	1.12e-45	up
SLC22A31	80.9289	4.19563	0.291263	4.82e-47	1.12e-45	up
ARHGAP5	839.153	-1.19571	0.0830905	5.94e-47	1.38e-45	down
SEC11C	3241.81	0.719321	0.0499924	6.1e-47	1.42e-45	up
LOC283710	1380.98	1.02147	0.0709943	6.15e-47	1.43e-45	up
ZBTB25	1362.9	-1.03562	0.0719873	6.32e-47	1.46e-45	down
TGIF1	206.839	1.72149	0.119713	6.89e-47	1.6e-45	up
ASAP1	1237.02	-0.791443	0.055053	7.32e-47	1.69e-45	down
CCL19	83.5079	-3.49075	0.242894	7.81e-47	1.8e-45	down
POC1A	945.092	1.02364	0.0712752	8.99e-47	2.07e-45	up
TNFSF11	1213.89	-1.13046	0.0787426	9.72e-47	2.24e-45	down
GPCPD1	5303.32	-0.874768	0.0609412	1e-46	2.31e-45	down
YEATS2	2858.12	-0.733996	0.0511409	1.03e-46	2.37e-45	down
PTGR1	317.077	-1.49639	0.104469	1.55e-46	3.57e-45	down
UACA	166.759	-2.15304	0.150341	1.62e-46	3.71e-45	down
LYN	10960.2	-0.633078	0.0442233	1.75e-46	4.02e-45	down
FRG1B	362.523	1.4697	0.102692	1.85e-46	4.23e-45	up
DDX39A	5202.68	0.852646	0.0595863	1.91e-46	4.37e-45	up
KIF18B	1900.85	1.01215	0.0707481	2e-46	4.57e-45	up
EMILIN1	520.917	3.08077	0.215377	2.06e-46	4.71e-45	up
GK5	955.023	-0.916511	0.0641147	2.36e-46	5.38e-45	down
TTLL12	1745.09	0.92529	0.0647573	2.58e-46	5.88e-45	up
LAMC2	78.4162	-3.20891	0.224992	3.76e-46	8.56e-45	down
HCG22	219.518	-1.61138	0.112982	3.77e-46	8.57e-45	down
KIAA1191	3337.88	-0.642193	0.0450679	4.52e-46	1.03e-44	down
SAC3D1	304.985	1.41694	0.0994823	4.95e-46	1.12e-44	up
CCND1	678.484	-1.26089	0.0885292	4.98e-46	1.13e-44	down
AK095721	5000.26	-0.744646	0.0522935	5.19e-46	1.18e-44	down
BIRC5	2362.17	0.845307	0.0593759	5.44e-46	1.23e-44	up
FRY	452.698	-1.17287	0.0824146	5.86e-46	1.32e-44	down
MED12	3740.61	-0.757379	0.0532306	6.12e-46	1.38e-44	down
FGR	6180.75	-0.787316	0.0553477	6.42e-46	1.45e-44	down
ATP7A	1419.06	-1.12447	0.079065	6.69e-46	1.51e-44	down
C5orf63	446.25	-1.32392	0.0933753	1.24e-45	2.8e-44	down
ASH1L	3828.29	-0.864378	0.0609626	1.24e-45	2.79e-44	down
ATP2B4	417.653	1.30119	0.0918218	1.39e-45	3.12e-44	up
EZH2	3772.75	0.833431	0.0588252	1.45e-45	3.25e-44	up
POU2F3	96.4085	-3.07069	0.216992	1.84e-45	4.12e-44	down
FIBP	2445.6	0.869292	0.0614635	2.06e-45	4.61e-44	up
PLS3	118.029	2.27353	0.160843	2.31e-45	5.17e-44	up
MEOX1	76.9716	-5.06448	0.358451	2.53e-45	5.65e-44	down
NF1	3233.48	-1.02968	0.072922	2.85e-45	6.36e-44	down
CSRNP1	2571.11	-0.982191	0.0695683	2.93e-45	6.54e-44	down
INTS3	11859.8	-0.686146	0.048618	3.16e-45	7.05e-44	down
AUTS2	1045.06	0.961396	0.0681379	3.32e-45	7.39e-44	up
KAZN	154.743	-2.1406	0.15173	3.39e-45	7.55e-44	down
TRAF5	2884.63	-0.77457	0.054903	3.39e-45	7.55e-44	down
STAT5B	4703.72	-0.597343	0.0423534	3.6e-45	8e-44	down
TNNT3	105.366	-2.8531	0.202409	4.04e-45	8.96e-44	down
MTMR9	1030	-0.918662	0.0651819	4.15e-45	9.19e-44	down
IP6K2	2279.39	0.721522	0.0512046	4.32e-45	9.57e-44	up
LINC00426	608.48	1.10107	0.0781586	4.52e-45	1e-43	up
AGTR2	74.325	-4.33462	0.307723	4.62e-45	1.02e-43	down
AFF4	2142.89	-0.970298	0.0689015	4.87e-45	1.08e-43	down
BMRF2.t01	5899.39	0.944447	0.0671207	5.74e-45	1.27e-43	up
SKA1	723.011	1.18811	0.0844563	5.99e-45	1.32e-43	up
BACH1	1406.38	-0.998612	0.0709936	6.13e-45	1.35e-43	down
C16orf54	465.544	1.18564	0.084339	6.88e-45	1.51e-43	up
DQ574721	77.2003	3.59692	0.255953	7.38e-45	1.62e-43	up
C2CD2	1724.77	-0.756526	0.0538425	7.62e-45	1.67e-43	down
MTG1	1708.76	1.03724	0.0738414	8.06e-45	1.77e-43	up
ICOSLG	2957.27	-0.885862	0.0631211	9.61e-45	2.11e-43	down
AKAP9	3317.68	-0.852642	0.0607711	1.02e-44	2.23e-43	down
PRDM2	3935.76	-0.668967	0.0476805	1.02e-44	2.23e-43	down
ANK3	87.8934	-2.8537	0.203426	1.05e-44	2.29e-43	down
ZKSCAN8	1887.63	-0.906969	0.0646641	1.08e-44	2.37e-43	down
TXNDC11	5205.42	0.651504	0.0464862	1.26e-44	2.75e-43	up
MCM3	10581.8	0.926233	0.066099	1.3e-44	2.84e-43	up
FYB	125.074	2.23023	0.15917	1.32e-44	2.88e-43	up
RNGTT	2085.59	0.832192	0.059404	1.37e-44	2.99e-43	up
SH2B2	248.23	1.52263	0.108725	1.46e-44	3.18e-43	up
DPAGT1	1376.47	0.791481	0.0565177	1.47e-44	3.19e-43	up
USP32P1	465.562	1.25566	0.0897016	1.6e-44	3.47e-43	up
PRKCB	6710.54	0.660523	0.0472014	1.7e-44	3.69e-43	up
MND1	604.738	1.03675	0.0740966	1.75e-44	3.78e-43	up
LYPD3	70.1372	-4.40309	0.314738	1.8e-44	3.9e-43	down
MGEA5	14109.5	-0.693297	0.0495752	1.93e-44	4.17e-43	down
TNIK	2689.37	0.864663	0.0618507	2.07e-44	4.47e-43	up
SLC6A9	234.291	1.52799	0.109308	2.1e-44	4.53e-43	up
KANSL1	2322.64	-0.736829	0.0527372	2.32e-44	5e-43	down
EPG5	2286.11	-0.820915	0.05876	2.35e-44	5.07e-43	down
MMP9	187.665	-1.92141	0.137589	2.55e-44	5.49e-43	down
WDTC1	3969.71	-0.681001	0.0488529	3.63e-44	7.8e-43	down
DUSP3	1452.1	-0.761259	0.054616	3.7e-44	7.95e-43	down
CYB5R2	414.243	-1.29954	0.0933026	4.26e-44	9.15e-43	down
PILRA	757.242	-1.14059	0.0819014	4.38e-44	9.39e-43	down
FGD6	508.375	-1.13078	0.0812136	4.56e-44	9.76e-43	down
CR936688	1292.05	-0.832302	0.0597932	4.81e-44	1.03e-42	down
UBE2C	2348.65	0.827198	0.0594411	5.05e-44	1.08e-42	up
PDE3B	303.122	-1.5503	0.111462	5.61e-44	1.2e-42	down
TMEM164	1354.16	-0.785426	0.0564927	6.06e-44	1.29e-42	down
GNG2	3217.99	-0.717933	0.0516436	6.19e-44	1.32e-42	down
TMED8	737.582	-1.17472	0.0845377	6.72e-44	1.43e-42	down
NEO1	112.146	-2.32061	0.167073	7.31e-44	1.55e-42	down
ATP2A3	5185.8	1.00625	0.0724554	7.51e-44	1.6e-42	up
CIDEB	483.832	1.25433	0.0903453	7.95e-44	1.69e-42	up
CDCA8	2840.62	0.762838	0.0549501	8.1e-44	1.72e-42	up
DLL4	201.411	-1.70614	0.123055	1.03e-43	2.19e-42	down
BLLF3.t01	849.253	1.24039	0.0894907	1.1e-43	2.33e-42	up
L1CAM	145.647	-2.07032	0.149459	1.23e-43	2.61e-42	down
PCK2	3164.72	0.83479	0.0602666	1.24e-43	2.63e-42	up
VCL	2010.52	-0.887667	0.0641167	1.37e-43	2.9e-42	down
PCSK6	67.2368	-4.1256	0.298162	1.53e-43	3.23e-42	down
CHAF1A	1924.6	0.902492	0.0652313	1.56e-43	3.29e-42	up
XCL2	71.7085	-3.55321	0.256915	1.67e-43	3.52e-42	down
DANCR	1042.57	0.832666	0.0602926	2.21e-43	4.64e-42	up
CELSR3	224.053	1.70594	0.123609	2.51e-43	5.28e-42	up
GPR98	67.6515	-3.70154	0.268434	2.95e-43	6.2e-42	down
LCP2	1143.94	-0.844956	0.0612908	3.09e-43	6.49e-42	down
EVC2	72.0793	4.1772	0.303024	3.14e-43	6.57e-42	up
C10orf118	758.447	-1.16756	0.0847188	3.29e-43	6.89e-42	down
RFX5	8041.25	-0.543909	0.0394708	3.36e-43	7.03e-42	down
SMCO4	671.494	-1.14881	0.0833726	3.4e-43	7.11e-42	down
TACC3	4598.26	0.874427	0.0634642	3.44e-43	7.19e-42	up
IMPDH2	10123.1	0.713428	0.0517908	3.59e-43	7.5e-42	up
NMT2	1146.87	-1.06049	0.0770633	4.36e-43	9.08e-42	down
CTSS	7514.98	-0.665855	0.0484089	4.77e-43	9.92e-42	down
MSL3	10824.4	-0.666499	0.0484678	5e-43	1.04e-41	down
ADPRH	3215.2	-0.735256	0.0534775	5.17e-43	1.08e-41	down
OXCT1	3294.11	0.792963	0.0577389	6.39e-43	1.33e-41	up
MRPS6	2203.01	0.793486	0.0577819	6.49e-43	1.35e-41	up
EPAS1	119.825	-2.25218	0.164222	8.35e-43	1.73e-41	down
EML4	3120.53	-0.792302	0.0577875	8.77e-43	1.82e-41	down
TREML2	1210.19	0.820798	0.0598711	8.92e-43	1.85e-41	up
SPCS2	2937.49	0.802912	0.0586687	1.24e-42	2.56e-41	up
RECQL4	1253.67	1.20118	0.0878279	1.4e-42	2.9e-41	up
TUBB2A	761.975	-1.51877	0.111054	1.41e-42	2.91e-41	down
P4HA1	7974.54	-0.787868	0.0576106	1.42e-42	2.92e-41	down
PRRC2C	13686.6	-0.749682	0.0548237	1.44e-42	2.97e-41	down
AGL	1868.38	-0.985857	0.0720999	1.46e-42	3.01e-41	down
DNAJC9	1950.74	0.890765	0.0651813	1.62e-42	3.33e-41	up
ZFP36L1	11134.6	-0.671203	0.0491653	1.97e-42	4.04e-41	down
PIK3R5	2822.17	-0.862503	0.0632011	2.11e-42	4.32e-41	down
POLR3H	1171.39	0.885994	0.0649525	2.3e-42	4.71e-41	up
UNG	1712.68	0.726926	0.0533062	2.42e-42	4.96e-41	up
BCORL1	361.386	1.22183	0.0896043	2.45e-42	5.02e-41	up
C14orf93	369.084	1.26428	0.092748	2.61e-42	5.33e-41	up
NUS1	3716.19	-0.884241	0.064886	2.74e-42	5.61e-41	down
LDLRAD2	71.9839	-3.5915	0.263571	2.79e-42	5.7e-41	down
MRTO4	2673.55	0.81664	0.0599477	2.94e-42	6e-41	up
PIK3CA	1451.3	-1.04271	0.0765505	3e-42	6.11e-41	down
CLLU1OS	80.0276	3.00733	0.220968	3.5e-42	7.13e-41	up
TROAP	2177.89	0.90091	0.0662008	3.55e-42	7.23e-41	up
PTPRE	786.903	-0.970353	0.0713206	3.71e-42	7.55e-41	down
RFC4	2018.18	0.880994	0.0647565	3.75e-42	7.61e-41	up
LILRB1	6567	-0.745938	0.0548292	3.75e-42	7.61e-41	down
IFI44	8739.71	0.827285	0.0608082	3.75e-42	7.61e-41	up
BCL2L10	133.442	-1.90987	0.140702	5.72e-42	1.16e-40	down
VPS41	2748.24	-0.720403	0.0531024	6.35e-42	1.28e-40	down
ANKIB1	3806.96	-0.779257	0.0574421	6.37e-42	1.29e-40	down
MED12L	89.6917	2.69073	0.198361	6.48e-42	1.31e-40	up
CTNNAL1	1461.91	1.08963	0.0803645	7.04e-42	1.42e-40	up
RFFL	965.113	-0.819182	0.0604185	7.06e-42	1.42e-40	down
MARCH1	90.2978	-2.59933	0.191853	8.08e-42	1.63e-40	down
STMN1	9281.01	0.784324	0.0578932	8.17e-42	1.64e-40	up
FOXM1	3377.58	0.853143	0.063015	9.24e-42	1.86e-40	up
RNF157	5194.31	0.614166	0.0453731	9.6e-42	1.93e-40	up
SNHG17	896.262	0.941268	0.0695606	1.02e-41	2.04e-40	up
PPTC7	1868.92	-1.04841	0.0774773	1.02e-41	2.04e-40	down
ANXA2	7030.5	0.821706	0.0607257	1.02e-41	2.04e-40	up
ATRX	3668.89	-0.946291	0.069965	1.11e-41	2.22e-40	down
TGOLN2	10953	-0.604661	0.0447175	1.16e-41	2.33e-40	down
HK2	5556.56	-0.66188	0.0489691	1.25e-41	2.51e-40	down
ZSWIM8	3895.29	-0.906991	0.067142	1.39e-41	2.78e-40	down
CHST6	154.793	-1.91988	0.142207	1.55e-41	3.1e-40	down
KIF26B	309.422	-1.39727	0.103573	1.77e-41	3.54e-40	down
PTPN12	1972.15	-1.03751	0.0769396	1.93e-41	3.83e-40	down
RNF24	591.516	-1.03757	0.076995	2.17e-41	4.32e-40	down
F2R	133.548	-1.99415	0.147988	2.19e-41	4.36e-40	down
CPS1	121.308	-2.09337	0.155545	2.75e-41	5.47e-40	down
CHRAC1	755.572	0.922645	0.0685782	2.92e-41	5.8e-40	up
NUP85	3033.37	0.725106	0.0539039	3e-41	5.96e-40	up
AGPAT9	303.216	1.37817	0.102469	3.1e-41	6.13e-40	up
HIPK3	1610.72	-0.998105	0.0742108	3.1e-41	6.13e-40	down
SYVN1	6343.43	0.623906	0.0464072	3.33e-41	6.59e-40	up
TRIM26	3860.15	0.64985	0.0483719	3.8e-41	7.51e-40	up
FNIP1	931.737	-0.88872	0.0661608	3.89e-41	7.68e-40	down
AKT3	1117.11	-0.909912	0.0677392	3.9e-41	7.69e-40	down
TBX21	180.47	-1.70867	0.127287	4.39e-41	8.65e-40	down
PIK3IP1	576.983	-0.959735	0.0715011	4.45e-41	8.77e-40	down
TTLL3	2369.94	-0.843322	0.0628971	5.43e-41	1.07e-39	down
ZNF609	4862.12	-0.574408	0.0428943	6.8e-41	1.34e-39	down
TYW1B	177.296	1.74882	0.130635	7.19e-41	1.41e-39	up
DTX1	339.932	-1.63527	0.122154	7.21e-41	1.41e-39	down
OR2B6	136.397	2.01767	0.150788	7.83e-41	1.54e-39	up
CREBRF	919.813	-1.13218	0.0846256	8.06e-41	1.58e-39	down
PLXNC1	1544.77	-0.835714	0.0624762	8.3e-41	1.62e-39	down
MYO9B	12652.8	-0.812349	0.0607434	8.64e-41	1.69e-39	down
DDN	172.78	1.71345	0.128159	9.08e-41	1.77e-39	up
ZAK	1214.82	-0.943999	0.0707004	1.15e-40	2.25e-39	down
PREB	2406.97	0.886568	0.066442	1.29e-40	2.52e-39	up
ARMC9	540.844	-1.01061	0.0757793	1.42e-40	2.78e-39	down
PDK1	3107.3	-0.709352	0.053202	1.48e-40	2.89e-39	down
PLP2	2960.9	0.624281	0.0468252	1.5e-40	2.93e-39	up
OR13A1	117.603	2.31783	0.173892	1.57e-40	3.05e-39	up
ZNF205	141.782	-2.03049	0.152481	1.86e-40	3.61e-39	down
POLR3K	1151.01	0.839924	0.0630795	1.89e-40	3.66e-39	up
KLF8	832.647	-0.905435	0.0680666	2.25e-40	4.36e-39	down
RNF19A	5285.76	-0.848893	0.0638644	2.57e-40	4.98e-39	down
LOC729970	131.567	1.97098	0.148284	2.58e-40	4.99e-39	up
AK293020	174.7	-7.95163	0.598293	2.63e-40	5.08e-39	down
KIAA0355	934.768	-0.884306	0.0665374	2.63e-40	5.09e-39	down
LEF1	291.386	1.26993	0.0955745	2.74e-40	5.3e-39	up
HDAC7	1070.66	0.987519	0.074321	2.75e-40	5.3e-39	up
UBR5	16058.7	-0.812515	0.0611662	2.88e-40	5.55e-39	down
FAIM	256.368	1.3469	0.101403	2.92e-40	5.62e-39	up
SLC25A24	88.6124	2.56497	0.193113	2.94e-40	5.65e-39	up
HSD17B14	205.65	-1.75647	0.132244	2.94e-40	5.66e-39	down
RBMS3	176.789	-1.69418	0.127643	3.33e-40	6.4e-39	down
PTMA	42312.6	0.552722	0.0416566	3.53e-40	6.77e-39	up
FADS2	10372.3	0.699954	0.0527622	3.64e-40	6.97e-39	up
THBS1	68.463	-3.3196	0.250548	4.55e-40	8.72e-39	down
MYEF2	2638.56	-0.751861	0.0567468	4.55e-40	8.72e-39	down
ZZEF1	2832.64	-0.808319	0.06104	4.99e-40	9.55e-39	down
FUT8	2902.63	-0.766101	0.05787	5.27e-40	1.01e-38	down
LRCH1	4432.75	-0.67189	0.0507546	5.29e-40	1.01e-38	down
ZBP1	559.891	1.01709	0.0768727	5.83e-40	1.11e-38	up
NCL	36018.7	0.565075	0.0427103	5.86e-40	1.12e-38	up
AK097803	289.787	-1.61709	0.122234	5.93e-40	1.13e-38	down
AK093552	1193.11	-0.897635	0.0678513	5.93e-40	1.13e-38	down
SNX22	1760.72	0.870079	0.0657842	6.19e-40	1.18e-38	up
COL27A1	78.6124	2.89393	0.218852	6.44e-40	1.22e-38	up
TBC1D4	950.168	-0.946414	0.0715965	6.84e-40	1.3e-38	down
IGF1	706.442	-0.933542	0.0706363	7.08e-40	1.34e-38	down
UBASH3A	134.508	-2.09589	0.158634	7.47e-40	1.42e-38	down
LRMP	7357.25	0.801768	0.0607006	7.83e-40	1.48e-38	up
TRIP10	4686.6	-0.93278	0.070621	7.86e-40	1.49e-38	down
ZNF90	404.891	1.2348	0.0935422	8.73e-40	1.65e-38	up
GALNT14	112.684	6.56518	0.497389	8.86e-40	1.67e-38	up
XRN1	3100.03	-0.905154	0.0685908	9.2e-40	1.74e-38	down
SNAP23	3198.82	-0.7304	0.0553626	9.63e-40	1.82e-38	down
RPS6KA2	805.354	-1.09975	0.0833833	1.01e-39	1.91e-38	down
MCM5	6884.81	0.900383	0.0682753	1.04e-39	1.95e-38	up
ETV3	319.972	-1.38046	0.104689	1.05e-39	1.98e-38	down
FILIP1L	251.442	-1.50139	0.113878	1.08e-39	2.04e-38	down
GSTM1	814.585	11.0195	0.835895	1.1e-39	2.07e-38	up
NLRP1	6340.27	-0.6821	0.0517446	1.11e-39	2.09e-38	down
UNC119	5447.15	-0.839338	0.0636746	1.12e-39	2.1e-38	down
DGKI	66.8722	-3.35047	0.254279	1.2e-39	2.25e-38	down
CAMK1D	1121.5	-0.776107	0.0589006	1.2e-39	2.24e-38	down
AK057887	1700.4	-0.702822	0.0533432	1.21e-39	2.27e-38	down
ETV5	761.872	-0.887577	0.0673739	1.24e-39	2.32e-38	down
CHD2	12218.6	-0.619498	0.0470508	1.37e-39	2.55e-38	down
FGF2	244.61	-1.58406	0.120337	1.42e-39	2.65e-38	down
CELSR1	203.38	-1.88518	0.143302	1.59e-39	2.96e-38	down
MGC39372	447.231	-1.07693	0.0818699	1.61e-39	3e-38	down
UBE2QL1	139.503	-2.09216	0.159111	1.72e-39	3.21e-38	down
TRIM28	9202.15	0.835563	0.0635501	1.74e-39	3.25e-38	up
HBP1	1212.96	-0.9054	0.0688631	1.75e-39	3.26e-38	down
NCOA2	2090.7	-0.890627	0.0677511	1.8e-39	3.35e-38	down
CPEB4	1546.61	-0.94626	0.0720098	1.92e-39	3.57e-38	down
MIB1	1945.12	-1.00914	0.0768022	1.95e-39	3.62e-38	down
CLIC6	505.181	-0.998774	0.076053	2.14e-39	3.97e-38	down
S1PR4	527.871	1.53092	0.116656	2.42e-39	4.48e-38	up
PIK3CD	10926.6	-0.743618	0.0566836	2.57e-39	4.76e-38	down
UHMK1	3488.49	-0.867045	0.0661259	2.81e-39	5.19e-38	down
SLC7A5	4468.98	0.688311	0.0525096	2.95e-39	5.45e-38	up
TOR3A	3180.6	0.680047	0.051911	3.28e-39	6.06e-38	up
HEY1	1240.96	-0.833416	0.0636406	3.49e-39	6.43e-38	down
H2AFV	4472.38	0.708279	0.0540886	3.53e-39	6.5e-38	up
LPAR2	415.911	1.28557	0.0982279	3.88e-39	7.13e-38	up
ITGB5	306.321	-1.22811	0.0938576	4.02e-39	7.4e-38	down
DNAJB11	3138.88	0.680729	0.0520256	4.04e-39	7.42e-38	up
BATF3	601.196	1.07558	0.0822396	4.36e-39	8.01e-38	up
BCAT1	806.033	-0.881694	0.0674442	4.7e-39	8.63e-38	down
SAE1	6126.2	0.754822	0.0577645	5.07e-39	9.29e-38	up
MAPK8	918.691	-0.964879	0.0738652	5.38e-39	9.85e-38	down
CDH2	67.7081	-5.13506	0.393441	6.22e-39	1.14e-37	down
BBX	2164.83	-0.898278	0.0688372	6.41e-39	1.17e-37	down
UBTF	4425.48	0.649129	0.0497443	6.41e-39	1.17e-37	up
RCN1	3637.8	-0.639663	0.0490502	7.15e-39	1.31e-37	down
HIST1H2AC	1231.19	0.878946	0.067442	7.98e-39	1.46e-37	up
PPP1R17	66.1677	4.39144	0.337298	9.48e-39	1.73e-37	up
SMG1	7275.37	-0.863055	0.0662921	9.54e-39	1.74e-37	down
KCP	506.506	-2.49981	0.192019	9.6e-39	1.75e-37	down
MAATS1	281.208	-1.29623	0.0995799	9.8e-39	1.78e-37	down
PIAS1	1808.67	-0.708048	0.0544342	1.11e-38	2.02e-37	down
ATP11B	3512.37	-0.838757	0.0644911	1.13e-38	2.06e-37	down
PSORS1C3	71.6402	5.06102	0.389178	1.16e-38	2.1e-37	up
SETD5	8366.13	-0.542814	0.0417451	1.18e-38	2.13e-37	down
SERTAD2	2910.61	-0.702142	0.0540116	1.23e-38	2.22e-37	down
TPBG	204.474	-1.58071	0.121641	1.31e-38	2.37e-37	down
UHRF1	1289.4	1.2033	0.0926443	1.42e-38	2.57e-37	up
DDX12P	1115.61	0.925086	0.0712444	1.49e-38	2.7e-37	up
ZNF518B	963.11	-0.955852	0.0736213	1.52e-38	2.75e-37	down
NDFIP1	395.999	1.21446	0.0935481	1.54e-38	2.78e-37	up
GRIA1	133.962	-1.85518	0.142983	1.7e-38	3.06e-37	down
GYG1	1180.1	0.758516	0.0584749	1.77e-38	3.19e-37	up
RBM15B	2016.77	0.803788	0.0620077	1.99e-38	3.58e-37	up
RRP12	1536.13	0.759995	0.0586318	2e-38	3.61e-37	up
EHMT1	5521.6	-0.714105	0.0551013	2.07e-38	3.71e-37	down
C16orf74	99.2511	2.59315	0.200176	2.22e-38	3.99e-37	up
RNPC3	507.574	-1.00127	0.0773518	2.53e-38	4.54e-37	down
LOC100507173	116.172	-2.08746	0.161288	2.59e-38	4.65e-37	down
SSH2	3008.66	-0.704527	0.0544563	2.77e-38	4.96e-37	down
PSMC3IP	613.061	1.08617	0.0839607	2.79e-38	5e-37	up
PRPF19	6186.09	0.696672	0.0538711	2.96e-38	5.3e-37	up
GPR153	173.536	-2.03404	0.157351	3.18e-38	5.68e-37	down
MBP	3448.92	-0.621951	0.0481345	3.42e-38	6.11e-37	down
EIF4EBP1	982.322	1.04081	0.0805785	3.62e-38	6.47e-37	up
EFCAB4A	150.648	1.74341	0.135061	4.04e-38	7.2e-37	up
ZSWIM6	187.677	-1.71717	0.133041	4.1e-38	7.31e-37	down
DLGAP1	549.4	-0.96741	0.0750407	5.01e-38	8.91e-37	down
ERMP1	2089.6	-0.919698	0.0714084	5.88e-38	1.05e-36	down
SPTBN2	66.7253	3.47137	0.269652	6.34e-38	1.13e-36	up
GTSE1	1695.99	0.761691	0.0591672	6.34e-38	1.13e-36	up
HLA-C	33060.1	-0.751098	0.0583848	7.12e-38	1.26e-36	down
SSRP1	10849.2	0.728424	0.0566232	7.14e-38	1.27e-36	up
NRP2	105.45	-2.28647	0.177778	7.42e-38	1.32e-36	down
RUSC1	589.547	0.931763	0.0724548	7.56e-38	1.34e-36	up
GRAMD1B	169.108	-1.62512	0.126379	7.64e-38	1.35e-36	down
KIT	59.4861	-3.79852	0.295414	7.73e-38	1.37e-36	down
MRPL1	655.486	0.971127	0.0755362	7.91e-38	1.4e-36	up
TNS1	139.452	-1.96646	0.152974	8.07e-38	1.43e-36	down
TCRVB	340.373	-1.2875	0.100162	8.15e-38	1.44e-36	down
SUN1	3890.16	-0.678545	0.0528248	9.15e-38	1.61e-36	down
GDF11	742.323	0.875577	0.0681676	9.24e-38	1.63e-36	up
CDK4	5798.22	0.73473	0.0572039	9.29e-38	1.63e-36	up
IQSEC1	7401.11	-0.608958	0.0474173	9.47e-38	1.67e-36	down
C10orf137	2747.41	0.819916	0.0638523	9.68e-38	1.7e-36	up
NCOA1	3885.63	-0.640285	0.0498657	9.77e-38	1.71e-36	down
GPRIN1	338.237	1.17268	0.0913302	9.78e-38	1.72e-36	up
NPLOC4	7392.84	0.573389	0.0446577	9.83e-38	1.72e-36	up
AK095700	794.305	0.941659	0.0733934	1.11e-37	1.94e-36	up
SCAF11	6337.1	-0.716551	0.0558787	1.21e-37	2.12e-36	down
SHC4	80.5828	-2.67026	0.208268	1.25e-37	2.18e-36	down
ZNF292	4565.53	-0.899023	0.0701496	1.34e-37	2.34e-36	down
TJP1	63.0391	3.71818	0.290378	1.54e-37	2.69e-36	up
RIMS2	66.5849	-5.30795	0.414522	1.54e-37	2.68e-36	down
SNHG1	7076.19	0.608038	0.0474856	1.54e-37	2.69e-36	up
MCM6	5051.53	0.716436	0.0559544	1.56e-37	2.72e-36	up
YPEL4	74.5841	-3.39616	0.26526	1.57e-37	2.74e-36	down
CTTNBP2NL	571.151	-1.00636	0.078612	1.6e-37	2.79e-36	down
CDH24	250.621	-1.52891	0.119531	1.84e-37	3.21e-36	down
U50535	115.752	-2.44019	0.190984	2.21e-37	3.83e-36	down
KLHL28	452.171	-1.08183	0.084685	2.27e-37	3.94e-36	down
PPP1R13B	444.896	-1.01905	0.0797818	2.32e-37	4.03e-36	down
DQ591785	351.283	-1.48972	0.116638	2.34e-37	4.06e-36	down
SEC23A	2201.92	-0.933003	0.0730877	2.55e-37	4.42e-36	down
ACP6	570.916	-1.08218	0.0847803	2.59e-37	4.48e-36	down
WDR60	707.982	-0.886306	0.0694355	2.59e-37	4.48e-36	down
TMEM130	62.1715	-5.0014	0.391913	2.69e-37	4.65e-36	down
LOC100507463	1375.72	0.739402	0.0579736	2.96e-37	5.11e-36	up
LRRC20	868.967	0.903092	0.0708148	3.01e-37	5.18e-36	up
ITIH4	687.55	1.13222	0.0887834	3.02e-37	5.2e-36	up
TMF1	2814.79	-0.735024	0.0576766	3.37e-37	5.81e-36	down
GSTT1	868.113	0.929875	0.0730367	3.95e-37	6.79e-36	up
RAPGEF5	550.237	1.02447	0.0804861	4.11e-37	7.06e-36	up
RAB3B	262.469	-1.34455	0.105675	4.38e-37	7.53e-36	down
CCR8	210.94	-1.64219	0.129133	4.76e-37	8.17e-36	down
NME1	2847.12	0.98772	0.0776727	4.79e-37	8.23e-36	up
PTGIR	1034.51	-1.11622	0.0878196	5.18e-37	8.89e-36	down
TIMP1	4063.41	-0.849853	0.0668673	5.23e-37	8.97e-36	down
GNG11	134.127	-2.07833	0.163583	5.54e-37	9.49e-36	down
AMPD3	1972.92	-0.717498	0.0564876	5.77e-37	9.88e-36	down
RAD51	1052.23	0.876575	0.0690569	6.42e-37	1.1e-35	up
UBD	316.051	-1.31539	0.103635	6.5e-37	1.11e-35	down
TPX2	6059.38	0.645021	0.0508277	6.69e-37	1.14e-35	up
PREPL	2136.12	-0.757025	0.0596566	6.74e-37	1.15e-35	down
IGHE	62.3377	3.70725	0.292207	6.98e-37	1.19e-35	up
CENPW	1014.53	0.878249	0.069243	7.29e-37	1.24e-35	up
PRSS16	119.348	-1.9876	0.15674	7.55e-37	1.29e-35	down
CCDC136	139.221	-1.93436	0.152737	9.28e-37	1.58e-35	down
SLC35B1	1431.72	0.735742	0.0581008	9.46e-37	1.61e-35	up
LACTB	1303.82	-0.844079	0.0666621	9.6e-37	1.63e-35	down
TRAF3IP3	3110.3	0.780721	0.0616774	1.01e-36	1.71e-35	up
RNF170	405.01	-1.09133	0.0862201	1.02e-36	1.72e-35	down
TMEM30A	5467.96	-0.857597	0.0677533	1.02e-36	1.72e-35	down
FN1	75.5784	-2.74393	0.216961	1.16e-36	1.97e-35	down
HLA-DPB2	129.191	-1.97381	0.156071	1.16e-36	1.97e-35	down
DDHD1	4583.34	-0.738987	0.0584625	1.26e-36	2.14e-35	down
TRIP13	800.481	0.942087	0.0746025	1.48e-36	2.5e-35	up
SERINC5	309.803	-1.41499	0.112144	1.69e-36	2.85e-35	down
FAM149A	520.078	1.14102	0.0904531	1.76e-36	2.96e-35	up
SOX12	322.373	1.28882	0.102177	1.78e-36	3e-35	up
FLVCR1-AS1	143.058	1.99868	0.15846	1.79e-36	3.01e-35	up
TNFRSF18	142.802	-2.13251	0.169222	2.06e-36	3.47e-35	down
COA1	2482.04	-0.632697	0.0502321	2.24e-36	3.76e-35	down
FTSJ1	1766.82	0.627449	0.0498297	2.34e-36	3.93e-35	up
MMP15	237.655	-1.77827	0.141358	2.72e-36	4.57e-35	down
TTC40	85.76	-2.36913	0.188357	2.8e-36	4.69e-35	down
TGFBR3	104.074	-2.02412	0.160976	2.93e-36	4.92e-35	down
C1orf112	895.715	0.943278	0.075051	3.15e-36	5.27e-35	up
LOC283788	1657.56	-0.828293	0.0659182	3.27e-36	5.48e-35	down
GPR157	114.857	-2.03694	0.162245	3.74e-36	6.26e-35	down
SEC31B	2945.82	-0.5847	0.0466002	4.12e-36	6.89e-35	down
CCNB2	2849.45	0.747433	0.0595966	4.42e-36	7.39e-35	up
PHLDB3	502.749	-1.41686	0.113044	4.88e-36	8.16e-35	down
LY86	2541.58	-0.744452	0.0594289	5.33e-36	8.89e-35	down
DYRK3	456.202	-1.08638	0.0867452	5.53e-36	9.23e-35	down
MARCH6	8307.01	-0.709696	0.0566733	5.62e-36	9.36e-35	down
TTC32	230.34	-1.32713	0.106007	5.86e-36	9.75e-35	down
MCM2	7858.23	0.754026	0.0602363	5.97e-36	9.93e-35	up
LRRC23	343.539	-1.24376	0.0993693	6.06e-36	1.01e-34	down
CCDC163P	287.387	1.28433	0.102707	7.02e-36	1.17e-34	up
AK091275	129.086	-1.78118	0.142467	7.24e-36	1.2e-34	down
TMEM178B	99.6748	-2.05226	0.164181	7.47e-36	1.24e-34	down
PTK2B	22802.7	-0.668984	0.0535496	8.17e-36	1.36e-34	down
BALF2.t01	4002.48	1.04093	0.0833686	8.92e-36	1.48e-34	up
CLEC4C	79.1045	-2.52414	0.202207	9.25e-36	1.53e-34	down
JMJD1C	3994.09	-0.859529	0.0688796	9.76e-36	1.61e-34	down
GPATCH4	2098.23	0.712376	0.0570931	9.91e-36	1.64e-34	up
FLVCR2	476.128	-0.981636	0.0786744	9.94e-36	1.64e-34	down
WHSC1L1	3246.21	-0.760147	0.0609237	9.96e-36	1.64e-34	down
ALG5	1022.77	0.787583	0.063224	1.28e-35	2.11e-34	up
MCM10	980.215	0.930111	0.0746744	1.3e-35	2.15e-34	up
TMTC2	623.965	-0.965841	0.0775519	1.33e-35	2.19e-34	down
DHRS4L2	284.257	1.21378	0.0975495	1.53e-35	2.52e-34	up
ATP6V0B	2519.06	0.63046	0.0506745	1.56e-35	2.56e-34	up
TP53I13	239.497	1.42244	0.114364	1.63e-35	2.67e-34	up
PANK3	1227.62	-1.02455	0.0823809	1.65e-35	2.71e-34	down
RFC2	2340.86	0.688797	0.0553849	1.66e-35	2.72e-34	up
DOCK5	56.6658	-3.55192	0.285662	1.71e-35	2.8e-34	down
CHEK1	1442.82	0.907053	0.0729492	1.71e-35	2.8e-34	up
PHF19	4749.11	0.671641	0.0540234	1.74e-35	2.85e-34	up
SFRP1	56.1563	-4.67884	0.376348	1.75e-35	2.86e-34	down
MSH6	3603.43	0.716219	0.0576116	1.76e-35	2.87e-34	up
ASXL2	1193.11	-1.06055	0.0853356	1.84e-35	3.01e-34	down
LYAR	1235.09	0.723765	0.0582606	1.96e-35	3.21e-34	up
STC2	1594.54	-0.721196	0.0580564	1.98e-35	3.23e-34	down
SPINT1	1214.68	-0.904047	0.0728002	2.08e-35	3.39e-34	down
CITED2	342.183	1.14861	0.092501	2.11e-35	3.43e-34	up
PDGFRB	332.475	-1.1555	0.0930705	2.16e-35	3.51e-34	down
SLC25A17	1590.5	0.688588	0.0554659	2.18e-35	3.54e-34	up
EBNA-2.t01	6762.4	-0.723685	0.0583152	2.31e-35	3.76e-34	down
TAB2	3055.55	-0.843824	0.0679997	2.33e-35	3.78e-34	down
SRGAP2	633.757	0.909811	0.0733331	2.41e-35	3.91e-34	up
FAM60A	3676.33	-0.750963	0.0605546	2.57e-35	4.17e-34	down
SLC25A19	1303.33	0.78616	0.0634144	2.71e-35	4.39e-34	up
UGT2B15	74.1372	5.66124	0.45672	2.77e-35	4.48e-34	up
PLAGL2	2221.96	0.648738	0.0523609	2.97e-35	4.81e-34	up
DDX28	695.077	0.939897	0.0759595	3.63e-35	5.87e-34	up
NCAPH	2414	0.710129	0.0574462	4.21e-35	6.81e-34	up
CYTH1	10752	-0.562695	0.0455311	4.38e-35	7.08e-34	down
EIF2AK4	3161.83	-0.75144	0.060824	4.62e-35	7.45e-34	down
MYCBP2	10124.4	-0.823605	0.0666932	4.92e-35	7.94e-34	down
CDCA4	1518.54	0.795001	0.0643889	5.06e-35	8.17e-34	up
DOLPP1	559.487	0.943387	0.0764151	5.15e-35	8.29e-34	up
ZFP36L2	1629.52	1.01988	0.0826294	5.32e-35	8.57e-34	up
DTYMK	906.711	1.1157	0.0903934	5.33e-35	8.58e-34	up
WRAP53	954.776	0.892668	0.0723298	5.4e-35	8.69e-34	up
PDIA4	9350.36	0.575709	0.0466616	5.66e-35	9.09e-34	up
RANGAP1	3361.23	0.814258	0.0660046	5.77e-35	9.26e-34	up
ZNF697	265.398	-1.23937	0.100477	5.88e-35	9.43e-34	down
PTCHD3P1	315.148	1.14374	0.0927298	5.94e-35	9.52e-34	up
GAL3ST4	439.846	-0.980925	0.0795443	6.11e-35	9.78e-34	down
IQGAP2	2774.35	-0.813321	0.0659599	6.2e-35	9.93e-34	down
TAPBP	7764.33	-0.594349	0.0482183	6.55e-35	1.05e-33	down
TRIM33	1762.75	-0.725625	0.0588858	6.85e-35	1.09e-33	down
NR3C1	7704.26	-0.690614	0.0560457	6.87e-35	1.1e-33	down
ITGB3	416.432	1.09986	0.0892769	7.1e-35	1.13e-33	up
DHRS2	84.7228	2.51156	0.203921	7.4e-35	1.18e-33	up
H2AFY	4947.92	0.670031	0.0544057	7.48e-35	1.19e-33	up
TRAIP	817.774	0.917371	0.0745592	8.63e-35	1.37e-33	up
UBE2T	1342.14	0.835318	0.0679127	9.07e-35	1.44e-33	up
NAA10	1910.66	0.922438	0.0749978	9.11e-35	1.45e-33	up
DTHD1	58.3438	-5.10824	0.415353	9.22e-35	1.47e-33	down
CENPB	1259.88	0.872369	0.0709488	9.55e-35	1.52e-33	up
CNKSR2	107.622	2.11886	0.172426	1.04e-34	1.66e-33	up
TCF3	3156.38	1.0531	0.0857842	1.22e-34	1.93e-33	up
TSPAN15	149.902	-1.87625	0.152863	1.25e-34	1.98e-33	down
ATAD2B	1441.52	-0.843607	0.0687636	1.34e-34	2.13e-33	down
KPNA2	7412.95	0.708143	0.0577726	1.53e-34	2.43e-33	up
PDE9A	72.362	-3.18256	0.259782	1.66e-34	2.63e-33	down
HGSNAT	1735.33	-0.618167	0.0504628	1.68e-34	2.66e-33	down
SLC1A5	5447.45	0.641526	0.0523747	1.71e-34	2.69e-33	up
LTBR	67.7976	-3.03294	0.24772	1.82e-34	2.88e-33	down
POP7	651.127	0.932489	0.0761727	1.86e-34	2.93e-33	up
GPR63	504.362	-1.16437	0.095255	2.32e-34	3.66e-33	down
ATAD1	2783.75	-0.734672	0.0601108	2.37e-34	3.74e-33	down
FLRT3	79.4488	-2.43251	0.19904	2.39e-34	3.77e-33	down
TRAF3	5709.48	-0.575564	0.0470965	2.4e-34	3.78e-33	down
RIPK4	144.935	-1.69557	0.138744	2.41e-34	3.78e-33	down
WDR62	1071.19	1.0812	0.0885844	2.91e-34	4.57e-33	up
BCAS4	1921.76	0.751326	0.0615596	2.93e-34	4.6e-33	up
GFOD1	334.681	-1.15012	0.0942578	3.04e-34	4.77e-33	down
PADI2	322.455	-2.78946	0.228623	3.07e-34	4.81e-33	down
UBE2S	1996.74	0.912942	0.0748456	3.2e-34	5.01e-33	up
PPIB	15308.9	0.609653	0.0499925	3.31e-34	5.18e-33	up
BYSL	1032.5	0.736961	0.060508	3.99e-34	6.25e-33	up
TCF4	2967.32	-0.731049	0.0600421	4.19e-34	6.55e-33	down
LOC100506710	5735.41	-0.715411	0.0587576	4.19e-34	6.55e-33	down
PSMG1	1461.22	0.85397	0.0701396	4.21e-34	6.57e-33	up
ZNF827	1331.11	-0.863564	0.0710708	5.68e-34	8.87e-33	down
GMPPA	2256.33	0.655062	0.0539211	5.84e-34	9.11e-33	up
STAT1	41905.3	-0.622686	0.0512571	5.86e-34	9.13e-33	down
FUT11	1786.21	-0.859312	0.0707459	5.99e-34	9.33e-33	down
SLC25A37	620.334	0.966218	0.0795756	6.32e-34	9.83e-33	up
PLEKHM3	546.632	-0.996453	0.0821042	6.77e-34	1.05e-32	down
SNHG7	989.927	0.891826	0.0735138	7.2e-34	1.12e-32	up
CREBBP	3615.87	-0.652215	0.0537647	7.24e-34	1.13e-32	down
HIP1	596.898	-0.911566	0.0751519	7.36e-34	1.14e-32	down
BC035647	734.066	-0.906125	0.074738	7.88e-34	1.22e-32	down
POLE3	2010.69	0.755184	0.0622911	7.93e-34	1.23e-32	up
KIAA0907	4249.9	-0.708409	0.0584412	8.1e-34	1.25e-32	down
CKS1B	1900.15	0.720324	0.0594264	8.15e-34	1.26e-32	up
CD200R1	58.2495	-3.13407	0.258695	8.81e-34	1.36e-32	down
FABP3	397.241	-1.20621	0.0995694	8.87e-34	1.37e-32	down
BC041646	102.547	-1.98359	0.163842	9.73e-34	1.5e-32	down
ACADSB	1223.01	-0.744089	0.061468	9.9e-34	1.53e-32	down
POLE	5518.84	0.669866	0.0553374	9.92e-34	1.53e-32	up
RRM1	5968.72	0.673673	0.055679	1.07e-33	1.64e-32	up
AGPAT4	758.446	-0.937665	0.0775029	1.08e-33	1.66e-32	down
WBP5	207.613	1.48628	0.122856	1.09e-33	1.67e-32	up
ANKS6	238.958	1.26796	0.104842	1.14e-33	1.75e-32	up
HNRNPM	7902.16	0.594538	0.0491706	1.17e-33	1.8e-32	up
LDLR	3096.72	0.549641	0.0454726	1.23e-33	1.89e-32	up
SIK1	748.099	1.17244	0.0970059	1.25e-33	1.92e-32	up
ADM2	221.585	1.45547	0.120514	1.39e-33	2.14e-32	up
PTPRN2	174.517	-1.54356	0.127812	1.4e-33	2.15e-32	down
ZNF106	3619.78	-0.678084	0.0561499	1.41e-33	2.16e-32	down
KIAA1217	587.554	-1.06606	0.0882934	1.45e-33	2.22e-32	down
SNX13	861.817	-1.07423	0.0890707	1.71e-33	2.61e-32	down
LOC100507600	70.547	-2.50636	0.207991	1.93e-33	2.95e-32	down
NCAPG	2875.8	0.994204	0.0826179	2.36e-33	3.61e-32	up
THEMIS	52.6881	-3.65734	0.304137	2.62e-33	4e-32	down
FNBP4	6828.89	-0.615697	0.0512064	2.66e-33	4.07e-32	down
VCAM1	129.466	-1.70161	0.141541	2.72e-33	4.15e-32	down
DNM3	73.5549	-2.45255	0.204147	3.01e-33	4.59e-32	down
ARHGEF11	444.904	-0.973209	0.0810258	3.11e-33	4.73e-32	down
ALG1	850.345	0.866607	0.0721925	3.38e-33	5.15e-32	up
PLEKHG3	83.8457	-2.34973	0.195826	3.59e-33	5.46e-32	down
LGALS8	4697.62	-0.685533	0.057172	3.97e-33	6.04e-32	down
FKBP3	2810.39	0.678864	0.0566249	4.07e-33	6.18e-32	up
ALDH7A1	323.933	1.1337	0.094567	4.09e-33	6.21e-32	up
DCAF8	5814	-0.488702	0.0407822	4.35e-33	6.6e-32	down
PSMD9	1103.53	0.82682	0.0690018	4.38e-33	6.65e-32	up
GPR15	3116	-0.915332	0.0764059	4.53e-33	6.86e-32	down
ARHGEF39	889.312	0.814821	0.0680263	4.63e-33	7.01e-32	up
SRSF3	9797	0.62846	0.0524831	4.83e-33	7.31e-32	up
ANAPC5	5791.62	0.567025	0.047359	4.93e-33	7.45e-32	up
GCC2	1910.14	-0.738887	0.0617226	5.04e-33	7.61e-32	down
ARL5B	675.052	-1.30468	0.108998	5.12e-33	7.72e-32	down
PLD4	276.154	1.27878	0.106872	5.39e-33	8.13e-32	up
HJURP	2276.39	0.641423	0.0536146	5.51e-33	8.31e-32	up
HLA-DPB1	25787.2	-0.703024	0.0587685	5.58e-33	8.41e-32	down
KLHL24	375.711	-1.22463	0.102384	5.68e-33	8.55e-32	down
TUBA4A	10288.2	0.731859	0.0612448	6.51e-33	9.8e-32	up
DDX11	3047.81	0.775129	0.064886	6.81e-33	1.02e-31	up
PIGL	1226.28	-0.784488	0.0656713	6.84e-33	1.03e-31	down
TRIM44	4058.76	-0.731062	0.061211	7.04e-33	1.06e-31	down
NCKAP1L	11519.5	-0.537526	0.0450077	7.06e-33	1.06e-31	down
LMBR1L	1983.35	-0.695953	0.0582746	7.09e-33	1.06e-31	down
FAAH2	268.476	-1.30856	0.109579	7.17e-33	1.07e-31	down
ABCC4	2709.8	-0.72729	0.060992	8.84e-33	1.32e-31	down
DCTPP1	1306.78	0.832095	0.0697934	9.06e-33	1.36e-31	up
TOE1	831.27	0.97554	0.0818633	9.69e-33	1.45e-31	up
CCL28	365.987	-1.18241	0.0992575	1.02e-32	1.52e-31	down
PHF20	2497.1	-0.583884	0.0490245	1.05e-32	1.57e-31	down
CHSY1	1791.52	-0.681649	0.0572382	1.06e-32	1.59e-31	down
RAB8B	2749.06	-0.768165	0.0645058	1.07e-32	1.6e-31	down
BMP2	56.1568	-3.06202	0.25714	1.08e-32	1.6e-31	down
METTL7A	269.992	1.22446	0.102836	1.09e-32	1.62e-31	up
PBX4	102.526	2.11857	0.177986	1.14e-32	1.7e-31	up
POU5F1	89.773	2.38217	0.200146	1.15e-32	1.72e-31	up
TAB3	1342.46	-1.06734	0.0897049	1.21e-32	1.79e-31	down
TP53BP1	3555.08	-0.57386	0.0482453	1.26e-32	1.88e-31	down
GALNT18	609.323	1.0056	0.084565	1.31e-32	1.95e-31	up
C11orf80	745.967	0.850643	0.0715719	1.41e-32	2.1e-31	up
BHLHE22	1523.35	-0.720554	0.0606324	1.43e-32	2.13e-31	down
KANSL1L	533.883	-0.989084	0.0832321	1.44e-32	2.14e-31	down
HNRNPD	15171.7	0.535194	0.0450399	1.46e-32	2.16e-31	up
ACER2	212.941	-1.37966	0.116174	1.58e-32	2.34e-31	down
BIK	90.4357	2.08737	0.175778	1.6e-32	2.36e-31	up
C11orf48	2064.87	0.820921	0.0691412	1.63e-32	2.41e-31	up
LOC63930	183.57	-1.69503	0.142891	1.86e-32	2.74e-31	down
EEA1	1091.03	-0.942852	0.0794951	1.9e-32	2.8e-31	down
YPEL2	319.649	-1.15263	0.0971901	1.92e-32	2.83e-31	down
BC069212	206.673	1.42689	0.120332	1.96e-32	2.89e-31	up
BC017818	234.006	-1.81701	0.153284	2.05e-32	3.03e-31	down
WDR11	3774.22	-0.719898	0.0607683	2.24e-32	3.3e-31	down
COG4	2997.82	0.624802	0.0527934	2.58e-32	3.79e-31	up
HELB	323.91	-1.17191	0.0990534	2.7e-32	3.97e-31	down
SUV39H1	982.687	0.962107	0.0813602	2.89e-32	4.25e-31	up
ESYT2	2464.52	-0.63316	0.0535683	3.09e-32	4.54e-31	down
SLAMF6	5310.52	-0.622564	0.0527024	3.35e-32	4.92e-31	down
DEF8	1578.65	0.808492	0.0684529	3.43e-32	5.03e-31	up
BAG1	1977.88	0.777779	0.0658633	3.51e-32	5.14e-31	up
BFRF1A.t01	309.858	1.17366	0.0993897	3.52e-32	5.16e-31	up
FEM1C	992.377	-0.853952	0.0723508	3.77e-32	5.52e-31	down
PCNA	9764.21	0.620294	0.0525782	4.02e-32	5.88e-31	up
TMEM255A	195.144	-1.58498	0.134428	4.37e-32	6.39e-31	down
KIAA1958	189.76	-1.48218	0.125751	4.57e-32	6.69e-31	down
PLCG1	6828.8	-0.584363	0.0495815	4.61e-32	6.74e-31	down
DMXL1	3159.08	-0.88913	0.0754479	4.68e-32	6.83e-31	down
AK001057	134.454	-1.75528	0.148958	4.73e-32	6.91e-31	down
TONSL	922.585	1.11193	0.0944362	5.29e-32	7.71e-31	up
ATM	5064.75	-0.825896	0.0701443	5.3e-32	7.72e-31	down
CRYBG3	618.651	-0.995521	0.0845706	5.47e-32	7.97e-31	down
SNRNP25	1821.86	0.921165	0.0782612	5.55e-32	8.07e-31	up
ZFC3H1	3904.1	-0.811466	0.0689501	5.65e-32	8.21e-31	down
LINC00341	1405.66	0.85546	0.0727608	6.49e-32	9.43e-31	up
RGS1	18456.8	-0.855277	0.0727474	6.52e-32	9.46e-31	down
DSC3	71.9364	-6.24607	0.531501	6.92e-32	1e-30	down
EDNRA	49.221	-4.39705	0.374194	7e-32	1.02e-30	down
ABI2	2338.84	-0.600581	0.0511882	8.65e-32	1.25e-30	down
SLC25A41	49.0073	-4.46983	0.380988	8.71e-32	1.26e-30	down
PPARA	1266.87	-0.754812	0.0643436	8.84e-32	1.28e-30	down
KCNN1	240.352	-1.51547	0.129188	8.87e-32	1.28e-30	down
TXNDC17	1359.48	0.805942	0.068711	9e-32	1.3e-30	up
BMP4	54.6966	3.86964	0.330089	9.71e-32	1.4e-30	up
C9orf114	1569.64	0.811628	0.0692404	9.85e-32	1.42e-30	up
RUVBL1	2477.6	0.652723	0.0557132	1.06e-31	1.53e-30	up
KIAA1109	3226.5	-0.865628	0.0738903	1.07e-31	1.54e-30	down
TMEM132B	51.1055	-4.91389	0.41949	1.08e-31	1.56e-30	down
TTC7A	2887.56	0.633761	0.0541146	1.11e-31	1.6e-30	up
ZNF589	3357.44	-0.628318	0.0536586	1.14e-31	1.64e-30	down
KLHL14	59.5128	5.08787	0.434536	1.15e-31	1.65e-30	up
RASSF6	3150.64	-0.71367	0.060956	1.16e-31	1.67e-30	down
IKBKB	3387.63	-0.574195	0.0490541	1.2e-31	1.72e-30	down
DDX56	2879.75	0.611331	0.0522474	1.26e-31	1.82e-30	up
LCOR	568.005	-1.05146	0.0898732	1.28e-31	1.84e-30	down
CIB2	162.119	1.48528	0.126958	1.29e-31	1.85e-30	up
NANS	1479.44	0.755359	0.0645903	1.36e-31	1.95e-30	up
CLN6	2036.23	0.748833	0.0640393	1.38e-31	1.97e-30	up
KIR3DX1	157.248	1.63303	0.139825	1.63e-31	2.33e-30	up
MLF1	106.341	-1.8545	0.158874	1.76e-31	2.51e-30	down
OSGIN2	1203.74	-0.86893	0.0744634	1.83e-31	2.62e-30	down
PPM1G	6466.85	0.659056	0.0564877	1.87e-31	2.68e-30	up
WNT10A	3654.55	-0.86702	0.0743506	2.01e-31	2.87e-30	down
NABP1	828.804	-0.785275	0.0673604	2.09e-31	2.99e-30	down
ADAMTS7	320.119	-1.57903	0.135454	2.11e-31	3e-30	down
DENND5B	749.687	0.889087	0.0762777	2.14e-31	3.05e-30	up
KIAA0226	4805.21	-0.582624	0.0499956	2.2e-31	3.14e-30	down
CD46	5524.78	-0.797927	0.0684797	2.24e-31	3.19e-30	down
SPRED1	240.545	-1.27146	0.109142	2.31e-31	3.28e-30	down
AEBP1	352.187	1.07666	0.092453	2.42e-31	3.44e-30	up
GUCY1A3	468.647	-0.943412	0.0810246	2.48e-31	3.52e-30	down
ZNF880	500.487	-1.0428	0.0896361	2.78e-31	3.94e-30	down
RASGEF1A	253.977	1.20176	0.103372	3.05e-31	4.33e-30	up
CHAF1B	1159.19	0.82273	0.070768	3.05e-31	4.33e-30	up
ARL6IP5	3106.99	-0.550438	0.0473607	3.18e-31	4.5e-30	down
GINS1	997.336	0.748545	0.0644122	3.22e-31	4.56e-30	up
SPN	10361.7	-0.54837	0.0472058	3.39e-31	4.8e-30	down
SLC25A1	2294.92	0.705999	0.060776	3.4e-31	4.81e-30	up
MYO1F	146.994	1.54299	0.132851	3.48e-31	4.92e-30	up
WDFY4	14578.4	-0.617966	0.0532314	3.71e-31	5.24e-30	down
TRIM47	84.9864	6.52536	0.562118	3.73e-31	5.27e-30	up
AFAP1	53.0091	-3.39687	0.292623	3.74e-31	5.27e-30	down
CDCA7	1606.06	0.718991	0.061951	3.85e-31	5.43e-30	up
MBD5	937.069	-0.817837	0.0704782	3.93e-31	5.54e-30	down
PAK6	103.454	1.92464	0.165907	4.09e-31	5.76e-30	up
ABCC1	4983.91	-0.625228	0.0539042	4.17e-31	5.88e-30	down
VEGFA	7074.43	-0.721321	0.0621961	4.24e-31	5.97e-30	down
TRIB3	1610.44	0.667517	0.0575581	4.25e-31	5.98e-30	up
HSBP1L1	203.334	1.34575	0.116153	4.85e-31	6.81e-30	up
SHCBP1	1978.89	0.93046	0.080317	4.92e-31	6.91e-30	up
AKT1S1	1629.1	0.896409	0.0773792	4.93e-31	6.92e-30	up
CARD6	289.203	-1.20971	0.104461	5.18e-31	7.26e-30	down
DERL3	358.315	1.11753	0.0965078	5.22e-31	7.32e-30	up
HIST1H4H	317.692	1.11923	0.0966767	5.39e-31	7.54e-30	up
TFAP2B	48.0092	-4.36748	0.377322	5.52e-31	7.73e-30	down
SOS2	1218.37	-0.954261	0.0824507	5.6e-31	7.83e-30	down
NBPF9	444.269	-1.13318	0.0979109	5.61e-31	7.85e-30	down
JMY	696.615	-0.921559	0.0796898	6.25e-31	8.73e-30	down
LIG1	4249.55	0.663848	0.0574194	6.47e-31	9.03e-30	up
LDLRAP1	740.919	0.806375	0.069765	6.69e-31	9.34e-30	up
MYO1C	8085.04	-0.648722	0.0561327	6.81e-31	9.5e-30	down
PRKAB1	1703.14	0.644624	0.0557808	6.85e-31	9.55e-30	up
SNX9	1062.73	-0.777164	0.067259	6.98e-31	9.72e-30	down
CLEC16A	2279.34	-0.637043	0.0551504	7.3e-31	1.02e-29	down
CSDE1	29219.8	-0.619386	0.0536296	7.44e-31	1.04e-29	down
PAQR4	938.538	0.93871	0.0812979	7.68e-31	1.07e-29	up
KCND2	329.727	-1.1059	0.0958024	7.96e-31	1.11e-29	down
TNFSF4	710.023	-0.845625	0.0733054	8.72e-31	1.21e-29	down
SMAD5	995.399	-0.980502	0.0850005	8.76e-31	1.22e-29	down
IL8	170.18	-1.63731	0.141943	8.79e-31	1.22e-29	down
DDHD2	2776.09	-0.610517	0.0529397	9.07e-31	1.26e-29	down
SRRT	6502.12	0.659719	0.0572447	9.92e-31	1.37e-29	up
DCBLD2	97.2682	-2.04511	0.177492	1.02e-30	1.41e-29	down
SLC25A4	1841.93	0.604252	0.0524503	1.04e-30	1.44e-29	up
HMG20A	1177.29	-0.68729	0.0596627	1.05e-30	1.45e-29	down
RIT1	2409.35	-0.586594	0.0509698	1.19e-30	1.65e-29	down
PCDHGA12	56.0225	3.01491	0.262	1.21e-30	1.67e-29	up
DCHS1	127.315	-1.71673	0.14918	1.21e-30	1.67e-29	down
PDCD1	490.028	-1.277	0.110974	1.21e-30	1.67e-29	down
KRI1	1967.3	0.718267	0.0624163	1.21e-30	1.67e-29	up
LBH	813.18	-0.98892	0.085964	1.26e-30	1.74e-29	down
FOXRED1	2354.72	0.65764	0.0571711	1.27e-30	1.75e-29	up
MYO18B	106.313	-2.22262	0.193347	1.39e-30	1.91e-29	down
AHSA2	5587.32	-0.513126	0.0446726	1.54e-30	2.12e-29	down
NCAPH2	2593.02	0.815343	0.0709987	1.59e-30	2.18e-29	up
ACVR1B	236.981	1.29686	0.113003	1.73e-30	2.38e-29	up
KIF1C	4934.25	-0.570263	0.0496981	1.77e-30	2.43e-29	down
KAT6A	2290	-0.693602	0.060455	1.8e-30	2.47e-29	down
DLL1	229.615	-1.40794	0.122732	1.83e-30	2.51e-29	down
SERPINA9	59.286	2.84834	0.248378	1.92e-30	2.62e-29	up
SMAD3	2920.34	-0.554489	0.0483675	2e-30	2.74e-29	down
OSBPL8	1200.45	-1.04824	0.0914398	2.01e-30	2.75e-29	down
WDR26	5797.98	-0.642915	0.0561014	2.1e-30	2.87e-29	down
CALM1	5608.37	0.589685	0.0514825	2.24e-30	3.07e-29	up
BEX4	85.8927	-2.23749	0.195371	2.28e-30	3.12e-29	down
TAX1BP1	4860.65	-0.630952	0.0550928	2.28e-30	3.12e-29	down
EFHC1	572.081	-0.901485	0.0787301	2.34e-30	3.2e-29	down
JDP2	453.923	1.07736	0.0940986	2.37e-30	3.23e-29	up
NAMPT	9007.38	-0.769527	0.0672173	2.4e-30	3.27e-29	down
ZFAND3	4321.55	-0.632203	0.0552535	2.58e-30	3.52e-29	down
SKA3	806.148	0.998751	0.0873588	2.87e-30	3.91e-29	up
CXXC1	2621.71	0.827106	0.0723732	3.02e-30	4.11e-29	up
ATP10D	2229.23	-0.689399	0.0603429	3.15e-30	4.28e-29	down
SCAPER	735.775	-0.875013	0.0766144	3.28e-30	4.46e-29	down
PA2G4	11629.8	0.647328	0.0567008	3.46e-30	4.69e-29	up
FLJ41278	45.3446	-4.12193	0.361399	3.93e-30	5.33e-29	down
TFRC	17900.6	-0.734898	0.0644446	4.01e-30	5.44e-29	down
ELF3	635.45	0.898007	0.0787582	4.08e-30	5.53e-29	up
ANKH	699.721	-0.803049	0.0704341	4.11e-30	5.57e-29	down
TFDP1	5532.47	0.588668	0.0516347	4.15e-30	5.62e-29	up
TNN	199.12	1.41717	0.124324	4.23e-30	5.72e-29	up
IFI35	4681.39	0.784474	0.0688399	4.4e-30	5.95e-29	up
AAK1	2687.6	-0.580408	0.0509468	4.56e-30	6.17e-29	down
ALS2CR8	541.991	-0.940036	0.0825325	4.7e-30	6.34e-29	down
ANKRD44	2487.36	-0.664743	0.0583632	4.7e-30	6.35e-29	down
GRAMD4	427.149	1.20858	0.106156	4.97e-30	6.7e-29	up
WHSC1	8649.63	0.516204	0.04536	5.25e-30	7.08e-29	up
OFD1	4145.45	-0.656557	0.0577073	5.42e-30	7.31e-29	down
STAT5A	3924.03	-0.591475	0.0520005	5.61e-30	7.56e-29	down
PAX8	57.3039	5.28068	0.464271	5.63e-30	7.57e-29	up
SLC25A36	3735.86	-0.813941	0.071577	5.79e-30	7.8e-29	down
B4GALT5	2094.18	-0.589704	0.051868	5.95e-30	7.99e-29	down
SNRNP40	2343.45	0.632333	0.0556591	6.55e-30	8.81e-29	up
BC073817	147.147	1.62903	0.143395	6.58e-30	8.83e-29	up
SRM	3052.38	0.887182	0.078099	6.64e-30	8.91e-29	up
STRADB	221.852	1.26196	0.111092	6.65e-30	8.92e-29	up
PHLDA1	436.118	-0.897454	0.0790512	7.18e-30	9.63e-29	down
RYK	1217.07	-0.646349	0.0569571	7.59e-30	1.02e-28	down
C20orf27	757.556	0.941597	0.083003	7.93e-30	1.06e-28	up
HMGN1	7654.28	0.531942	0.0469578	9.53e-30	1.28e-28	up
EIF4ENIF1	2542.56	-0.582776	0.0514677	1.01e-29	1.35e-28	down
MAGEF1	629.749	0.821616	0.0725908	1.06e-29	1.42e-28	up
HSH2D	6840.08	0.574652	0.0507758	1.08e-29	1.44e-28	up
CYP2U1	294.549	-1.08723	0.0960893	1.11e-29	1.48e-28	down
SPIB	6058.01	-0.666552	0.0589271	1.15e-29	1.54e-28	down
S100A11	1418.51	0.79196	0.0700317	1.19e-29	1.59e-28	up
C14orf1	2212.09	0.56227	0.0497252	1.2e-29	1.6e-28	up
TRPS1	435.608	-1.07197	0.0948481	1.28e-29	1.71e-28	down
CD2AP	2508.15	-0.704808	0.0623758	1.32e-29	1.76e-28	down
TTC24	103.812	-1.82889	0.161903	1.37e-29	1.82e-28	down
SMG1P1	129.586	-1.68658	0.149336	1.41e-29	1.87e-28	down
MBOAT1	2497	-0.536797	0.0475504	1.49e-29	1.98e-28	down
DFNB31	86.209	-2.40417	0.213003	1.52e-29	2.02e-28	down
DPP8	1028.07	-0.773831	0.0686363	1.76e-29	2.33e-28	down
CAMK2D	2959.09	-0.552049	0.0489653	1.76e-29	2.33e-28	down
SEMA4D	6640.75	-0.514866	0.0456677	1.76e-29	2.33e-28	down
ZHX1	967.314	-0.825741	0.0732637	1.83e-29	2.42e-28	down
TMEM144	74.2143	-2.40575	0.213594	1.99e-29	2.64e-28	down
NUDT1	784.552	0.89614	0.0795831	2.06e-29	2.72e-28	up
HID1	129.407	1.6344	0.145187	2.13e-29	2.82e-28	up
HECTD4	3868.33	-0.620916	0.0551649	2.17e-29	2.87e-28	down
PTPN22	2287.09	-0.940599	0.0836366	2.42e-29	3.19e-28	down
DSTYK	119.79	1.7241	0.153334	2.48e-29	3.27e-28	up
MPZL1	2702.93	0.568578	0.0505915	2.63e-29	3.48e-28	up
E2F8	1061.32	0.85582	0.0761593	2.68e-29	3.53e-28	up
SNRPC	3898.86	0.588603	0.0523795	2.68e-29	3.53e-28	up
TNFRSF4	175.942	-2.07998	0.185161	2.8e-29	3.68e-28	down
SLC1A1	1818.28	-0.762318	0.0678786	2.88e-29	3.8e-28	down
ZNF550	940.335	-0.878675	0.0782954	3.16e-29	4.16e-28	down
TRAPPC2L	1428.29	0.750737	0.0669309	3.38e-29	4.45e-28	up
RASGRP2	345.525	1.15522	0.103	3.41e-29	4.49e-28	up
CXorf21	2079.67	0.682008	0.0608367	3.62e-29	4.76e-28	up
PRLR	294.805	-1.27574	0.11381	3.67e-29	4.82e-28	down
AK311167	185.223	-1.2886	0.115006	3.87e-29	5.08e-28	down
KIAA1919	474.821	-0.891788	0.0796469	4.23e-29	5.55e-28	down
DCLRE1B	503.785	0.927411	0.0828358	4.28e-29	5.6e-28	up
EZH1	3285.31	-0.679599	0.0607215	4.46e-29	5.84e-28	down
SEPN1	539.18	-0.945077	0.0844518	4.53e-29	5.93e-28	down
CLSPN	1252.79	0.929615	0.0831161	4.85e-29	6.35e-28	up
ATP13A1	4183.83	0.839718	0.0750829	4.89e-29	6.39e-28	up
WDR74	1717.78	0.71824	0.0642582	5.26e-29	6.87e-28	up
ARHGEF12	1462.06	-0.788004	0.0705188	5.44e-29	7.1e-28	down
MYBL2	7895.37	0.791862	0.0708635	5.44e-29	7.1e-28	up
ANKRD33B	6654.92	-0.564689	0.0505412	5.54e-29	7.22e-28	down
IFITM1	18004.2	0.590591	0.0528854	5.89e-29	7.68e-28	up
NUAK2	47.2952	4.17338	0.373841	6.15e-29	8.02e-28	up
LAG3	1323.45	-0.782846	0.0701414	6.33e-29	8.24e-28	down
SGMS1	2165.69	-0.702992	0.0630195	6.76e-29	8.8e-28	down
MYOF	46.4035	-3.37016	0.302145	6.84e-29	8.89e-28	down
SHANK2	132.432	-1.64389	0.147438	7.18e-29	9.34e-28	down
ST6GALNAC4	1604.21	0.888143	0.0796621	7.25e-29	9.42e-28	up
C5orf45	474.87	-0.898971	0.0806701	7.68e-29	9.97e-28	down
ZNF677	49.2189	-3.09792	0.27804	7.84e-29	1.02e-27	down
CENPA	702.065	0.85402	0.0766489	7.84e-29	1.02e-27	up
TESK2	926.562	-0.68276	0.0612812	7.88e-29	1.02e-27	down
CREBL2	1076.97	-0.701306	0.0629747	8.35e-29	1.08e-27	down
QPRT	1887.11	-0.710494	0.0638108	8.53e-29	1.11e-27	down
EFNB2	84.3856	-2.05266	0.184367	8.61e-29	1.11e-27	down
MTA2	7433.84	0.50816	0.0456632	9.12e-29	1.18e-27	up
ALG3	1194.17	0.669435	0.0601586	9.19e-29	1.19e-27	up
PIAS2	1433.18	-0.698713	0.0628102	9.57e-29	1.24e-27	down
GALC	397.869	-1.00051	0.0899876	1.02e-28	1.32e-27	down
IER3	1240.6	-0.935276	0.0841178	1.02e-28	1.31e-27	down
RCC2	8051.7	0.470691	0.042337	1.03e-28	1.33e-27	up
ARL17A	413.508	-1.07633	0.0968337	1.06e-28	1.36e-27	down
RAB12	751.616	-0.772632	0.0695508	1.14e-28	1.46e-27	down
KIAA0226L	677.63	-0.841717	0.0757848	1.16e-28	1.5e-27	down
RAB11FIP4	684.27	-0.906985	0.0816572	1.16e-28	1.49e-27	down
ADK	1590.6	0.72215	0.0650171	1.16e-28	1.49e-27	up
GNA12	1379.62	0.65777	0.0592272	1.17e-28	1.51e-27	up
PKIG	329.333	1.14458	0.103093	1.22e-28	1.57e-27	up
RNF11	905.815	-0.760834	0.0685347	1.23e-28	1.59e-27	down
EGR2	2018.88	-0.664375	0.059849	1.24e-28	1.59e-27	down
TNFSF14	1322.79	-0.746689	0.0672671	1.25e-28	1.6e-27	down
NOP2	4027.53	0.683311	0.0615563	1.25e-28	1.6e-27	up
SLC25A10	434.024	1.2264	0.110519	1.3e-28	1.67e-27	up
CMPK2	1236.96	0.71558	0.0644876	1.31e-28	1.67e-27	up
RPN2	11708.3	0.552463	0.0498105	1.38e-28	1.77e-27	up
ROGDI	263.087	1.2838	0.115782	1.43e-28	1.83e-27	up
CPNE8	1024.32	-0.771704	0.0695945	1.43e-28	1.82e-27	down
RMI2	717.674	0.813645	0.0734782	1.69e-28	2.16e-27	up
MRPL28	2077.82	0.820257	0.0741254	1.84e-28	2.35e-27	up
HMOX1	726.304	-1.14636	0.103601	1.85e-28	2.36e-27	down
NFATC2	1003.66	0.716962	0.0648231	1.95e-28	2.49e-27	up
GPHN	2379.59	-0.576113	0.0520935	1.98e-28	2.52e-27	down
TNFAIP6	90.8829	-1.93725	0.175201	2.02e-28	2.57e-27	down
HERC1	4484.86	-0.591893	0.053535	2.05e-28	2.61e-27	down
C17orf89	411.349	0.991372	0.0896792	2.08e-28	2.65e-27	up
NPTN	1724.72	-0.586985	0.0531124	2.15e-28	2.73e-27	down
AF279782	49.3424	3.29423	0.298146	2.22e-28	2.82e-27	up
TMEM222	1245.71	0.72827	0.0659163	2.23e-28	2.84e-27	up
SESN2	2079.23	0.608207	0.0550569	2.27e-28	2.88e-27	up
TMEM87B	1618.11	-0.685353	0.0620429	2.28e-28	2.89e-27	down
CACYBP	3721.63	0.519198	0.0470008	2.28e-28	2.89e-27	up
PIR	482.131	0.933698	0.0845398	2.33e-28	2.96e-27	up
AF268386	318.856	-1.10848	0.100378	2.37e-28	3e-27	down
ARHGAP42	57.2236	3.15605	0.285919	2.5e-28	3.16e-27	up
NUP37	1695.24	0.658538	0.0596807	2.61e-28	3.3e-27	up
ATL3	975.023	-0.787436	0.0713821	2.7e-28	3.42e-27	down
CCSER2	469.988	-0.946266	0.0857881	2.73e-28	3.45e-27	down
UXS1	893.055	-0.680378	0.0616896	2.77e-28	3.5e-27	down
PTAR1	1173.42	-0.916253	0.0830893	2.82e-28	3.56e-27	down
ATP13A3	3515.51	-0.882502	0.080037	2.86e-28	3.61e-27	down
GJC1	1075.13	-0.697016	0.063221	2.89e-28	3.65e-27	down
PRKAR1A	6151.22	-0.643383	0.0583568	2.9e-28	3.65e-27	down
TM7SF2	544.775	0.974954	0.0884464	2.96e-28	3.73e-27	up
FAM179B	843.658	-0.805806	0.0731394	3.15e-28	3.97e-27	down
C17orf97	46.5433	3.65687	0.331942	3.18e-28	4e-27	up
ARFGEF2	3426.44	-0.681767	0.0618964	3.25e-28	4.09e-27	down
PCGF3	2158.27	-0.597169	0.0542188	3.27e-28	4.11e-27	down
CEP350	3215.96	-0.679911	0.0617586	3.45e-28	4.34e-27	down
PTK2	459.718	-1.03528	0.0940402	3.46e-28	4.35e-27	down
RSF1	1903.81	-0.646946	0.0587732	3.52e-28	4.41e-27	down
KCNA1	71.484	-2.19877	0.199769	3.55e-28	4.46e-27	down
PTPLAD1	1828.51	0.669498	0.0608434	3.67e-28	4.6e-27	up
ALKBH2	674.607	0.766307	0.0696676	3.84e-28	4.82e-27	up
CDKN3	898.48	0.765597	0.0696199	3.96e-28	4.96e-27	up
FBXO5	1103.04	0.835567	0.0760161	4.18e-28	5.23e-27	up
AGPAT4-IT1	69.2014	-2.24002	0.203802	4.21e-28	5.27e-27	down
TSPAN14	1269.24	0.693152	0.0630681	4.24e-28	5.31e-27	up
EP400	4084.45	-0.536492	0.0488148	4.25e-28	5.31e-27	down
HSPD1	27375.4	0.627631	0.0571277	4.44e-28	5.55e-27	up
NR2C2	2190.01	-0.691942	0.0630011	4.61e-28	5.76e-27	down
AURKA	2075.16	0.659141	0.0600161	4.63e-28	5.77e-27	up
SPAG5	5620.31	0.551029	0.0501762	4.67e-28	5.82e-27	up
LINC00664	48.4594	4.67184	0.425439	4.71e-28	5.86e-27	up
TMOD3	1303.05	-0.79516	0.0724285	4.85e-28	6.04e-27	down
APAF1	1978.52	-0.574112	0.0523064	4.99e-28	6.21e-27	down
TCTN2	475.539	-0.89936	0.081945	5.03e-28	6.26e-27	down
SLC2A3	7055.95	-0.633844	0.0577578	5.09e-28	6.33e-27	down
RUSC2	106.536	-1.92203	0.175147	5.11e-28	6.35e-27	down
RAB39A	69.296	-2.31452	0.210936	5.17e-28	6.43e-27	down
SMARCD2	4641.01	0.612513	0.0558368	5.34e-28	6.64e-27	up
HN1	4432.32	0.646333	0.0589283	5.44e-28	6.75e-27	up
FCHSD1	2316.59	-0.616313	0.0562246	5.84e-28	7.25e-27	down
RBM33	4941.39	-0.520877	0.0475259	5.96e-28	7.39e-27	down
RNF216	3728.27	-0.5963	0.0544287	6.25e-28	7.74e-27	down
RPL32P3	1087.67	-0.668975	0.0610907	6.61e-28	8.18e-27	down
C14orf80	290.782	1.2958	0.118343	6.68e-28	8.26e-27	up
HAUS7	596.107	0.988867	0.0903398	6.94e-28	8.58e-27	up
MTMR10	874.794	-0.681259	0.0622427	7.01e-28	8.66e-27	down
ZNF385C	91.3002	-2.25235	0.205803	7.08e-28	8.75e-27	down
SLC34A1	50.2017	-2.94457	0.269101	7.24e-28	8.94e-27	down
RNASEH2A	1260.71	0.861008	0.0787067	7.46e-28	9.21e-27	up
BLK	5117.65	-0.663225	0.060636	7.6e-28	9.38e-27	down
DNAJC18	412.085	-0.945165	0.0864402	7.9e-28	9.74e-27	down
CIITA	4662.85	-0.700849	0.0641093	8.1e-28	9.98e-27	down
FAM129A	1625.12	-0.678827	0.0621035	8.23e-28	1.01e-26	down
SLC19A1	403.312	1.00887	0.0923433	8.74e-28	1.08e-26	up
ILF2	8850.8	0.584035	0.0534677	8.94e-28	1.1e-26	up
LOC401320	1465.27	-0.637135	0.0583329	9.01e-28	1.11e-26	down
MAP3K1	690.151	-0.872928	0.0799467	9.37e-28	1.15e-26	down
NKD2	210.929	-9.22288	0.844835	9.58e-28	1.18e-26	down
ZC3HAV1L	283.886	-1.19191	0.109216	9.96e-28	1.22e-26	down
HERC2P3	297.457	-3.49908	0.320787	1.06e-27	1.3e-26	down
STX6	1904.83	-0.538705	0.0493899	1.06e-27	1.31e-26	down
PODXL2	95.1879	1.86615	0.171104	1.07e-27	1.32e-26	up
ADAM15	889.103	0.846028	0.0775732	1.08e-27	1.32e-26	up
RNPS1	5442.75	0.617194	0.0565974	1.09e-27	1.34e-26	up
WDR19	814.555	-0.778209	0.0713656	1.1e-27	1.34e-26	down
TBKBP1	198.313	-1.47637	0.135401	1.11e-27	1.35e-26	down
NXPH3	57.189	-2.71045	0.248625	1.13e-27	1.38e-26	down
CAB39L	303.097	-1.05355	0.0966535	1.15e-27	1.4e-26	down
PKI55	188.678	1.28728	0.118154	1.22e-27	1.49e-26	up
RHOF	3898.29	-0.684297	0.0628408	1.3e-27	1.58e-26	down
IRAK1	3452.79	0.70053	0.0643536	1.35e-27	1.65e-26	up
CACNA1B	45.9694	-3.52762	0.324105	1.37e-27	1.67e-26	down
PPFIA4	3017.77	-0.790091	0.0725936	1.38e-27	1.68e-26	down
KIF13A	67.1688	-2.26322	0.208035	1.45e-27	1.77e-26	down
UPK1A	62.5373	-2.58673	0.237895	1.54e-27	1.88e-26	down
RGS6	105.99	-1.71866	0.158078	1.56e-27	1.9e-26	down
ZBTB5	1972.52	-0.672189	0.0618287	1.57e-27	1.91e-26	down
SYNGR3	347.183	-1.20223	0.110594	1.59e-27	1.93e-26	down
SGMS2	71.7959	-2.2341	0.205561	1.63e-27	1.98e-26	down
LACC1	360.409	-1.00486	0.0924757	1.67e-27	2.03e-26	down
RPS6KL1	92.7908	1.93915	0.178498	1.72e-27	2.08e-26	up
HRSP12	805.149	0.737013	0.067856	1.76e-27	2.13e-26	up
PPARG	332.645	-1.04471	0.0962016	1.8e-27	2.18e-26	down
NHLRC2	908.316	-0.987127	0.0909035	1.81e-27	2.19e-26	down
INPP4B	45.9617	-3.17361	0.292346	1.87e-27	2.27e-26	down
TBX15	517.917	-0.798345	0.0735415	1.87e-27	2.27e-26	down
CCT5	11053.3	0.579426	0.0533807	1.9e-27	2.29e-26	up
SH3BP5	834.958	0.787787	0.0726179	2.03e-27	2.45e-26	up
CDCA2	1394.7	0.76509	0.0705879	2.25e-27	2.72e-26	up
COCH	2302.83	0.684059	0.0631187	2.28e-27	2.76e-26	up
INPP4A	1860.62	-0.538067	0.0496529	2.31e-27	2.79e-26	down
STAT4	112.724	-1.84885	0.170628	2.34e-27	2.82e-26	down
SEMA4G	165.753	-1.36872	0.126329	2.36e-27	2.85e-26	down
ZRANB2	4822.31	-0.551567	0.0509145	2.4e-27	2.89e-26	down
ERP29	8099.1	0.57223	0.0528226	2.4e-27	2.89e-26	up
TMX4	1653.08	-0.62421	0.0576427	2.51e-27	3.02e-26	down
RHOC	6171.04	-0.637999	0.0589185	2.52e-27	3.03e-26	down
PDZK1	46.105	-3.14653	0.290612	2.56e-27	3.07e-26	down
NUDT4	2779.8	-0.600457	0.0554648	2.59e-27	3.12e-26	down
MUTYH	835.093	0.80025	0.0739475	2.71e-27	3.26e-26	up
MYO15A	115.026	-1.66194	0.15362	2.81e-27	3.38e-26	down
RNMTL1	846.987	0.700489	0.0647867	3.01e-27	3.61e-26	up
SSTR2	408.825	-0.91464	0.0846096	3.08e-27	3.7e-26	down
TMEM106C	2376.17	0.599506	0.0554687	3.15e-27	3.78e-26	up
ANKDD1A	167.556	1.44845	0.134037	3.21e-27	3.85e-26	up
ITPA	1571.68	0.806566	0.0746521	3.28e-27	3.93e-26	up
SOX9	2008.32	-0.940666	0.087097	3.43e-27	4.11e-26	down
BACE2	51.167	-3.07988	0.285397	3.77e-27	4.51e-26	down
LOC100506123	178.053	1.49104	0.138305	4.24e-27	5.07e-26	up
HRAS	594.355	1.02663	0.095242	4.32e-27	5.16e-26	up
ATP6V0A1	4938.73	-0.450898	0.0418345	4.37e-27	5.21e-26	down
FCRL4	178.37	-1.46746	0.13618	4.47e-27	5.34e-26	down
PHF8	3041.11	-0.547047	0.0507677	4.49e-27	5.36e-26	down
SLC5A6	2919.52	-0.606665	0.056305	4.54e-27	5.41e-26	down
HIRIP3	1013.74	0.693523	0.0643679	4.55e-27	5.42e-26	up
TLE3	3013.87	0.645941	0.0600206	5.2e-27	6.2e-26	up
AHCY	6359.66	0.510447	0.0474464	5.41e-27	6.44e-26	up
AK296947	430.212	1.01973	0.094794	5.47e-27	6.51e-26	up
PGLYRP4	113.876	-1.70364	0.15843	5.72e-27	6.8e-26	down
FAM69B	43.4239	3.96635	0.368866	5.75e-27	6.83e-26	up
PMM2	2651.39	0.50224	0.0467231	5.97e-27	7.09e-26	up
TTC37	4913.56	-0.763206	0.0710019	5.98e-27	7.11e-26	down
PAX5	3996.24	-0.794455	0.0739179	6.07e-27	7.2e-26	down
CDH23	60.7472	2.48928	0.231615	6.09e-27	7.22e-26	up
ELP2	3630.95	-0.59718	0.0555701	6.16e-27	7.3e-26	down
NGFRAP1	67.0268	2.30327	0.214367	6.29e-27	7.45e-26	up
DHRS4	500.814	0.956238	0.0890141	6.42e-27	7.61e-26	up
TARSL2	802.103	-0.76256	0.0709935	6.51e-27	7.71e-26	down
PRDX4	2011.15	0.579497	0.0539596	6.64e-27	7.86e-26	up
MYO5A	4306.94	-0.596706	0.0555882	7.02e-27	8.3e-26	down
ZEB1	2451.1	-0.618215	0.0575966	7.08e-27	8.37e-26	down
AK026714	258.038	-1.53469	0.143072	7.62e-27	9e-26	down
SLC39A3	589.794	0.957883	0.0893491	8.14e-27	9.61e-26	up
IFNG	40.6221	-3.8199	0.356437	8.48e-27	1e-25	down
LMNB1	6256.22	0.593824	0.0554134	8.54e-27	1.01e-25	up
ABHD15	190.812	1.29906	0.121238	8.66e-27	1.02e-25	up
COL9A3	80.6491	-2.03485	0.189946	8.87e-27	1.04e-25	down
RRP9	1225.17	0.778087	0.0726432	9.03e-27	1.06e-25	up
NDC80	1662.22	0.759864	0.0709521	9.18e-27	1.08e-25	up
L1TD1	180.012	-8.99929	0.84049	9.42e-27	1.11e-25	down
RNF149	1716.86	-0.538811	0.0503508	1.01e-26	1.18e-25	down
UBE2G1	1901.71	0.70613	0.0659886	1.01e-26	1.19e-25	up
SH2D2A	341.198	-1.1085	0.10363	1.05e-26	1.24e-25	down
LYL1	186.383	1.45374	0.135956	1.1e-26	1.29e-25	up
PAK2	5293.75	-0.597461	0.0558918	1.14e-26	1.34e-25	down
AK097119	244.459	-1.13727	0.106401	1.15e-26	1.35e-25	down
FAT1	77.2488	2.01746	0.188827	1.21e-26	1.41e-25	up
NCR3LG1	137.223	-1.72258	0.161249	1.23e-26	1.44e-25	down
ITGA3	281.55	1.09558	0.102609	1.3e-26	1.52e-25	up
TIMM10	2011.55	0.874843	0.0819493	1.33e-26	1.55e-25	up
ZFAND5	4577.18	-0.632132	0.0592169	1.33e-26	1.56e-25	down
SLC43A1	686.342	0.724284	0.0678521	1.34e-26	1.57e-25	up
PSPH	706.092	0.715489	0.0670339	1.35e-26	1.58e-25	up
CENPN	1208.7	0.746937	0.070008	1.42e-26	1.65e-25	up
WDR91	8334.08	-0.502471	0.0471021	1.44e-26	1.68e-25	down
VWA5A	128.383	-1.52539	0.143102	1.58e-26	1.84e-25	down
DDX17	33707.2	-0.486552	0.0456452	1.58e-26	1.84e-25	down
CNKSR3	411.409	-0.889303	0.0834506	1.62e-26	1.89e-25	down
TRANK1	3524.66	0.62983	0.0591251	1.7e-26	1.98e-25	up
ZNF12	2105.43	-0.696744	0.0654126	1.72e-26	2e-25	down
STARD10	857.9	-0.897284	0.0842507	1.74e-26	2.03e-25	down
IGSF3	483.449	-0.8862	0.0832437	1.82e-26	2.12e-25	down
SEC61A1	12015.2	0.485321	0.0455878	1.82e-26	2.12e-25	up
RC3H2	994.391	-0.736443	0.0691925	1.87e-26	2.18e-25	down
CCDC74A	594.866	-0.963558	0.0905346	1.88e-26	2.18e-25	down
GTF3C6	1654.66	0.640346	0.0601983	2e-26	2.32e-25	up
RPUSD1	610.134	1.27448	0.119842	2.05e-26	2.38e-25	up
CEP170	2160.37	-0.814088	0.0765637	2.1e-26	2.43e-25	down
ROCK1	3677.34	-0.733898	0.0690611	2.24e-26	2.59e-25	down
BIRC2	2029.87	-0.590998	0.0556317	2.32e-26	2.69e-25	down
B4GALT3	3002.23	0.572822	0.0539256	2.34e-26	2.71e-25	up
HIPK1	2295.91	-0.621851	0.0585464	2.37e-26	2.74e-25	down
LRR1	792.301	0.969957	0.0913341	2.41e-26	2.79e-25	up
DKC1	4833.4	0.486811	0.0458631	2.55e-26	2.95e-25	up
TMEM229B	102.557	1.68172	0.158515	2.7e-26	3.12e-25	up
BCL2	5878.84	-0.49784	0.0469254	2.7e-26	3.12e-25	down
MS4A15	69.7565	-2.2036	0.207901	3e-26	3.47e-25	down
CRTAP	2389.74	0.574361	0.0541876	3e-26	3.46e-25	up
ZNF121	366.833	-1.04954	0.0990536	3.12e-26	3.6e-25	down
SREBF1	1322.73	0.803209	0.0758072	3.13e-26	3.61e-25	up
DQ572107	674.308	0.727316	0.0686691	3.26e-26	3.75e-25	up
KDM6B	2992.52	-0.880304	0.0831182	3.28e-26	3.78e-25	down
PRTFDC1	49.8174	2.87433	0.271407	3.3e-26	3.8e-25	up
KLF9	337.946	-1.12098	0.105859	3.34e-26	3.84e-25	down
CBS	229.601	1.20583	0.113884	3.38e-26	3.89e-25	up
PDGFA	149.362	-1.39765	0.13206	3.56e-26	4.09e-25	down
FAM126B	598.776	-0.80565	0.0761551	3.73e-26	4.28e-25	down
RAD51-AS1	146.232	-1.4746	0.139392	3.74e-26	4.29e-25	down
RBM26-AS1	275.093	-1.0623	0.100421	3.75e-26	4.3e-25	down
LOC202181	256.154	-1.21481	0.114963	4.24e-26	4.87e-25	down
SPTAN1	13860.6	-0.437636	0.0414238	4.34e-26	4.97e-25	down
KMT2A	6764.36	-0.581918	0.0550951	4.47e-26	5.12e-25	down
PASK	4135.21	-0.563246	0.0533347	4.54e-26	5.2e-25	down
POP5	898.833	0.705192	0.066801	4.74e-26	5.42e-25	up
MAP4K1	8777.54	0.583776	0.0553096	4.83e-26	5.53e-25	up
SGPP2	1790.11	-0.595884	0.0564583	4.85e-26	5.54e-25	down
POF1B	86.7502	1.87155	0.177337	4.89e-26	5.58e-25	up
[truncated: 20,845 more rows]

## Sheet: P497S_vs_HeLa
Gene	baseMean	log2FoldChange	lfcSE	pvalue	q-value	regulation
BTNL9	2608.41	-5.9857	0.12136	0	0	down
CCL3	12443.2	2.83455	0.0720438	0	0	up
CR2	4329.69	-3.44282	0.0787851	0	0	down
FHOD3	1051.85	3.53395	0.0930388	0	0	up
GPC4	1670.95	-4.35954	0.0919175	0	0	down
LOC728175	1288.49	4.41586	0.114349	0	0	up
MUC13	1074.44	6.04485	0.152625	0	0	up
P2RX5	3567.14	-4.39641	0.114189	0	0	down
PIEZO2	1846.07	4.11854	0.104311	0	0	up
SHROOM3	1130.84	4.34125	0.10632	0	0	up
TBX21	2069.92	4.99268	0.108668	0	0	up
XBP1	11239.1	2.10493	0.0531365	0	0	up
RUFY4	1192.26	4.41523	0.118821	3.17e-302	5.59e-299	up
Ig kappa	2238.52	3.76712	0.101541	2.88e-301	4.72e-298	up
CR1	701.911	-4.91632	0.132964	2.91e-299	4.44e-296	down
WFDC2	1402.63	3.24748	0.0894161	8.2e-289	1.18e-285	up
PYGL	665.709	4.49604	0.12551	4.99e-281	6.73e-278	up
STEAP2	1092.06	5.12346	0.143158	1.66e-280	2.11e-277	up
LAPTM4B	720.536	-4.53939	0.12711	2.54e-279	3.07e-276	down
LAG3	3352.29	2.72355	0.0763315	7.91e-279	9.06e-276	up
NCF2	3566.57	2.62923	0.0742797	1.94e-274	2.12e-271	up
ANXA1	1051.25	3.37533	0.0953925	3.05e-274	3.18e-271	up
XCL1	1107.24	5.60533	0.159123	7.88e-272	7.85e-269	up
AK128525	1412.16	3.0074	0.086259	2.54e-266	2.43e-263	up
SPINT2	726.453	-4.48296	0.12859	2.76e-266	2.53e-263	down
DLGAP1	891.762	3.01293	0.0869449	3.98e-263	3.51e-260	up
KIAA1324L	876.636	-3.2652	0.0946634	1.03e-260	8.76e-258	down
FRMD4A	2298.23	3.19196	0.0925845	1.82e-260	1.49e-257	up
IL1R1	659.441	3.89189	0.113476	8.71e-258	6.89e-255	up
GBP2	7267.24	2.35094	0.0692276	8.81e-253	6.73e-250	up
HAPLN3	848.048	4.32627	0.127656	9.3e-252	6.88e-249	up
AMOTL1	630.616	-3.79763	0.113077	2.84e-247	2.03e-244	down
CCL4	3918.44	2.81645	0.0842448	4.75e-245	3.3e-242	up
CD24	972.86	-3.76399	0.112616	6.32e-245	4.26e-242	down
MYRF	810.994	3.38442	0.101674	5.96e-243	3.9e-240	up
ERAP2	5357.41	-2.45484	0.0741069	1.27e-240	8.07e-238	down
LGALS17A	832.293	3.03473	0.0921937	1.26e-237	7.8e-235	up
LAMP5	956.215	-4.85986	0.14825	1.08e-235	6.5e-233	down
LMO2	943.362	-3.20544	0.0981516	6.15e-234	3.62e-231	down
CAPN2	3347.89	1.88031	0.0603185	2.48e-213	1.42e-210	up
MAP1B	2362.43	3.53363	0.113576	1.63e-212	9.09e-210	up
CDCP1	588.846	4.14287	0.133229	2.75e-212	1.5e-209	up
TNFSF11	1044.64	-3.16925	0.102904	2.79e-208	1.48e-205	down
MOXD1	1263.69	2.27901	0.0748644	1.53e-203	7.99e-201	up
ABCG1	794.353	3.31817	0.109353	3.04e-202	1.55e-199	up
ZDHHC14	1132.24	2.3355	0.0773725	3.7e-200	1.85e-197	up
THEMIS2	4115.93	2.21313	0.0735929	1.11e-198	5.39e-196	up
GPER	1177.56	-3.32142	0.110529	2.17e-198	1.03e-195	down
PAK1	5881.43	1.90992	0.0636859	1.34e-197	6.26e-195	up
CXorf57	440.738	-4.35059	0.145403	1.05e-196	4.83e-194	down
ASS1	644.634	3.20611	0.107282	3.09e-196	1.39e-193	up
ITGB5	471.335	5.41549	0.181722	3.79e-195	1.67e-192	up
GLDC	1569.03	2.38474	0.0804837	6.11e-193	2.64e-190	up
SH3RF3	388.524	-4.95777	0.167396	9.04e-193	3.84e-190	down
LRRC16A	1142.96	-3.22603	0.108964	1.23e-192	5.14e-190	down
IL32	5431.95	3.12691	0.105933	1.7e-191	6.94e-189	up
GALNT18	418.065	-4.84494	0.164213	2.55e-191	1.03e-188	down
SNHG5	4394.17	-2.37026	0.0804651	1.02e-190	4.05e-188	down
SIX3	464.758	5.72897	0.195696	2.17e-188	8.41e-186	up
UBD	518.679	6.15234	0.210383	5.44e-188	2.08e-185	up
IFIT3	10115.9	-2.13101	0.0732606	5.09e-186	1.91e-183	down
CYP1B1	870.044	3.74466	0.1289	1.5e-185	5.54e-183	up
USP32P1	540.179	3.35006	0.115716	2.76e-184	1e-181	up
SEMA4A	8912.77	1.8326	0.0640593	5.36e-180	1.92e-177	up
VDR	850.323	3.46092	0.1212	2.39e-179	8.44e-177	up
CPM	435.619	-3.32555	0.116509	3.4e-179	1.18e-176	down
HLA-DQA2	3681.39	3.35047	0.118984	1.86e-174	6.35e-172	up
ABCA12	538.016	4.65127	0.16549	8.27e-174	2.79e-171	up
HNF4G	591.231	3.49303	0.124681	1.05e-172	3.48e-170	up
STEAP1	606.705	3.00495	0.108195	9.09e-170	2.98e-167	up
ETV7	409.861	3.64168	0.131678	2.36e-168	7.62e-166	up
INHBE	495.604	3.24369	0.117808	6.94e-167	2.21e-164	up
TBXAS1	368.934	-4.13341	0.150204	1.05e-166	3.3e-164	down
PCED1B	382.315	3.51366	0.12836	5.67e-165	1.75e-162	up
KIAA1671	697.448	3.10859	0.114621	5.62e-162	1.72e-159	up
DBNDD1	2446.08	-2.39354	0.0884331	2.47e-161	7.46e-159	down
AK126253	366.378	3.13313	0.116303	7.62e-160	2.27e-157	up
ANKDD1A	434.637	3.43597	0.127589	9.77e-160	2.87e-157	up
CDCA7	2138.18	-1.74064	0.0646799	1.61e-159	4.66e-157	down
CXCR7	521.621	-3.58199	0.133321	5.27e-159	1.51e-156	down
LAD1	571.625	4.17328	0.155739	3.54e-158	1e-155	up
HMOX1	717.357	2.34241	0.0876804	3.12e-157	8.73e-155	up
SMIM14	2534.67	-1.81183	0.0683853	1.12e-154	3.1e-152	down
ZBED2	943.347	3.57279	0.135514	3.48e-153	9.49e-151	up
FAM118A	2512.33	1.61141	0.0612716	1.94e-152	5.24e-150	up
ECE1	510.264	3.27264	0.124613	5.15e-152	1.37e-149	up
ARMCX2	623.275	3.01075	0.114843	1.73e-151	4.57e-149	up
BCL11A	525.582	-2.44284	0.0934463	1.23e-150	3.19e-148	down
BCL7A	944.818	-2.40171	0.0919741	2.6e-150	6.7e-148	down
MPEG1	3202.69	-2.33862	0.0896739	6.28e-150	1.6e-147	down
BC089413	2172.61	-10.3375	0.397241	2.7e-149	6.8e-147	down
MGAT5	2295.66	-1.85143	0.0712295	6.02e-149	1.5e-146	down
PSTPIP2	929.303	2.95384	0.114355	4.02e-147	9.92e-145	up
COL24A1	2529.71	1.80242	0.0702388	3.16e-145	7.72e-143	up
CMTM3	385.816	2.90777	0.113609	1.76e-144	4.25e-142	up
LIN7A	1091.39	2.38876	0.0936671	1.84e-143	4.4e-141	up
LARGE	266.416	-4.01252	0.157513	3.81e-143	8.99e-141	down
TOX	852.317	-2.0923	0.0822576	1.01e-142	2.36e-140	down
PNP	3111.52	2.10465	0.0828458	2.26e-142	5.22e-140	up
PRDM1	2838.05	2.95796	0.116891	2.8e-141	6.41e-139	up
CKAP4	1706.49	1.82348	0.07241	6.19e-140	1.41e-137	up
IFI27	427.687	4.81	0.191539	3.65e-139	8.2e-137	up
PLAUR	312.904	3.44218	0.137318	1.13e-138	2.52e-136	up
JHDM1D	555.695	-3.9839	0.15895	1.23e-138	2.72e-136	down
RBPMS	630.005	-2.63334	0.105165	2.24e-138	4.89e-136	down
LDLRAD4	1061.63	-2.50438	0.1001	3.82e-138	8.26e-136	down
ELF3	700.885	3.06685	0.122736	8.4e-138	1.8e-135	up
SPTBN2	309.65	-4.99993	0.200338	1.77e-137	3.77e-135	down
C1orf115	260.6	-4.42624	0.178184	3.25e-136	6.83e-134	down
HERC2P2	1869	1.75015	0.0704829	4.17e-136	8.68e-134	up
IFIT2	4829.31	-2.20167	0.0887392	6.9e-136	1.43e-133	down
GDF11	1023.78	-2.02811	0.0821104	1.07e-134	2.2e-132	down
ZNF90	523.696	-3.1593	0.128253	5.55e-134	1.13e-131	down
WARS	20222.4	1.90955	0.077535	6.3e-134	1.27e-131	up
GAP43	362.299	-4.13407	0.167947	8.67e-134	1.73e-131	down
JQ733905	2132.79	-2.94007	0.119588	1.82e-133	3.6e-131	down
CSF1	1693.16	2.30682	0.0938481	2.05e-133	4.02e-131	up
PHLPP1	706.96	-2.04971	0.0833982	2.21e-133	4.28e-131	down
GATM	8512.15	-1.71748	0.0699242	3.21e-133	6.19e-131	down
RIMBP2	332.66	3.60775	0.147227	1.32e-132	2.52e-130	up
LINC00462	362.965	2.92021	0.119695	1.84e-131	3.48e-129	up
LRRC31	565.139	-2.99126	0.122653	2.29e-131	4.31e-129	down
CCSER1	233.696	-3.99842	0.164199	5.65e-131	1.05e-128	down
AK057188	479.695	2.49265	0.102924	1.42e-129	2.63e-127	up
RASGRP2	406.82	-3.14048	0.130203	1.55e-128	2.84e-126	down
APOL6	3261.67	2.19772	0.0911489	1.9e-128	3.46e-126	up
TK2	264.681	4.85142	0.20188	1.31e-127	2.37e-125	up
STAT3	9724.94	1.31702	0.0548854	3.08e-127	5.51e-125	up
GPR55	1371.79	2.04477	0.0853039	5.65e-127	1e-124	up
SCML1	472.191	-2.3165	0.0968286	1.74e-126	3.06e-124	down
IGF1R	265.333	-5.0716	0.212037	1.97e-126	3.44e-124	down
ZNF439	366.509	-2.81592	0.117877	4.03e-126	7e-124	down
ZNF737	906.919	-2.37906	0.0996977	7.47e-126	1.29e-123	down
VANGL2	446.538	-2.68727	0.112651	9.03e-126	1.54e-123	down
SP140	3785.57	1.3382	0.0561389	1.37e-125	2.33e-123	up
CHI3L2	645.632	2.17833	0.0915333	3.48e-125	5.86e-123	up
BMPR1A	453.085	3.27008	0.137773	1.56e-124	2.61e-122	up
PALD1	292.6	-3.3411	0.140914	2.82e-124	4.69e-122	down
USP6	780.194	-8.57632	0.364239	1.38e-122	2.28e-120	down
MCC	957.94	-2.448	0.10438	1.24e-121	2.03e-119	down
PTAFR	1737.26	-1.78342	0.0761788	3.3e-121	5.37e-119	down
CCL4L2	231.804	3.70934	0.158584	5.36e-121	8.65e-119	up
ZSCAN18	442.439	-3.1162	0.133567	2.16e-120	3.47e-118	down
TIAM2	452.86	2.37455	0.102209	2.15e-119	3.42e-117	up
TGM2	2681.36	-2.21508	0.0955353	6.3e-119	9.97e-117	down
MB21D2	910.148	1.83747	0.0793557	1.3e-118	2.04e-116	up
LOC285972	1999.04	-1.93933	0.0838627	2.59e-118	4.04e-116	down
RAB7L1	2224.56	1.71658	0.0742864	3.89e-118	6.02e-116	up
ZNF542	260.227	-4.42938	0.191966	8.48e-118	1.3e-115	down
FAM46A	676.356	2.62685	0.11421	4.64e-117	7.09e-115	up
ARHGEF28	397.883	2.55623	0.11165	5.21e-116	7.91e-114	up
LINC00944	262.112	4.4909	0.196627	1.85e-115	2.79e-113	up
MYO5A	3603.27	1.52861	0.0670535	4.93e-115	7.38e-113	up
GBP5	2525.88	1.50669	0.0660944	5.01e-115	7.46e-113	up
GPR160	678.097	-2.34762	0.103338	2.98e-114	4.4e-112	down
CNR2	729.038	-1.92781	0.0849211	4.36e-114	6.41e-112	down
LINC00649	249.726	5.24209	0.231178	7.81e-114	1.14e-111	up
LRP12	413.079	2.79154	0.123526	4.46e-113	6.47e-111	up
TSC22D1	236.369	-4.12145	0.182529	6.86e-113	9.88e-111	down
HDAC7	953.209	2.37421	0.10584	1.91e-111	2.74e-109	up
METTL7A	283.393	3.1852	0.142037	2.24e-111	3.19e-109	up
ALOX12P2	361.347	-3.19091	0.142541	5.41e-111	7.65e-109	down
IER3	1414.61	2.22491	0.0997548	3.39e-110	4.77e-108	up
AQP3	248.757	4.00089	0.179754	9.53e-110	1.33e-107	up
BILF2.t01	2494.42	1.97551	0.0890157	4.03e-109	5.6e-107	up
IGFBP3	681.959	8.46508	0.382302	1.24e-108	1.71e-106	up
CD83	2730.92	-1.75805	0.0795218	2.66e-108	3.65e-106	down
MAP1A	191.177	-4.14948	0.187701	2.71e-108	3.7e-106	down
CYTH4	2350.87	1.60926	0.0729282	6.65e-108	9.01e-106	up
TMEM63C	221.965	3.70813	0.168296	1.38e-107	1.86e-105	up
VPREB3	429.952	-3.28665	0.149534	4.54e-107	6.09e-105	down
SDC4	1098.09	2.04745	0.093215	6.26e-107	8.34e-105	up
KMO	576.452	-1.90306	0.0866861	8.02e-107	1.06e-104	down
EGLN3	2158.54	1.64345	0.0749532	1.46e-106	1.92e-104	up
EFR3B	213.267	4.6354	0.211484	1.73e-106	2.27e-104	up
ZNF418	537.061	-2.66181	0.1215	2.18e-106	2.84e-104	down
CCR7	4787.12	1.66272	0.0760504	5.79e-106	7.5e-104	up
ZNF93	513.128	-2.24164	0.10256	6.68e-106	8.6e-104	down
WWTR1	218.192	3.33544	0.152774	1.14e-105	1.46e-103	up
SETBP1	275.078	3.42234	0.157213	4.58e-105	5.83e-103	up
DGKI	219.883	4.23806	0.194708	4.85e-105	6.14e-103	up
RNASE6	389.209	-2.56385	0.118166	2.19e-104	2.76e-102	down
NEIL1	578.932	-2.67396	0.123258	2.33e-104	2.92e-102	down
FKBP11	2120.39	1.525	0.070329	2.92e-104	3.63e-102	up
LOC389831	1852.79	-2.15914	0.0997598	7.01e-104	8.68e-102	down
GDF15	270.041	3.06857	0.142073	1.85e-103	2.29e-101	up
ZNF793	230.335	-3.34814	0.155585	1.02e-102	1.25e-100	down
EDARADD	258.444	3.12489	0.145273	1.24e-102	1.51e-100	up
GPT2	1003.93	1.9172	0.0891868	1.68e-102	2.04e-100	up
F13A1	6758.5	-1.84746	0.0862571	9.07e-102	1.09e-99	down
KCNJ12	278.877	2.76052	0.129128	2.14e-101	2.56e-99	up
BLLF1.t01	12082.2	1.71165	0.0801312	3.11e-101	3.72e-99	up
ARG2	220.665	3.2005	0.14999	5.02e-101	5.97e-99	up
MARCH1	247.86	-4.3504	0.204116	8.52e-101	1.01e-98	down
TBC1D8B	246.972	-3.61363	0.1707	1.83e-99	2.15e-97	down
ZIK1	443.536	-1.99126	0.0941674	3e-99	3.51e-97	down
SEPN1	578.846	-2.27847	0.107825	4.12e-99	4.79e-97	down
ACOXL	194.608	4.30621	0.20405	7.36e-99	8.52e-97	up
BC040358	326.564	-3.77335	0.179456	3.74e-98	4.31e-96	down
LPIN1	2819.13	1.87458	0.0893336	9.17e-98	1.05e-95	up
IL17RB	3671.01	1.85593	0.0885934	1.92e-97	2.19e-95	up
TTLL7	366.797	3.44191	0.164341	2.14e-97	2.43e-95	up
SPG20	631.251	2.93373	0.1403	4.31e-97	4.86e-95	up
GDA	1024.16	2.49009	0.119309	9.84e-97	1.11e-94	up
PARP9	5263.91	1.43095	0.0686494	1.72e-96	1.92e-94	up
UGT2B17	549.661	1.86479	0.0895347	2.44e-96	2.71e-94	up
SERPINA1	261.718	5.9252	0.284786	3.83e-96	4.25e-94	up
WIPI1	1235.36	1.70278	0.0819013	5.26e-96	5.8e-94	up
PRLR	569.071	-2.76069	0.132824	5.98e-96	6.56e-94	down
NETO1	481.852	-2.17289	0.104749	1.4e-95	1.53e-93	down
RBMS1	238.952	-3.15031	0.152332	5.19e-95	5.64e-93	down
NDUFA4L2	201.573	-3.23113	0.156512	1.09e-94	1.18e-92	down
SMC1B	174.553	-3.92858	0.190353	1.24e-94	1.34e-92	down
NFATC4	2842.99	-1.7945	0.0871092	2.71e-94	2.9e-92	down
HSBP1L1	297.431	-3.37473	0.164137	6.21e-94	6.62e-92	down
KLHL3	1144.68	-1.5936	0.0775441	7.56e-94	8.02e-92	down
NREP	2788.01	-1.47054	0.0716282	1.16e-93	1.22e-91	down
IGF2BP1	196.925	3.26308	0.159173	2.14e-93	2.25e-91	up
MICAL3	352.353	2.22461	0.108564	2.58e-93	2.7e-91	up
ZNF818P	254.671	-3.33526	0.163055	5.44e-93	5.67e-91	down
COL5A1	2379.29	-1.8051	0.0883112	7.34e-93	7.62e-91	down
ABCC3	241.819	-4.64182	0.22718	8.63e-93	8.91e-91	down
ARHGAP23	562.151	2.18802	0.107194	1.32e-92	1.35e-90	up
GPR125	497.316	8.10761	0.39764	2.08e-92	2.13e-90	up
CXCR3	312.2	3.77604	0.185215	2.17e-92	2.21e-90	up
ELL3	848.236	-1.76463	0.0865676	2.3e-92	2.33e-90	down
LOC286467	171.847	-4.9837	0.244553	2.58e-92	2.6e-90	down
PKIG	387.663	2.27113	0.111911	1.45e-91	1.46e-89	up
DFNA5	4808.44	-1.50158	0.0741107	2.82e-91	2.82e-89	down
BX247990	187.404	-3.44048	0.16985	3.15e-91	3.14e-89	down
PINLYP	481.543	-2.15473	0.106447	4.16e-91	4.13e-89	down
CRIM1	3517.47	-1.62344	0.0802614	5.68e-91	5.61e-89	down
PYHIN1	206.784	5.45454	0.270543	2.13e-90	2.1e-88	up
IGF2BP3	700.064	1.96624	0.0975375	2.25e-90	2.21e-88	up
TNFRSF1B	5985.21	1.43603	0.0713187	3.62e-90	3.53e-88	up
PAG1	2058.45	-1.85266	0.0921778	7.57e-90	7.35e-88	down
PKP4	969.013	-1.6938	0.0843391	1.03e-89	1e-87	down
ZNF285	179.584	-4.22887	0.210755	1.48e-89	1.43e-87	down
NAALADL1	309.901	-2.37201	0.118237	1.6e-89	1.54e-87	down
FGR	10341.9	1.64013	0.0817597	1.64e-89	1.56e-87	up
NUB1	4427.66	-1.22658	0.0614559	1.26e-88	1.2e-86	down
SYTL2	200.373	3.1589	0.158293	1.33e-88	1.26e-86	up
CD86	1463.44	1.6327	0.0819072	2.09e-88	1.97e-86	up
MGST2	536.238	-1.71022	0.0858725	2.97e-88	2.79e-86	down
MYO1B	1369.6	-1.56486	0.0785898	3.22e-88	3.01e-86	down
SERPINB1	2442.88	1.53834	0.0774036	6.79e-88	6.33e-86	up
CHI3L1	191.756	5.00886	0.252215	9.13e-88	8.47e-86	up
LRG1	325.419	2.30818	0.116284	1.11e-87	1.03e-85	up
SHANK2	193.687	-3.19704	0.161068	1.12e-87	1.03e-85	down
TMOD2	1395.46	-1.80681	0.0911293	1.74e-87	1.6e-85	down
SLC16A10	168.064	3.52313	0.177923	2.9e-87	2.64e-85	up
IL12B	254.146	3.37266	0.170336	2.98e-87	2.71e-85	up
DNASE1L3	347.315	3.25421	0.164495	4.17e-87	3.78e-85	up
ZNF595	329.081	-2.20359	0.111404	4.42e-87	3.99e-85	down
GALNT10	4844.95	1.11223	0.0562851	6.49e-87	5.84e-85	up
MCAM	264.811	2.41193	0.122264	1.26e-86	1.13e-84	up
LAMB1	158.482	-4.369	0.221528	1.39e-86	1.24e-84	down
ZNF697	364.025	2.41348	0.122474	1.91e-86	1.7e-84	up
ESPNL	445.683	-2.34696	0.119167	2.39e-86	2.11e-84	down
EGR2	1981.03	1.69511	0.0861058	2.82e-86	2.49e-84	up
AK4	2833.43	-1.85886	0.0944652	3.34e-86	2.94e-84	down
ADD2	311.716	-2.81207	0.142924	3.51e-86	3.07e-84	down
PTPN13	257.403	6.30855	0.320943	5.11e-86	4.45e-84	up
KALRN	245.193	2.59562	0.132053	5.15e-86	4.47e-84	up
PLAC8	8347.36	-1.21041	0.0617358	1.37e-85	1.18e-83	down
AK092380	434.465	2.63994	0.134737	1.77e-85	1.52e-83	up
IRF2	3588.95	1.17107	0.0598117	2.32e-85	1.99e-83	up
CLLU1OS	247.265	-3.56121	0.181947	2.64e-85	2.26e-83	down
RAPGEF5	1562.13	-1.93424	0.0989063	3.65e-85	3.11e-83	down
C6orf223	3122.85	1.97564	0.101159	6.11e-85	5.18e-83	up
CLEC2B	534.267	3.10363	0.158965	6.87e-85	5.81e-83	up
ILDR2	975.9	-1.91532	0.0982584	1.27e-84	1.07e-82	down
KIAA2022	321.203	-3.10521	0.159436	1.75e-84	1.47e-82	down
ME1	1766.18	1.77376	0.0911869	2.81e-84	2.35e-82	up
PLEKHA7	214.975	2.72115	0.140202	6.5e-84	5.42e-82	up
BZLF2.t01	1311	2.45076	0.126335	7.89e-84	6.55e-82	up
NDFIP1	500.48	1.8549	0.0959145	2.52e-83	2.08e-81	up
KCNK5	250.642	3.72824	0.192886	3.08e-83	2.54e-81	up
IFNA2	260.297	-2.62588	0.13593	3.8e-83	3.12e-81	down
C10orf99	180.054	4.51242	0.23395	6.77e-83	5.55e-81	up
FES	198.377	-3.26703	0.169693	1.34e-82	1.09e-80	down
PAPSS1	2791.06	-1.12444	0.0585266	2.91e-82	2.36e-80	down
PEX5L	632.687	2.52854	0.131847	5.67e-82	4.59e-80	up
BMP2	179.763	5.61115	0.293613	2.06e-81	1.66e-79	up
TRIB3	1809.03	1.51605	0.0793849	2.65e-81	2.13e-79	up
SIGLEC10	537.992	-2.62443	0.137574	3.96e-81	3.17e-79	down
ZFP28	246.091	-2.76759	0.145223	5.69e-81	4.54e-79	down
ANKRD6	215.331	-2.85453	0.149902	7.56e-81	6.02e-79	down
SNN	1667.83	-1.20648	0.0633602	7.72e-81	6.12e-79	down
DLG4	795.942	-1.79772	0.0944354	8.49e-81	6.71e-79	down
CTDSPL	158.562	5.05664	0.265737	9.87e-81	7.77e-79	up
ZMIZ1	1601.28	1.52464	0.0801685	1.21e-80	9.51e-79	up
LOC100127983	397.514	-2.01486	0.105957	1.26e-80	9.85e-79	down
TRAF5	3467.68	-1.47044	0.0773568	1.45e-80	1.13e-78	down
EOMES	165.103	5.24753	0.276312	2.01e-80	1.56e-78	up
CD276	234.048	2.54849	0.134344	3.03e-80	2.34e-78	up
LILRA2	202.591	-2.99817	0.158073	3.19e-80	2.47e-78	down
CTBP2	135.646	-4.03263	0.212969	5.84e-80	4.49e-78	down
CNR1	1986.23	-1.44261	0.0761877	5.88e-80	4.51e-78	down
FBXO17	153.171	4.3386	0.2292	6.53e-80	4.99e-78	up
MARCKSL1	15357.8	-1.20278	0.0636369	1.12e-79	8.57e-78	down
HYOU1	9349.09	1.43453	0.0759093	1.19e-79	8.99e-78	up
ITGA1	779.2	2.29732	0.121612	1.36e-79	1.03e-77	up
OGDHL	142.945	-4.05132	0.214699	2.02e-79	1.52e-77	down
RYR3	145.566	4.37852	0.232289	2.97e-79	2.23e-77	up
KLHL6	1002.78	1.98642	0.105397	3.11e-79	2.33e-77	up
ERC1	311.181	2.27372	0.1208	4.96e-79	3.7e-77	up
ZNF532	363.207	-1.98264	0.105663	1.49e-78	1.11e-76	down
BCAR3	165.732	3.42046	0.182573	2.58e-78	1.91e-76	up
HSPA5	28959.6	1.49476	0.0799063	4.39e-78	3.24e-76	up
CECR7	194.732	-2.72185	0.145535	4.73e-78	3.49e-76	down
JARID2	1906.25	-1.43009	0.076501	5.57e-78	4.09e-76	down
ZNF717	262.954	-2.2407	0.120543	3.99e-77	2.92e-75	down
FLOT2	1255.22	2.18898	0.117892	5.87e-77	4.28e-75	up
SLC6A4	415.612	2.03263	0.110125	4.54e-76	3.3e-74	up
IGJ	21963.3	1.6571	0.0899194	7.74e-76	5.61e-74	up
PPARG	580.638	1.85228	0.10058	9.79e-76	7.08e-74	up
SNX29	3124.83	1.16056	0.0632515	3.4e-75	2.45e-73	up
HSD17B7P2	706.758	1.7553	0.0957571	4.7e-75	3.38e-73	up
MANF	2992.97	1.58028	0.0862353	5.2e-75	3.73e-73	up
DNMBP	1205.63	-1.55186	0.0847193	5.99e-75	4.28e-73	down
ZNF318	23000.5	-1.63914	0.0895096	6.58e-75	4.69e-73	down
MYO5B	245.34	-3.68066	0.201158	8.68e-75	6.16e-73	down
PIGZ	447.058	-2.06607	0.113175	1.87e-74	1.32e-72	down
ITGAM	1849.45	-1.5078	0.0828595	5.44e-74	3.84e-72	down
PTGER2	136.342	4.03773	0.222121	7.7e-74	5.41e-72	up
ZFYVE9	419.258	-1.77082	0.0974714	9.33e-74	6.54e-72	down
ABCA6	2163.16	-1.85944	0.102378	1.02e-73	7.14e-72	down
ZNF229	127.015	-4.56051	0.251225	1.21e-73	8.46e-72	down
ZNF208	133.945	-4.57298	0.25221	1.79e-73	1.24e-71	down
COL4A4	1567.51	-1.3814	0.0762513	2.37e-73	1.64e-71	down
RPS26	8792.45	1.28784	0.0710925	2.43e-73	1.68e-71	up
SEPT10	146.151	-3.24108	0.179259	4.54e-73	3.13e-71	down
SAMD12	333.898	-1.97151	0.109335	1.1e-72	7.52e-71	down
CD72	1409.83	-1.34605	0.0746829	1.27e-72	8.7e-71	down
DPY19L2	137.332	-3.81688	0.211963	1.71e-72	1.17e-70	down
LAX1	503.3	2.07728	0.115598	3.35e-72	2.28e-70	up
HCAR3	384.165	2.38202	0.132723	5.04e-72	3.42e-70	up
VIMP	1526.89	1.28316	0.0716227	8.93e-72	6.04e-70	up
TLR2	204.111	-2.42508	0.135436	1.07e-71	7.18e-70	down
APP	3407.39	-1.04852	0.0585918	1.28e-71	8.61e-70	down
GADD45A	1157.07	1.40089	0.078298	1.37e-71	9.17e-70	up
CXCR5	243.067	2.50799	0.140392	2.24e-71	1.5e-69	up
BC051760	1248.9	1.57184	0.0880263	2.57e-71	1.72e-69	up
EFHC1	549.175	-1.71294	0.0959558	2.82e-71	1.87e-69	down
BCKDHA	2569.41	-1.64313	0.0920966	3.37e-71	2.23e-69	down
LIF	239.355	2.41112	0.135157	3.49e-71	2.31e-69	up
AARS	11994	1.00345	0.0562919	4.46e-71	2.93e-69	up
KIAA0226L	619.485	1.77482	0.0995715	4.56e-71	2.99e-69	up
MYH6	144.104	4.72096	0.265288	7.64e-71	5e-69	up
ELL2	4688.68	1.50886	0.084876	1.06e-70	6.93e-69	up
FAM149A	475.834	-2.05866	0.115906	1.41e-70	9.15e-69	down
TBKBP1	633.059	1.72543	0.0973161	2.45e-70	1.59e-68	up
PHC1	1004.06	-1.34507	0.0758978	2.83e-70	1.83e-68	down
F5	166.872	3.0254	0.170715	2.84e-70	1.83e-68	up
KLF3	472.299	-2.16083	0.122046	3.83e-70	2.46e-68	down
HABP4	866.847	1.46446	0.0827639	4.63e-70	2.97e-68	up
CTAGE5	1855.77	1.48007	0.0838572	1.02e-69	6.53e-68	up
RPS6KA2	473.037	1.59188	0.0902424	1.21e-69	7.76e-68	up
TP73	566.038	2.08087	0.118203	2.28e-69	1.45e-67	up
GCNT3	255.14	2.98152	0.169379	2.35e-69	1.49e-67	up
SELM	193.622	2.99223	0.170003	2.42e-69	1.53e-67	up
FHL1	259.561	-2.36319	0.134312	2.7e-69	1.71e-67	down
EMILIN1	130.893	-4.05633	0.231026	5.18e-69	3.26e-67	down
TSPYL5	801.815	-1.35378	0.0772262	8.46e-69	5.31e-67	down
LY86	2649.12	-1.42332	0.0813218	1.37e-68	8.61e-67	down
PLOD2	202.794	2.772	0.158381	1.38e-68	8.62e-67	up
C5orf30	600.919	1.7557	0.10041	1.86e-68	1.16e-66	up
RRAD	237.855	2.54909	0.145913	2.43e-68	1.51e-66	up
SEC61A1	11970.8	1.0505	0.0601415	2.55e-68	1.58e-66	up
COL4A3	3443.7	-1.53538	0.0879851	3.41e-68	2.11e-66	down
BcLF1.t01	8604.82	1.69946	0.0974154	3.73e-68	2.3e-66	up
ARRB1	132.135	3.24761	0.18687	1.19e-67	7.31e-66	up
MICAL2	393.679	1.89804	0.109301	1.51e-67	9.27e-66	up
ITGA5	389.605	1.9675	0.113376	1.85e-67	1.13e-65	up
FERMT2	162.669	3.68073	0.212386	2.77e-67	1.69e-65	up
PLEKHA4	165.252	3.24275	0.187124	2.82e-67	1.71e-65	up
P2RY1	149.571	-2.95958	0.1709	3.46e-67	2.1e-65	down
SLA2	119.836	-4.91792	0.284075	3.82e-67	2.31e-65	down
MLLT11	789.027	1.33301	0.0770074	3.95e-67	2.38e-65	up
FOXP4	1341.26	1.67075	0.0965214	3.98e-67	2.4e-65	up
INPP4B	132.064	4.91459	0.284389	6.52e-67	3.91e-65	up
MED12L	124.041	-3.67803	0.213421	1.48e-66	8.88e-65	down
LOC729737	146.015	-5.64566	0.328019	2.18e-66	1.3e-64	down
LY86-AS1	362.187	-1.80607	0.105039	2.93e-66	1.74e-64	down
CST3	1243.74	1.82998	0.106557	4.18e-66	2.48e-64	up
CD99L2	1595.45	1.18102	0.0688675	6.38e-66	3.78e-64	up
LINC00426	877.913	-1.74598	0.102084	1.4e-65	8.27e-64	down
LTBR	122.671	4.59344	0.269109	2.52e-65	1.49e-63	up
KCNK1	520.878	1.54994	0.0909042	3.48e-65	2.04e-63	up
PDE6B	199.863	-2.36471	0.139257	1.14e-64	6.66e-63	down
SEMA5A	146.326	5.73515	0.338125	1.58e-64	9.23e-63	up
LTB	1000	-2.01744	0.119568	7.15e-64	4.17e-62	down
SULF2	564.552	1.68716	0.100106	9.84e-64	5.73e-62	up
SLFN12L	441.095	2.22526	0.132056	1.03e-63	6e-62	up
RAPGEF2	8354.39	-1.32109	0.0784002	1.04e-63	6.02e-62	down
BC033837	163.508	6.21166	0.369431	1.92e-63	1.11e-61	up
WFS1	221.753	2.78525	0.165697	2.09e-63	1.2e-61	up
TRANK1	4530.09	-1.39549	0.0833811	7.13e-63	4.1e-61	down
IFIT1	3427.33	-1.66976	0.0997783	7.32e-63	4.19e-61	down
DQ575049	2340.78	2.12078	0.126949	1.19e-62	6.8e-61	up
BLK	3877.21	-2.09785	0.125606	1.27e-62	7.25e-61	down
SPEF2	313.258	-2.18161	0.130632	1.3e-62	7.41e-61	down
DSC3	209.069	6.95719	0.416713	1.42e-62	8.03e-61	up
PCED1B-AS1	189.026	2.43727	0.146582	4.41e-62	2.5e-60	up
ITGAX	1556.44	1.51723	0.0914927	9.24e-62	5.22e-60	up
DTX3L	4155.42	1.3337	0.080433	9.49e-62	5.34e-60	up
EBNA-2.t01	5976.7	-1.12672	0.0680272	1.29e-61	7.27e-60	down
ACVR1B	244.49	-2.20462	0.133179	1.5e-61	8.42e-60	down
LPAR6	678.324	-1.86605	0.112778	1.71e-61	9.54e-60	down
RASGRP3	14746.5	-1.16011	0.0701791	2.21e-61	1.23e-59	down
TCN2	1732.26	1.44778	0.0876344	2.61e-61	1.45e-59	up
BGLF5.t01	3871.96	1.03943	0.0629184	2.62e-61	1.46e-59	up
CYBB	6127.91	-1.26672	0.0766966	2.82e-61	1.56e-59	down
IGLL5	587.069	2.18593	0.132439	3.37e-61	1.86e-59	up
ARHGEF11	383.611	1.61816	0.0981428	4.49e-61	2.47e-59	up
LOC79015	149.027	2.68193	0.162842	6.08e-61	3.34e-59	up
BGLF2.t01	2906.57	1.52062	0.09237	6.85e-61	3.76e-59	up
WWC3	304.769	1.80182	0.109619	1.04e-60	5.67e-59	up
CALD1	136.012	2.97037	0.18079	1.17e-60	6.37e-59	up
ZNF681	339.741	-2.36005	0.143645	1.17e-60	6.38e-59	down
FGF11	4399.52	-1.7499	0.106562	1.35e-60	7.31e-59	down
CDHR1	131.66	3.40766	0.207548	1.41e-60	7.62e-59	up
CR627135	104.69	-4.66823	0.284341	1.43e-60	7.72e-59	down
PLCG2	13220.8	0.824549	0.0502997	2.16e-60	1.16e-58	up
AK097934	465.992	-1.77449	0.108305	2.48e-60	1.33e-58	down
CCND3	2450.2	-1.2677	0.0775148	4.05e-60	2.17e-58	down
MIAT	3470.92	2.11648	0.129516	5.01e-60	2.68e-58	up
CFLAR	11849	1.22701	0.0751365	6e-60	3.21e-58	up
ZNF665	117.512	-3.30335	0.20296	1.46e-59	7.8e-58	down
GTSF1	460.758	8.99946	0.553294	1.74e-59	9.26e-58	up
NFIL3	472.083	1.81146	0.111459	2.15e-59	1.14e-57	up
LMO7	3511.65	-1.37466	0.084718	3.29e-59	1.74e-57	down
XCL2	125.472	4.04286	0.249272	3.72e-59	1.96e-57	up
FYN	262.572	-1.89136	0.116735	4.87e-59	2.56e-57	down
LEPREL1	156.826	6.3293	0.390717	5.11e-59	2.69e-57	up
GSTM3	178.718	2.60205	0.160671	5.48e-59	2.88e-57	up
GPR114	960.82	2.22986	0.137791	6.65e-59	3.48e-57	up
CLCN5	626.893	-1.55188	0.0959209	7.12e-59	3.72e-57	down
APOL1	7734.7	1.19362	0.0737814	7.24e-59	3.77e-57	up
PDX1	164.364	6.40097	0.396634	1.37e-58	7.14e-57	up
NRCAM	174.905	6.59024	0.409004	2.07e-58	1.07e-56	up
ARHGAP17	6406.12	-1.25603	0.0782918	6.41e-58	3.31e-56	down
ZNF682	246.932	-2.06199	0.128541	6.55e-58	3.38e-56	down
GRAMD3	928.998	1.24994	0.0779463	7.17e-58	3.7e-56	up
CA2	185.333	-2.38023	0.148481	7.82e-58	4.02e-56	down
CDK18	105.263	4.35927	0.271959	8e-58	4.1e-56	up
DNAJB9	1079.78	2.06936	0.12928	1.15e-57	5.86e-56	up
CPNE7	715.724	-1.87859	0.117581	1.85e-57	9.44e-56	down
KCNMA1	115.899	3.92031	0.245669	2.52e-57	1.28e-55	up
GRAMD1B	115.559	3.37815	0.212095	4.08e-57	2.07e-55	up
SPOCK2	228.026	-2.16211	0.135895	5.39e-57	2.73e-55	down
IGHCgamma1	221.02	2.81402	0.176992	6.42e-57	3.25e-55	up
KIF1B	1124.77	1.37757	0.086677	7.07e-57	3.57e-55	up
CHAC1	445.626	1.91598	0.120593	7.68e-57	3.87e-55	up
AX747187	132.118	3.03043	0.190751	7.81e-57	3.93e-55	up
KBTBD8	428.002	-2.40219	0.151274	8.76e-57	4.39e-55	down
GLB1L2	96.4848	-3.95505	0.249117	9.25e-57	4.63e-55	down
KDM5D	4089.02	1.11537	0.0702724	9.88e-57	4.93e-55	up
ZNF660	122.407	-3.05721	0.192875	1.39e-56	6.92e-55	down
PPAP2B	110.454	3.29123	0.207809	1.71e-56	8.49e-55	up
C1orf162	202.339	-2.18482	0.138234	2.86e-56	1.42e-54	down
ZNF155	450.419	-1.47961	0.0936237	2.93e-56	1.45e-54	down
CALR	28206.3	1.13429	0.071877	4.2e-56	2.08e-54	up
ROR1	107.655	-3.61202	0.22894	4.47e-56	2.2e-54	down
IL2RB	8462.14	1.12373	0.0712328	4.59e-56	2.26e-54	up
CD9	605.305	1.53178	0.0971247	4.9e-56	2.41e-54	up
FUT7	120.443	3.75384	0.238448	7.7e-56	3.77e-54	up
POU2F3	422.452	4.71575	0.299678	8.56e-56	4.18e-54	up
FAM134B	242.62	-2.10785	0.13398	9.04e-56	4.41e-54	down
FHL2	101.438	4.43266	0.28182	9.62e-56	4.68e-54	up
COL27A1	99.4862	4.43974	0.282412	1.09e-55	5.29e-54	up
PLCB2	2626.67	-1.17268	0.0746197	1.19e-55	5.74e-54	down
S100A9	95.1171	4.08919	0.260288	1.29e-55	6.22e-54	up
LIPH	1027.36	1.29735	0.0826695	1.68e-55	8.13e-54	up
EPS8	1358.51	1.21239	0.0774049	2.71e-55	1.31e-53	up
TIMD4	302.295	1.89879	0.121241	2.78e-55	1.34e-53	up
FAM160A1	202.587	2.84109	0.181412	2.8e-55	1.34e-53	up
CHST10	301.808	-1.85103	0.118237	3.06e-55	1.46e-53	down
RNF180	233.497	-2.39863	0.153282	3.4e-55	1.63e-53	down
GLCE	416.459	-1.57126	0.100491	4.15e-55	1.98e-53	down
HCK	152.253	3.0819	0.197143	4.35e-55	2.07e-53	up
GNG2	3301.84	-1.08576	0.0695734	6.64e-55	3.15e-53	down
IFNLR1	222.006	2.34707	0.150398	6.65e-55	3.15e-53	up
RAB27A	1415.88	1.54641	0.0992126	8.95e-55	4.23e-53	up
SGK1	984.384	3.73478	0.240019	1.35e-54	6.38e-53	up
LINC00664	101.364	-5.29763	0.340674	1.58e-54	7.43e-53	down
EMILIN2	614.028	-1.35834	0.0874013	1.82e-54	8.54e-53	down
DSC2	177.708	2.97911	0.191784	2.05e-54	9.62e-53	up
ZNF347	313.463	-1.65886	0.106884	2.53e-54	1.18e-52	down
ADAM19	149.491	2.72035	0.175294	2.59e-54	1.21e-52	up
GSN	791.188	-1.30941	0.0844061	2.83e-54	1.32e-52	down
ACSL1	6610.48	1.12946	0.0728494	3.26e-54	1.51e-52	up
BAMBI	120.836	3.00408	0.193791	3.38e-54	1.57e-52	up
HGSNAT	866.649	-1.43271	0.0924783	3.9e-54	1.81e-52	down
TIMP1	2874.54	1.28391	0.0829639	5.08e-54	2.35e-52	up
SPRY2	296.251	1.83967	0.119005	6.59e-54	3.04e-52	up
SYN1	113.031	-3.54762	0.229983	1.1e-53	5.07e-52	down
DQ596646	139.023	-2.38746	0.154799	1.15e-53	5.27e-52	down
ST3GAL5	297.271	1.75462	0.11383	1.31e-53	6.01e-52	up
PDLIM1	16290.6	-0.804945	0.0522274	1.35e-53	6.19e-52	down
MAN1A1	2753.16	1.44433	0.0937758	1.59e-53	7.25e-52	up
AK056486	92.4255	-4.43764	0.288131	1.6e-53	7.29e-52	down
MPP1	1015.13	-1.17368	0.0762494	1.84e-53	8.35e-52	down
BAIAP2L1	633.422	1.5872	0.103122	1.87e-53	8.48e-52	up
SLC7A7	1890.37	-1.0729	0.069749	2.15e-53	9.75e-52	down
AK022997	530.005	2.22542	0.144965	3.47e-53	1.57e-51	up
ADK	1665.24	1.26329	0.0823063	3.62e-53	1.63e-51	up
BCAS3	1342.31	-1.21133	0.0791033	6.23e-53	2.81e-51	down
DPYSL4	184.302	-2.46561	0.16122	8.46e-53	3.8e-51	down
PDIA6	13862.8	0.984272	0.0643678	8.73e-53	3.92e-51	up
GRIA3	97.438	4.9334	0.322648	8.87e-53	3.97e-51	up
DLGAP1-AS5	122.082	2.94162	0.192403	9.07e-53	4.05e-51	up
ZNF850	401.752	-1.52544	0.0997943	9.5e-53	4.23e-51	down
PRKCDBP	108.697	4.06057	0.26643	1.9e-52	8.45e-51	up
PDLIM4	122.168	3.30631	0.216983	1.99e-52	8.84e-51	up
ALOX5AP	433.827	-2.08359	0.137179	4.19e-52	1.86e-50	down
CACNA1D	677.82	1.43118	0.0942365	4.31e-52	1.91e-50	up
GNA12	2003.46	1.31617	0.0867186	4.98e-52	2.2e-50	up
FILIP1	94.2897	4.55503	0.300128	5.02e-52	2.21e-50	up
ANKRD36BP2	96.9076	3.72683	0.245799	6.3e-52	2.77e-50	up
DKFZp667J0810	753.942	-2.13623	0.140908	6.46e-52	2.83e-50	down
VNN1	84.0137	-4.33603	0.287275	1.78e-51	7.81e-50	down
ZNF585B	584.708	-1.37502	0.091102	1.8e-51	7.85e-50	down
GMPR	818.604	-1.36656	0.0906403	2.3e-51	1.01e-49	down
ABHD4	2449.15	1.3901	0.0922107	2.36e-51	1.03e-49	up
ZNF334	539.042	-1.67497	0.111209	2.91e-51	1.26e-49	down
RASSF4	2173.31	1.57607	0.104644	2.92e-51	1.27e-49	up
FKBP9	216.068	2.0035	0.13307	3.16e-51	1.37e-49	up
ILDR1	328.682	1.56135	0.103739	3.41e-51	1.48e-49	up
HPSE	231.166	-1.90763	0.126778	3.61e-51	1.56e-49	down
OAT	254.758	-1.81564	0.120696	3.83e-51	1.65e-49	down
IGFBP4	709.729	1.37564	0.0916647	6.57e-51	2.83e-49	up
AGMAT	267.177	2.22867	0.14858	7.36e-51	3.16e-49	up
PHLDA1	404.75	1.6698	0.111333	7.53e-51	3.22e-49	up
KCNN4	2300.16	1.37867	0.0919373	7.82e-51	3.34e-49	up
RHOBTB1	89.1418	-3.43628	0.229398	9.98e-51	4.26e-49	down
BCAT1	633.039	2.01158	0.134379	1.16e-50	4.95e-49	up
HM13	2800.3	1.11224	0.0743257	1.25e-50	5.33e-49	up
VLDLR	1173.95	-1.56762	0.104799	1.37e-50	5.84e-49	down
TMPRSS6	191.334	2.97315	0.199	1.8e-50	7.62e-49	up
CKLF	103.408	5.45491	0.365137	1.83e-50	7.73e-49	up
CHST6	107.306	2.93384	0.196557	2.23e-50	9.4e-49	up
TBC1D4	1256.67	1.37601	0.0922334	2.49e-50	1.05e-48	up
TJP1	97.9618	-3.61208	0.242663	4.11e-50	1.73e-48	down
ABLIM3	104.245	5.54774	0.37365	7.23e-50	3.03e-48	up
ZNF470	302.831	-2.02378	0.136521	1.03e-49	4.3e-48	down
CD200R1	212.398	2.15781	0.145762	1.39e-49	5.8e-48	up
MAPK13	396.266	1.64753	0.111359	1.58e-49	6.61e-48	up
DNAJC15	1546.48	-0.955327	0.0645903	1.69e-49	7.02e-48	down
CXCL10	98.5626	3.02701	0.204698	1.76e-49	7.32e-48	up
ITGAL	5631.13	1.43139	0.0968471	1.97e-49	8.2e-48	up
S1PR2	1671.5	-1.10921	0.0751263	2.48e-49	1.03e-47	down
TGFBR3	94.1983	3.80141	0.257571	2.7e-49	1.12e-47	up
PRDM15	2068.34	-1.14142	0.0773772	3.01e-49	1.24e-47	down
SARS	6687.99	0.80428	0.0546534	5.09e-49	2.1e-47	up
BCOR	1918.44	0.94918	0.0645263	5.56e-49	2.29e-47	up
C16orf74	80.2428	-4.21596	0.28662	5.62e-49	2.31e-47	down
TMEM51	160.111	2.13294	0.145028	5.81e-49	2.38e-47	up
B3GNT9	268.027	1.75909	0.119682	6.63e-49	2.71e-47	up
LIPN	90.3332	-4.20258	0.286026	7.15e-49	2.92e-47	down
SLC6A9	234.639	1.95214	0.13288	7.37e-49	3e-47	up
LPGAT1	5374.14	-1.60129	0.109021	7.71e-49	3.14e-47	down
BIRC7	290.155	-2.55397	0.173884	7.72e-49	3.14e-47	down
EAF2	833.462	1.28416	0.0874501	8.1e-49	3.29e-47	up
FN1	95.5594	3.65252	0.248777	8.42e-49	3.41e-47	up
GFI1	848.89	1.10933	0.07558	8.98e-49	3.63e-47	up
DAP	6953.34	0.793619	0.0541382	1.18e-48	4.75e-47	up
ABHD6	319.261	1.69992	0.115984	1.22e-48	4.93e-47	up
GAA	527.472	-1.45189	0.0990884	1.3e-48	5.22e-47	down
ORAI2	2123.83	1.44982	0.0989837	1.41e-48	5.64e-47	up
SLC4A4	191.172	2.49458	0.170602	2.03e-48	8.13e-47	up
RASGRP1	4440.21	1.55301	0.106308	2.47e-48	9.9e-47	up
RNF19B	903.317	1.14716	0.078559	2.71e-48	1.08e-46	up
ZNF415	86.9842	-3.78197	0.259366	3.68e-48	1.47e-46	down
UNC79	124.442	-2.33089	0.159886	3.85e-48	1.53e-46	down
ANO10	1318.92	1.07065	0.0734584	4.05e-48	1.61e-46	up
TNFSF4	424.608	1.59513	0.109537	4.87e-48	1.93e-46	up
CEBPB	95.9742	3.12991	0.215067	5.57e-48	2.21e-46	up
NFE2L1	9969.8	0.76177	0.0524447	8.39e-48	3.31e-46	up
PTGER4	116.648	2.6241	0.180672	8.52e-48	3.36e-46	up
BHLHE40	8839.42	1.69149	0.116796	1.57e-47	6.16e-46	up
RARG	197.013	1.92702	0.133327	2.39e-47	9.39e-46	up
UNC13C	86.4241	4.57811	0.316839	2.53e-47	9.94e-46	up
PTPN14	311.95	1.97705	0.136886	2.77e-47	1.09e-45	up
IL12RB2	97.1164	2.81363	0.194829	2.83e-47	1.11e-45	up
MAPRE2	2673.92	-1.01831	0.0706508	4.26e-47	1.67e-45	down
SLC12A7	695.767	-1.5025	0.104245	4.28e-47	1.67e-45	down
AK302511	173.489	-2.2738	0.157822	4.65e-47	1.81e-45	down
GPX7	129.223	2.52417	0.175298	5.23e-47	2.03e-45	up
MUC1	308.36	1.95388	0.135893	7.11e-47	2.76e-45	up
AF079515	11324.1	-1.2651	0.0880659	8.54e-47	3.31e-45	down
ZNF514	1180.69	-1.31814	0.0918526	1.06e-46	4.08e-45	down
BDLF3.t01	5309.54	1.43537	0.100032	1.08e-46	4.16e-45	up
BCL2L1	2889.58	1.03759	0.0723777	1.31e-46	5.04e-45	up
AMACR	673.356	1.51092	0.105406	1.34e-46	5.14e-45	up
TRNA_Tyr	88.0742	3.23036	0.225503	1.52e-46	5.85e-45	up
RARRES3	1378.39	-1.06241	0.0742483	1.93e-46	7.39e-45	down
MYOF	80.6298	4.17348	0.291731	2.01e-46	7.69e-45	up
LOC730101	778.593	-1.6268	0.113744	2.12e-46	8.08e-45	down
TARBP1	3410.71	-1.14658	0.0801883	2.23e-46	8.52e-45	down
BDLF1.t01	3311.44	1.45004	0.10144	2.37e-46	9.02e-45	up
DMKN	156.252	-2.42641	0.169819	2.59e-46	9.85e-45	down
IRF1	4472.35	1.08941	0.0762908	2.93e-46	1.11e-44	up
HSP90B1	49535.1	0.918779	0.0643547	3.05e-46	1.16e-44	up
FAM129A	1817.52	1.09641	0.0769365	4.43e-46	1.68e-44	up
LMNA	5612.33	1.32707	0.0931279	4.48e-46	1.69e-44	up
NFIC	530.665	1.60053	0.112348	4.73e-46	1.78e-44	up
ZNF626	333.816	-1.52313	0.106967	5.23e-46	1.97e-44	down
CERCAM	311.655	-1.51972	0.106788	5.86e-46	2.2e-44	down
C19orf10	2276.62	1.03848	0.0730208	6.72e-46	2.52e-44	up
SLIT1	98.7577	2.91938	0.205295	6.85e-46	2.56e-44	up
AP5B1	1411.03	0.898616	0.0632571	8.44e-46	3.15e-44	up
STAC3	286.509	-1.7119	0.120665	1.1e-45	4.11e-44	down
LOC400043	119.452	3.37664	0.238056	1.15e-45	4.28e-44	up
BDLF2.t01	6321.6	1.4496	0.102222	1.2e-45	4.47e-44	up
EMR1	126.564	6.46977	0.456719	1.49e-45	5.54e-44	up
BKRF4.t01	5409.01	1.33895	0.0945441	1.57e-45	5.82e-44	up
AIF1	700.458	-1.62634	0.11489	1.72e-45	6.38e-44	down
DQ572107	700.529	1.31261	0.0927629	1.86e-45	6.89e-44	up
SYT17	113.892	-2.56756	0.181496	1.96e-45	7.23e-44	down
RIN3	2023	1.03756	0.0735037	3.04e-45	1.12e-43	up
PRELID2	85.6289	-3.29743	0.233683	3.26e-45	1.2e-43	down
C1orf106	1538.07	-1.37243	0.0973976	4.31e-45	1.58e-43	down
ZNF385A	863.789	-1.24441	0.0883529	4.73e-45	1.73e-43	down
KCNJ15	638.267	1.35923	0.0965167	4.84e-45	1.77e-43	up
ZFAND4	1112.03	-1.29999	0.0923159	4.9e-45	1.79e-43	down
ZNF677	113.112	-2.59121	0.184015	4.93e-45	1.8e-43	down
MCF2L	77.9432	-4.65017	0.330333	5.24e-45	1.91e-43	down
RALGAPA2	2691.43	-0.895259	0.0636032	5.36e-45	1.95e-43	down
SH3BP2	5224.76	1.20263	0.0855462	6.86e-45	2.49e-43	up
USP24	1815.29	1.20991	0.0861373	8.12e-45	2.94e-43	up
HSPA1B	308.111	2.67616	0.19055	8.33e-45	3.02e-43	up
MX2	6909.56	-0.974195	0.0693675	8.39e-45	3.03e-43	down
SRPRB	1660.97	1.00292	0.0714489	9.27e-45	3.34e-43	up
AGAP7	81.6736	4.23414	0.301715	9.71e-45	3.5e-43	up
ABCB1	146.899	2.14567	0.152966	1.06e-44	3.83e-43	up
HLA-H	1357.58	1.66738	0.118981	1.28e-44	4.61e-43	up
ERN1	743.673	1.52258	0.108668	1.33e-44	4.77e-43	up
AK001558	73.0597	-4.32042	0.30838	1.35e-44	4.85e-43	down
JAK2	1388.56	1.49958	0.107057	1.41e-44	5.03e-43	up
GAS2	576.803	-1.23116	0.0879351	1.54e-44	5.51e-43	down
CCDC50	7959.32	1.06877	0.076377	1.71e-44	6.11e-43	up
PLEKHA6	95.7806	3.17949	0.227431	2.06e-44	7.34e-43	up
ASNS	4742.39	0.992984	0.0711195	2.65e-44	9.42e-43	up
NACC2	266.891	-1.70057	0.121812	2.71e-44	9.62e-43	down
RGS3	2309.41	1.02095	0.0731815	3.1e-44	1.1e-42	up
C7orf50	3308.97	-1.47523	0.105769	3.25e-44	1.15e-42	down
GPR146	529.5	-1.5284	0.109664	3.77e-44	1.33e-42	down
ARHGAP32	82.0204	-5.38629	0.386964	4.83e-44	1.7e-42	down
SIRPA	305.355	1.60464	0.115385	5.75e-44	2.03e-42	up
FCGRT	230.258	-1.79236	0.128992	6.78e-44	2.38e-42	down
ENTPD2	312.38	1.59112	0.114633	8.36e-44	2.93e-42	up
DENND3	1692.12	1.16662	0.0840709	8.77e-44	3.07e-42	up
PANX2	86.5853	3.06609	0.221169	1.06e-43	3.71e-42	up
BHLHE22	744.243	1.39989	0.100984	1.07e-43	3.73e-42	up
PSORS1C3	74.8722	-3.62475	0.261776	1.33e-43	4.64e-42	down
TFDP2	1841.01	-0.955444	0.0690282	1.43e-43	5e-42	down
TSPAN12	360.479	1.71403	0.123902	1.59e-43	5.54e-42	up
MAPK1	4216.48	-0.878015	0.0634823	1.66e-43	5.77e-42	down
SRPR	11168.2	0.906411	0.065649	2.32e-43	8.03e-42	up
NID1	2330.44	1.10025	0.0798305	3.25e-43	1.13e-41	up
FAM221A	222.237	-1.61768	0.117397	3.38e-43	1.17e-41	down
ZNF239	78.7498	-3.07116	0.222899	3.44e-43	1.19e-41	down
ZNF480	885.438	-1.16137	0.0843036	3.55e-43	1.22e-41	down
BCL3	970.645	1.21791	0.0884225	3.67e-43	1.26e-41	up
ZNF362	75.0403	-4.65157	0.337722	3.68e-43	1.27e-41	down
DNAJB13	165.467	-2.393	0.17376	3.76e-43	1.29e-41	down
TMTC1	1184.34	1.33821	0.0972298	4.23e-43	1.45e-41	up
F8A1	413.337	-1.32166	0.096148	5.38e-43	1.84e-41	down
SERPINE2	98.8557	3.03063	0.22115	9.61e-43	3.28e-41	up
ZNF10	221.198	-1.64466	0.120049	1.02e-42	3.47e-41	down
PAIP2B	366.329	-1.8775	0.137079	1.07e-42	3.63e-41	down
PDE4D	110.657	-2.77505	0.202641	1.1e-42	3.73e-41	down
AGAP4	82.4506	-3.0956	0.226219	1.26e-42	4.29e-41	down
AK293020	195.216	-2.01775	0.147499	1.34e-42	4.55e-41	down
SCN3A	92.0704	5.05455	0.369558	1.39e-42	4.7e-41	up
FAM64A	755.851	-1.2017	0.0878972	1.5e-42	5.07e-41	down
DSG2	1644.62	1.5199	0.111181	1.52e-42	5.14e-41	up
NLRC3	1581.77	-0.926281	0.0677863	1.65e-42	5.56e-41	down
PIP5K1B	1223.87	1.13967	0.0835342	2.22e-42	7.47e-41	up
SSBP2	2303.87	-1.03038	0.075539	2.3e-42	7.74e-41	down
ANKRD13A	4912.73	-1.12077	0.0821795	2.38e-42	7.97e-41	down
SERHL2	107.559	-2.88805	0.212032	3.01e-42	1.01e-40	down
RBPMS2	419.796	-1.35701	0.0997197	3.58e-42	1.2e-40	down
GIMAP6	132.573	-2.58704	0.190191	3.88e-42	1.3e-40	down
GCNT2	471.3	-1.17763	0.0865848	3.95e-42	1.32e-40	down
PLEKHB1	98.6228	-2.82496	0.208119	5.73e-42	1.91e-40	down
BLVRA	1483.48	1.0371	0.0764168	5.9e-42	1.96e-40	up
DERL3	407.202	2.06225	0.152077	6.86e-42	2.28e-40	up
SORBS2	1228.8	-1.13915	0.0840457	7.51e-42	2.49e-40	down
CIB1	3047.64	0.945538	0.0698072	8.48e-42	2.81e-40	up
ZC3H12D	1656.22	-0.980481	0.0725039	1.14e-41	3.78e-40	down
GAS6	102.67	2.6907	0.199069	1.25e-41	4.13e-40	up
SAMD4A	745.754	-1.57639	0.116647	1.29e-41	4.25e-40	down
CCR8	113.073	-2.3444	0.173507	1.33e-41	4.39e-40	down
ID2	1033.08	0.940099	0.0695814	1.35e-41	4.44e-40	up
IRAK3	2274.16	-1.30367	0.0965226	1.43e-41	4.71e-40	down
BKRF3.t01	4861.83	1.3185	0.0976328	1.47e-41	4.81e-40	up
FLJ00382	3182.05	-1.51039	0.111859	1.51e-41	4.94e-40	down
SORL1	24575.7	-1.10903	0.0821515	1.57e-41	5.13e-40	down
TRIM31	92.1861	5.65306	0.418852	1.64e-41	5.35e-40	up
SH2B2	190.026	1.83951	0.136385	1.85e-41	6.03e-40	up
ZNF135	72.4012	-4.9458	0.367038	2.2e-41	7.16e-40	down
FCER2	12387.9	-1.14955	0.0853687	2.49e-41	8.09e-40	down
IFNG	142.848	7.11203	0.528566	2.86e-41	9.3e-40	up
PVRL4	95.9696	2.58687	0.192561	3.82e-41	1.24e-39	up
CYP2U1	344.415	-1.44173	0.107333	3.91e-41	1.27e-39	down
ZC4H2	404.095	-1.25776	0.0938552	5.96e-41	1.93e-39	down
MS4A7	214.506	-2.01243	0.150235	6.45e-41	2.08e-39	down
FGF2	278.003	1.68086	0.12556	7.21e-41	2.32e-39	up
NCAM2	83.6707	-5.7257	0.427866	7.71e-41	2.48e-39	down
HLA-DPB2	144.12	-2.18557	0.163416	8.55e-41	2.75e-39	down
LOC100128164	153.274	-1.96556	0.147003	8.95e-41	2.87e-39	down
IGHG1	79.5365	3.0439	0.227661	9.02e-41	2.89e-39	up
ZNF629	648.841	-1.15666	0.0865846	1.05e-40	3.37e-39	down
GALK2	1160.35	0.917638	0.0687064	1.09e-40	3.5e-39	up
C12orf55	111.556	2.89943	0.217202	1.2e-40	3.83e-39	up
ZNF790	279.017	-1.51441	0.113483	1.27e-40	4.04e-39	down
SLC25A37	909.02	-1.08221	0.0811252	1.35e-40	4.31e-39	down
HOXB9	97.8061	2.55852	0.191825	1.4e-40	4.44e-39	up
DGKG	144.45	2.15388	0.161525	1.46e-40	4.62e-39	up
RRAGD	2603.17	-1.46741	0.110146	1.72e-40	5.44e-39	down
NXPH4	92.0164	-2.71307	0.203775	1.92e-40	6.07e-39	down
ERV3-1	772.034	-1.16629	0.0876193	2e-40	6.32e-39	down
ATP8B3	309.703	-1.57237	0.118249	2.41e-40	7.6e-39	down
PPIB	12973.4	0.969733	0.0729548	2.57e-40	8.09e-39	up
FOCAD	3359.29	0.912034	0.0686525	2.84e-40	8.93e-39	up
APBB1IP	5157.95	-0.844932	0.0637681	4.51e-40	1.42e-38	down
CAPN5	65.2565	-3.99172	0.301912	6.6e-40	2.07e-38	down
CPD	1353.86	1.4974	0.113283	6.89e-40	2.16e-38	up
PXN	2280.74	-0.833149	0.0630604	7.49e-40	2.34e-38	down
GOLT1A	69.6062	4.70951	0.356494	7.62e-40	2.38e-38	up
FOSL1	151.366	2.07226	0.157137	1.03e-39	3.23e-38	up
SCIMP	5118.31	-0.712222	0.0540469	1.18e-39	3.67e-38	down
TNFRSF18	189.723	2.05139	0.15581	1.38e-39	4.29e-38	up
ZFYVE28	128.59	2.07639	0.157755	1.45e-39	4.51e-38	up
PHF16	155.911	2.1013	0.159653	1.46e-39	4.53e-38	up
TSNARE1	336.63	-1.65065	0.125516	1.68e-39	5.21e-38	down
IVL	69.523	4.10212	0.312049	1.8e-39	5.57e-38	up
GBP4	1136.93	1.12552	0.085715	2.19e-39	6.77e-38	up
DENND1B	79.9993	4.84596	0.369185	2.33e-39	7.21e-38	up
PGM2L1	79.3862	-3.0598	0.233144	2.4e-39	7.39e-38	down
AL355711	77.9821	4.48007	0.341591	2.69e-39	8.29e-38	up
NOD1	776.04	-0.970957	0.0741155	3.27e-39	1.01e-37	down
CNKSR3	317.738	1.32696	0.101353	3.64e-39	1.12e-37	up
BRPF3	908.38	1.09542	0.0837843	4.62e-39	1.42e-37	up
SCARB2	1292.81	1.57514	0.120645	5.87e-39	1.8e-37	up
SLC9A7	6987.66	-0.882521	0.0676368	6.53e-39	2e-37	down
BX648270	82.547	-3.13321	0.240235	7.03e-39	2.15e-37	down
ASCL1	183.371	1.95088	0.149641	7.53e-39	2.3e-37	up
TMED9	7721.59	0.870258	0.0667629	7.73e-39	2.36e-37	up
ADTRP	129.234	2.67704	0.205389	7.84e-39	2.39e-37	up
ZNF829	235.562	-1.7194	0.132017	8.93e-39	2.71e-37	down
GAD1	299.913	-1.63771	0.125826	9.96e-39	3.02e-37	down
BCAS4	1574.86	-1.08374	0.0833346	1.15e-38	3.49e-37	down
PSAT1	2207.2	1.23078	0.0947077	1.3e-38	3.93e-37	up
ZDHHC2	424.101	-1.26596	0.0974652	1.42e-38	4.28e-37	down
TMEM214	5133.14	0.822801	0.0633687	1.5e-38	4.53e-37	up
ZNF506	1655.94	-1.30178	0.100261	1.51e-38	4.55e-37	down
STAT5A	3450.27	0.992042	0.0764295	1.59e-38	4.8e-37	up
IGHD	6424.9	-1.37592	0.106064	1.75e-38	5.27e-37	down
MB21D1	363.85	1.37292	0.105879	1.89e-38	5.67e-37	up
FURIN	1311.38	1.42859	0.110201	1.97e-38	5.91e-37	up
GAS8	897.137	-1.33884	0.103547	3.06e-38	9.16e-37	down
VANGL1	295.446	-1.86119	0.143968	3.14e-38	9.39e-37	down
NINJ1	696.451	1.46037	0.113066	3.65e-38	1.09e-36	up
CRY1	111.287	-2.37618	0.184195	4.48e-38	1.34e-36	down
AK097571	83.2431	-2.52669	0.196026	5.15e-38	1.54e-36	down
TRIM6	645.958	-1.08517	0.0842166	5.43e-38	1.62e-36	down
CAB39	3592.45	1.01027	0.0784056	5.46e-38	1.62e-36	up
LAMB3	77.5186	2.95788	0.229663	5.89e-38	1.75e-36	up
ZNF232	523.636	-1.07856	0.0837732	6.25e-38	1.85e-36	down
C10orf11	70.263	5.14982	0.400854	8.93e-38	2.64e-36	up
VWA7	68.5592	3.3693	0.26232	9.27e-38	2.74e-36	up
PPP1R16B	12579.7	0.609658	0.0474747	9.57e-38	2.83e-36	up
PLA2G16	1112.52	-0.972413	0.0757742	1.07e-37	3.16e-36	down
EVL	5399.41	-1.0944	0.0853021	1.12e-37	3.29e-36	down
CHST15	72.1923	3.11697	0.243282	1.4e-37	4.12e-36	up
ITM2A	1421.43	-1.00891	0.0787624	1.45e-37	4.26e-36	down
SLC44A1	1521.75	1.21657	0.0950002	1.52e-37	4.46e-36	up
ZNF486	415.37	-1.5691	0.122604	1.68e-37	4.92e-36	down
IL18R1	120.728	-2.19458	0.171497	1.71e-37	5.01e-36	down
AK125871	285.421	-1.60842	0.125763	1.88e-37	5.49e-36	down
EHD1	3501.02	0.950743	0.0743387	1.88e-37	5.49e-36	up
CNKSR1	143.952	2.25152	0.176139	2.05e-37	5.97e-36	up
MAATS1	152.175	-2.03315	0.159056	2.05e-37	5.97e-36	down
TYW3	2518.33	1.01472	0.0793962	2.11e-37	6.13e-36	up
GRIA1	124.062	-2.44537	0.19161	2.66e-37	7.74e-36	down
HDAC9	438.735	1.40567	0.110155	2.71e-37	7.86e-36	up
MCOLN2	8072.11	-1.05541	0.082819	3.39e-37	9.81e-36	down
ICAM1	9522.32	0.721479	0.056641	3.65e-37	1.06e-35	up
AK128880	153.636	-1.7816	0.140003	4.27e-37	1.24e-35	down
PTPRM	83.6414	2.70789	0.212945	4.79e-37	1.38e-35	up
AEBP1	113.159	-2.11602	0.166405	4.82e-37	1.39e-35	down
LINC00665	72.8995	-3.02894	0.238372	5.42e-37	1.56e-35	down
SLC15A2	683.235	1.48845	0.11715	5.51e-37	1.58e-35	up
PLEKHG7	360.449	-1.76302	0.138788	5.7e-37	1.64e-35	down
CECR5	1898.93	-1.02318	0.0805726	6e-37	1.72e-35	down
MDGA1	666.496	1.20655	0.0950594	6.5e-37	1.86e-35	up
CDR2	1876.24	1.02948	0.0811646	7.26e-37	2.08e-35	up
ADD3	6254.77	-1.19718	0.0944372	7.94e-37	2.27e-35	down
NCALD	1595.27	-1.12535	0.0888336	8.89e-37	2.54e-35	down
CHURC1	1649.39	-1.22567	0.0967533	8.9e-37	2.54e-35	down
PDCD1	668.144	1.7203	0.135829	9.23e-37	2.63e-35	up
ZNF43	644.792	-1.42711	0.112741	1.01e-36	2.86e-35	down
ANKS6	61.368	-3.3393	0.26382	1.02e-36	2.89e-35	down
ZNF287	220.114	-1.53765	0.121501	1.04e-36	2.96e-35	down
CA13	104.014	-2.29519	0.181391	1.07e-36	3.04e-35	down
RPN1	7121.85	0.722683	0.0571392	1.15e-36	3.26e-35	up
TUBB3	139.968	-2.23207	0.176538	1.21e-36	3.43e-35	down
TTN-AS1	1229.71	-1.027	0.0812307	1.22e-36	3.45e-35	down
NPIPL2	85.5285	6.03545	0.477469	1.26e-36	3.56e-35	up
SORT1	193.352	1.81354	0.143592	1.45e-36	4.07e-35	up
HK3	91.3967	4.4665	0.353936	1.65e-36	4.64e-35	up
LRRC25	99.8688	-2.45988	0.195046	1.82e-36	5.1e-35	down
TRIM72	70.0464	-3.73141	0.295986	1.94e-36	5.44e-35	down
ZNF607	487.241	-1.38787	0.110148	2.11e-36	5.92e-35	down
JAM3	58.9541	-4.29119	0.340904	2.47e-36	6.91e-35	down
STARD8	71.0338	3.1778	0.252533	2.6e-36	7.26e-35	up
PRSS21	531.344	-10.5289	0.837311	2.91e-36	8.13e-35	down
P2RX5-TAX1BP3	79.6562	-2.71488	0.21616	3.52e-36	9.82e-35	down
RGAG4	80.404	-2.61526	0.208256	3.6e-36	1e-34	down
NRG2	125.818	2.01567	0.160562	3.79e-36	1.05e-34	up
CAMKK2	2159.23	0.819943	0.065321	3.85e-36	1.07e-34	up
BKRF2.t01	748.096	1.02627	0.081761	3.87e-36	1.07e-34	up
ABCB4	452.535	1.41576	0.112801	3.93e-36	1.09e-34	up
MTHFD2	6138.07	0.902901	0.0719472	4e-36	1.11e-34	up
TRIM9	263.792	1.45229	0.115733	4.04e-36	1.12e-34	up
TNFRSF11B	91.1157	-2.28201	0.182092	4.97e-36	1.37e-34	down
HECW2	62.8969	4.55206	0.363751	6.24e-36	1.72e-34	up
DUSP10	2267.07	-0.83049	0.0663939	6.71e-36	1.85e-34	down
HAGH	504.171	1.29468	0.103579	7.52e-36	2.07e-34	up
PDE3B	379.067	-1.50731	0.120608	7.69e-36	2.11e-34	down
KIF26B	171.9	-1.89773	0.151935	8.42e-36	2.31e-34	down
ALDH7A1	127.005	-2.03578	0.163048	8.92e-36	2.45e-34	down
BGLF1.t01	566.875	1.42338	0.114031	9.31e-36	2.55e-34	up
NUGGC	309.133	1.47295	0.118086	1.04e-35	2.85e-34	up
NTRK2	1333.42	1.23844	0.0993046	1.07e-35	2.93e-34	up
LCP2	549.251	-1.29934	0.104198	1.09e-35	2.97e-34	down
ALOX5	5885.84	-0.874832	0.0701664	1.12e-35	3.04e-34	down
TRO	266.776	-1.63422	0.131073	1.12e-35	3.04e-34	down
AX747844	121.791	2.54776	0.2045	1.26e-35	3.42e-34	up
SLAMF7	20860.6	1.14251	0.0917336	1.32e-35	3.58e-34	up
SUCNR1	141.469	-2.21074	0.177528	1.35e-35	3.66e-34	down
AK128400	312.638	-1.75357	0.140828	1.37e-35	3.7e-34	down
GABBR1	804.69	1.2178	0.0979066	1.62e-35	4.38e-34	up
EPB41L5	1680.8	-1.18315	0.0951335	1.65e-35	4.47e-34	down
AK310228	63.052	-4.8181	0.387465	1.69e-35	4.56e-34	down
SLC39A7	4671.37	0.920231	0.0740061	1.7e-35	4.58e-34	up
LIPG	107.337	-2.12111	0.170712	1.91e-35	5.15e-34	down
PLK2	162.661	2.60271	0.209695	2.25e-35	6.06e-34	up
HSPB1	732.007	1.53971	0.124098	2.39e-35	6.42e-34	up
FAM169A	254.182	1.82108	0.146796	2.44e-35	6.55e-34	up
TEP1	4255.71	0.862795	0.0695884	2.66e-35	7.13e-34	up
TMEM91	431.247	-1.65427	0.13348	2.84e-35	7.6e-34	down
DMTN	138.979	2.04337	0.164925	2.97e-35	7.95e-34	up
PLXDC2	372.749	1.26376	0.102036	3.13e-35	8.37e-34	up
GPR133	483.782	1.62061	0.13086	3.18e-35	8.48e-34	up
ZNF775	735.158	-1.10594	0.0895264	4.68e-35	1.25e-33	down
LOC285758	59.6261	3.70923	0.300274	4.7e-35	1.25e-33	up
SLC48A1	159.152	1.83151	0.148283	4.79e-35	1.27e-33	up
ZNF69	56.831	-3.88315	0.314432	4.89e-35	1.3e-33	down
SLC4A5	126.006	-2.07216	0.167832	5.08e-35	1.35e-33	down
SLFN11	1281.14	0.97234	0.0787684	5.23e-35	1.39e-33	up
RND3	101.254	6.61162	0.535747	5.45e-35	1.44e-33	up
SPRY4	403.424	1.21803	0.0990449	9.31e-35	2.46e-33	up
MAN2A1	1322.07	1.81456	0.147675	1.06e-34	2.79e-33	up
PKP2	332.068	1.39062	0.113382	1.4e-34	3.69e-33	up
TRIB2	54.4043	-4.4434	0.362626	1.61e-34	4.25e-33	down
CCPG1	395.106	1.42668	0.116555	1.89e-34	4.97e-33	up
PABPC4	10658.7	0.68123	0.055673	1.99e-34	5.23e-33	up
SNED1	63.6916	3.5418	0.289591	2.14e-34	5.62e-33	up
MZB1	6136.91	1.12793	0.0922635	2.28e-34	5.99e-33	up
ZNF730	53.9297	-4.09165	0.334712	2.3e-34	6.03e-33	down
ARHGAP25	237.461	-1.45629	0.119248	2.67e-34	6.99e-33	down
BFRF3.t01	1062.1	1.45467	0.119182	2.91e-34	7.6e-33	up
KIAA1201	59.6453	3.75823	0.307937	2.94e-34	7.67e-33	up
RIMKLA	370.751	-1.29798	0.106367	3e-34	7.82e-33	down
ZNF117	730.089	-1.56658	0.128388	3.04e-34	7.91e-33	down
OSBP2	69.691	2.9445	0.241374	3.15e-34	8.19e-33	up
SOCS3	1604.02	3.1202	0.255793	3.18e-34	8.26e-33	up
ZHX3	891.067	-0.937781	0.0768829	3.2e-34	8.31e-33	down
BANK1	94.0588	2.4786	0.203207	3.21e-34	8.31e-33	up
E2F7	1046	1.1422	0.0936616	3.31e-34	8.56e-33	up
BCR	667.892	1.23336	0.101143	3.33e-34	8.62e-33	up
COL4A1	58.1853	4.59506	0.377024	3.61e-34	9.34e-33	up
SOGA3	129.379	1.97949	0.162511	3.94e-34	1.02e-32	up
SEL1L3	8144.76	0.972059	0.0798156	4.03e-34	1.04e-32	up
BFLF2.t01	4125.11	1.0958	0.0900004	4.2e-34	1.08e-32	up
MEX3A	126.322	-1.93299	0.158797	4.34e-34	1.12e-32	down
ARL17A	549.541	-1.1738	0.0964757	4.67e-34	1.2e-32	down
MGAT4A	648.066	-1.5014	0.12347	5.08e-34	1.3e-32	down
VCAM1	84.4052	2.6071	0.214497	5.43e-34	1.39e-32	up
GMPPA	2363.07	0.913694	0.0753035	7.02e-34	1.8e-32	up
C17orf99	278.291	-1.31672	0.108568	7.5e-34	1.92e-32	down
ATP4A	55.2827	-3.65912	0.30184	8.01e-34	2.05e-32	down
LCK	5678.22	-0.972224	0.0802645	9.04e-34	2.31e-32	down
MS4A14	117.184	-2.35418	0.194413	9.45e-34	2.41e-32	down
BC041466	229.926	1.51702	0.125393	1.08e-33	2.75e-32	up
SPACA3	110.391	6.92929	0.572804	1.09e-33	2.78e-32	up
TRERF1	594.601	-1.02308	0.0846649	1.29e-33	3.27e-32	down
GALNT12	58.9724	-3.46233	0.28672	1.42e-33	3.6e-32	down
RAP1A	4054.44	0.984588	0.0815691	1.51e-33	3.83e-32	up
LINC00494	364.847	-1.74964	0.145074	1.71e-33	4.33e-32	down
RHOB	244.043	1.65089	0.137022	1.98e-33	5.01e-32	up
DPY19L2P2	921.009	-1.11551	0.0927829	2.7e-33	6.81e-32	down
ZNF646	2165.39	-0.874438	0.0727334	2.71e-33	6.83e-32	down
PRSS16	170.216	1.70839	0.142116	2.75e-33	6.94e-32	up
PRKD3	1183.14	-1.43945	0.119754	2.79e-33	7.02e-32	down
DLGAP1-AS1	107.233	-2.1307	0.17736	3.02e-33	7.6e-32	down
HSPA12A	146.101	1.77432	0.147719	3.09e-33	7.78e-32	up
PPIC	194.009	1.62169	0.135063	3.27e-33	8.21e-32	up
LRP2	55.7748	3.86021	0.32153	3.31e-33	8.31e-32	up
TLR1	545.315	-1.30517	0.108758	3.53e-33	8.84e-32	down
BRRF2.t01	2370.18	1.03124	0.0860502	4.3e-33	1.08e-31	up
SETD7	72.688	-2.56113	0.21372	4.33e-33	1.08e-31	down
ZNF571-AS1	58.4401	-3.03726	0.253524	4.51e-33	1.13e-31	down
CD79B	5431.5	-0.956452	0.0798458	4.59e-33	1.15e-31	down
WDR17	119.039	-1.96974	0.16447	4.73e-33	1.18e-31	down
BALF4.t01	3064.28	1.25222	0.104566	4.78e-33	1.19e-31	up
RNF125	309.724	-1.28977	0.107764	5.2e-33	1.29e-31	down
KCNC3	142.52	1.83919	0.153693	5.32e-33	1.32e-31	up
SBNO2	1770.56	1.21657	0.1017	5.6e-33	1.39e-31	up
KCNQ5	845.874	-1.10084	0.0920641	5.94e-33	1.47e-31	down
LARP1B	1100.91	1.16163	0.0971973	6.4e-33	1.58e-31	up
SCARB1	6255.88	-0.937474	0.0784808	6.87e-33	1.7e-31	down
PTK2	358.654	-1.39073	0.116486	7.41e-33	1.83e-31	down
BATF2	63.9482	3.43777	0.28808	7.93e-33	1.96e-31	up
DDR2	164.349	1.60458	0.134493	8.2e-33	2.02e-31	up
RBM47	961.107	0.828677	0.0694596	8.22e-33	2.02e-31	up
CACNA1B	55.9039	-3.91135	0.328038	8.93e-33	2.2e-31	down
LINC00887	53.8534	-3.85884	0.32375	9.4e-33	2.31e-31	down
SPIRE1	68.1863	2.86156	0.240126	9.67e-33	2.37e-31	up
ZNF518B	878.391	-1.10454	0.0927218	1.02e-32	2.5e-31	down
LDOC1	53.8668	-4.85672	0.407796	1.05e-32	2.58e-31	down
DHX32	990.739	-1.07722	0.0904713	1.09e-32	2.67e-31	down
HERPUD1	8629.63	1.15468	0.0970136	1.15e-32	2.82e-31	up
MGC39372	647.044	-1.29267	0.10868	1.27e-32	3.09e-31	down
ZNF382	514.656	-1.29728	0.109193	1.49e-32	3.64e-31	down
COL4A5	67.2239	5.542	0.466509	1.51e-32	3.68e-31	up
SLC44A2	8776.69	-0.724932	0.0611315	1.94e-32	4.73e-31	down
PDGFA	184.121	1.6347	0.137861	1.97e-32	4.78e-31	up
BCHE	62.5045	4.54927	0.383715	2.01e-32	4.87e-31	up
SLC29A4	68.3283	-2.76435	0.233431	2.36e-32	5.73e-31	down
VPS37B	705.636	1.42454	0.120407	2.7e-32	6.54e-31	up
KCNMB2	92.8347	2.35769	0.199427	2.99e-32	7.24e-31	up
LOC731424	291.679	1.37243	0.116161	3.27e-32	7.9e-31	up
FOSL2	409.414	1.81036	0.153232	3.28e-32	7.93e-31	up
ZNF878	157.315	-1.54537	0.130848	3.45e-32	8.32e-31	down
SLC1A5	5430.7	0.866551	0.0733854	3.54e-32	8.53e-31	up
INTS10	1286.49	0.793986	0.0672682	3.75e-32	9.04e-31	up
FBXO41	3904.42	-0.830906	0.0704	3.78e-32	9.1e-31	down
TUBB2B	2504.73	-1.29967	0.110128	3.84e-32	9.22e-31	down
DACT1	1540.93	-0.999817	0.084746	4.01e-32	9.62e-31	down
CYB561A3	1491.93	1.51783	0.128813	4.76e-32	1.14e-30	up
CYCS	4015.65	0.78911	0.0669795	4.87e-32	1.17e-30	up
SLC9A5	243.954	-1.45506	0.123712	6.15e-32	1.47e-30	down
PPFIA4	3571.95	-1.23235	0.1048	6.34e-32	1.52e-30	down
MYRIP	135.549	-2.44132	0.207684	6.66e-32	1.59e-30	down
BMRF2.t01	7527.18	1.03343	0.088	7.62e-32	1.82e-30	up
PDXDC2P	1111.76	1.41295	0.120376	8.15e-32	1.94e-30	up
SLC3A2	4896.47	0.656491	0.0559737	9.1e-32	2.17e-30	up
ZNF433	366.363	-1.15572	0.0985761	9.58e-32	2.28e-30	down
SYCP2	200.524	2.24847	0.191979	1.1e-31	2.62e-30	up
HIP1R	349.438	-1.48968	0.127362	1.33e-31	3.15e-30	down
SEC61B	3853.66	0.66945	0.0572916	1.52e-31	3.61e-30	up
ZNF736	310.43	-1.45918	0.124926	1.61e-31	3.8e-30	down
HTT	12523.5	-0.581579	0.0498148	1.71e-31	4.05e-30	down
P2RX1	769.757	-0.919484	0.0787874	1.8e-31	4.26e-30	down
GJC1	360.821	-1.53067	0.131304	2.1e-31	4.97e-30	down
MYO3B	454.982	1.2789	0.109829	2.45e-31	5.77e-30	up
SGCB	441.76	1.20725	0.103683	2.47e-31	5.83e-30	up
EZR	14001	-0.549724	0.0472333	2.63e-31	6.18e-30	down
PCP4L1	153.767	-1.63775	0.140843	2.96e-31	6.97e-30	down
FLJ38723	60.3847	3.91859	0.337143	3.15e-31	7.4e-30	up
ADCY9	99.9189	2.0813	0.179149	3.35e-31	7.86e-30	up
SLC14A1	103.526	-2.10028	0.180919	3.71e-31	8.69e-30	down
IFITM3	87.8894	-3.67215	0.316415	3.86e-31	9.05e-30	down
SSH1	3349.85	0.75891	0.0654165	4.06e-31	9.5e-30	up
TXNDC11	5086.03	0.640712	0.0552523	4.31e-31	1.01e-29	up
MARS	7098.7	0.928789	0.0801002	4.35e-31	1.02e-29	up
CASP3	1869.68	1.0631	0.0916936	4.42e-31	1.03e-29	up
ST5	111.521	2.09737	0.180916	4.47e-31	1.04e-29	up
KCTD12	352.543	-1.47332	0.127222	5.16e-31	1.2e-29	down
ECHDC2	1230.13	-1.13966	0.0984192	5.22e-31	1.21e-29	down
ARHGAP22	62.8156	2.86775	0.247752	5.51e-31	1.28e-29	up
ADM2	273.129	1.65824	0.143313	5.8e-31	1.34e-29	up
SLC46A1	368.084	1.21084	0.104669	5.97e-31	1.38e-29	up
DZANK1	541.964	-1.13521	0.0981761	6.34e-31	1.47e-29	down
RNGTT	3156.48	-1.0099	0.0874194	7.18e-31	1.66e-29	down
CMBL	655.067	0.968351	0.0838279	7.24e-31	1.67e-29	up
B4GALT3	2930.75	0.719504	0.062302	7.5e-31	1.73e-29	up
PTPRO	715.102	-1.47261	0.127584	8.08e-31	1.86e-29	down
FAM50A	2269.99	0.996252	0.086318	8.13e-31	1.87e-29	up
ZNF738	730.783	-0.913139	0.0791284	8.3e-31	1.91e-29	down
NCF1C	2042.73	1.07294	0.0929927	8.49e-31	1.95e-29	up
OAF	75.6222	3.42947	0.297271	8.64e-31	1.98e-29	up
LYPD6B	359.796	-1.78214	0.154515	8.91e-31	2.04e-29	down
IGFBP2	63.6063	-2.88466	0.250192	9.34e-31	2.14e-29	down
FLJ00385	115.213	2.28711	0.198574	1.07e-30	2.46e-29	up
SLC7A1	3991.41	0.833584	0.0723949	1.12e-30	2.55e-29	up
SERPINE1	99.4716	2.14446	0.186286	1.15e-30	2.63e-29	up
VSIG10L	125.157	-1.72348	0.149809	1.25e-30	2.86e-29	down
IL27RA	1976.75	1.02912	0.0894907	1.32e-30	3.02e-29	up
COCH	2122.04	-0.838649	0.0729973	1.5e-30	3.42e-29	down
PAPLN	784.929	1.15171	0.100318	1.65e-30	3.76e-29	up
PDIA4	7997.68	1.15265	0.100499	1.88e-30	4.28e-29	up
BPLF1.t01	1237.76	1.64556	0.143507	1.94e-30	4.4e-29	up
FBXO6	968.19	1.12733	0.0983584	2.06e-30	4.68e-29	up
VASH2	710.297	0.935745	0.0816838	2.2e-30	4.99e-29	up
SEPP1	73.4696	6.14491	0.5374	2.81e-30	6.37e-29	up
SURF4	6199.17	0.689852	0.0603404	2.87e-30	6.5e-29	up
miR-BHRF1-1.t01	2883.74	-1.06415	0.0930959	2.94e-30	6.64e-29	down
CRELD2	2059.4	1.05319	0.0921563	3.02e-30	6.81e-29	up
FZD7	66.0524	2.62564	0.22975	3.02e-30	6.81e-29	up
CA4	59.6427	2.96249	0.259241	3.05e-30	6.86e-29	up
BEND5	52.7965	3.88657	0.340219	3.18e-30	7.17e-29	up
BTG2	12387.2	0.940535	0.0823366	3.21e-30	7.22e-29	up
ZNF195	1270.27	-0.774464	0.067872	3.7e-30	8.31e-29	down
SLC19A2	555.851	1.14674	0.10065	4.52e-30	1.01e-28	up
TCL1B	98.2791	2.14631	0.188433	4.68e-30	1.05e-28	up
LNX1	145.395	2.20462	0.193575	4.74e-30	1.06e-28	up
RHOBTB2	905.699	-0.881109	0.0774264	5.26e-30	1.18e-28	down
ABI1	3832.44	-0.886328	0.0778934	5.34e-30	1.19e-28	down
TNIP3	313.131	1.18009	0.103745	5.57e-30	1.25e-28	up
WHAMMP3	206.886	-1.72021	0.15125	5.68e-30	1.27e-28	down
RNASET2	19033.7	-0.998339	0.0878181	6.02e-30	1.34e-28	down
CDKN1A	13728.1	0.723332	0.0637478	7.7e-30	1.71e-28	up
C20orf194	474.824	-1.23796	0.109468	1.19e-29	2.64e-28	down
SDHAP3	1060.9	-1.02645	0.0909608	1.56e-29	3.48e-28	down
C20orf112	503.197	1.12816	0.100021	1.66e-29	3.69e-28	up
RNF207	686.7	1.20306	0.10673	1.8e-29	4e-28	up
GOLGA6L5	68.9798	-2.89754	0.25716	1.9e-29	4.21e-28	down
LGALS14	49.8365	4.13596	0.367191	1.98e-29	4.39e-28	up
DQ574721	48.6416	-4.43352	0.393624	1.99e-29	4.4e-28	down
SSR4	5141.11	0.838834	0.0744769	2e-29	4.42e-28	up
SEPHS2	2241.71	0.819151	0.0727577	2.1e-29	4.64e-28	up
TSPAN5	59.8048	3.11674	0.276847	2.12e-29	4.67e-28	up
SAMSN1	2813.41	1.46062	0.129865	2.39e-29	5.27e-28	up
RPRD1B	2124.29	-0.740589	0.0658564	2.44e-29	5.36e-28	down
LOC399753	61.7524	-2.57675	0.229154	2.46e-29	5.41e-28	down
F2R	302.359	1.74575	0.155377	2.73e-29	5.99e-28	up
ZFHX3	207.698	-1.30296	0.115972	2.74e-29	6.02e-28	down
CHL1	5122.73	-0.987843	0.0879469	2.83e-29	6.21e-28	down
TYMP	2129.96	1.30301	0.116009	2.84e-29	6.23e-28	up
SLC22A5	217.224	1.36383	0.121429	2.86e-29	6.25e-28	up
C2orf91	60.0926	-2.88797	0.257419	3.29e-29	7.2e-28	down
FAIM3	10765.2	0.592173	0.0527859	3.31e-29	7.24e-28	up
EPAS1	124.37	1.85483	0.165468	3.66e-29	7.99e-28	up
BORF1.t01	2147.42	1.11106	0.099173	3.93e-29	8.57e-28	up
C15orf57	2695.53	0.963509	0.0860374	4.14e-29	9.01e-28	up
CDK2AP2	763.765	1.40979	0.126125	5.24e-29	1.14e-27	up
CHMP7	923.892	0.81337	0.0727802	5.36e-29	1.17e-27	up
ITGAE	682.256	-1.36991	0.122625	5.62e-29	1.22e-27	down
TNFRSF13B	7043.96	-0.859657	0.0769761	5.86e-29	1.27e-27	down
TSPAN18	52.3513	-3.07783	0.275736	6.24e-29	1.35e-27	down
HLA-L	981.888	-1.43636	0.128708	6.41e-29	1.39e-27	down
TNFRSF17	813.295	1.23082	0.110291	6.42e-29	1.39e-27	up
FKBP15	5682.37	-0.829807	0.0743625	6.48e-29	1.4e-27	down
SLC35F2	1886.58	0.679789	0.0609195	6.49e-29	1.4e-27	up
AF258560	145.961	-1.93729	0.17368	6.82e-29	1.47e-27	down
ABCA3	138.964	-1.86868	0.167565	7e-29	1.51e-27	down
ASB9	56.4807	2.96222	0.265771	7.51e-29	1.62e-27	up
S100A10	326.808	-1.45402	0.130456	7.52e-29	1.62e-27	down
LOC100130872	254.7	1.26043	0.113096	7.59e-29	1.63e-27	up
LOC100129269	193.946	1.57845	0.14164	7.65e-29	1.64e-27	up
LOC100505715	97.565	-1.99081	0.178642	7.65e-29	1.64e-27	down
CARHSP1	1586.25	-0.952014	0.0854323	7.7e-29	1.65e-27	down
AK123141	295.133	-1.44736	0.129959	8.28e-29	1.77e-27	down
ZNF772	623.451	-1.10971	0.0997197	9.14e-29	1.96e-27	down
INSIG1	7962.47	0.920996	0.0827842	9.45e-29	2.02e-27	up
IL6	52.5058	5.18003	0.466114	1.08e-28	2.31e-27	up
GBP3	676.514	-0.871327	0.078443	1.15e-28	2.45e-27	down
JAKMIP1	65.8399	3.41619	0.307652	1.2e-28	2.55e-27	up
KIAA1407	520.085	-1.09511	0.0986211	1.2e-28	2.55e-27	down
HTATSF1P2	171.105	1.48957	0.134158	1.21e-28	2.58e-27	up
TPM2	351.652	1.3274	0.119548	1.21e-28	2.57e-27	up
COL4A2	87.4151	2.27997	0.205438	1.28e-28	2.72e-27	up
AMPD3	1321.19	-0.838196	0.0755352	1.3e-28	2.76e-27	down
DNAJB11	2502.74	0.974086	0.0877975	1.33e-28	2.82e-27	up
SYNJ2	316.416	1.21131	0.10921	1.38e-28	2.92e-27	up
MEI1	1040.22	0.955745	0.0861829	1.41e-28	2.98e-27	up
ELK3	84.0512	2.25122	0.203267	1.66e-28	3.5e-27	up
RPS6KA6	79.4701	-2.12268	0.191719	1.72e-28	3.63e-27	down
ACP6	468.382	-1.14934	0.103902	1.92e-28	4.06e-27	down
CR936796	45.9692	-4.61434	0.417403	2.08e-28	4.38e-27	down
DAPK1	2726.34	0.943351	0.0853482	2.12e-28	4.47e-27	up
ZNF571	117.765	-1.74655	0.158052	2.18e-28	4.59e-27	down
PYCR1	2515.96	0.915228	0.082855	2.29e-28	4.81e-27	up
BXLF2.t01	2429.73	1.11267	0.10077	2.4e-28	5.05e-27	up
BLRF1.t01	911.694	1.04904	0.0950161	2.43e-28	5.1e-27	up
CHRNA6	104.5	-2.35274	0.213283	2.7e-28	5.67e-27	down
TCL1A	9187	-1.07354	0.0973258	2.73e-28	5.72e-27	down
SEC24D	5588.11	0.911943	0.0827224	2.92e-28	6.12e-27	up
ADAMTS12	443.028	-0.985108	0.0893652	2.95e-28	6.16e-27	down
NPL	199.73	-1.39331	0.126479	3.19e-28	6.68e-27	down
KIAA0922	11304	-0.693752	0.062992	3.3e-28	6.88e-27	down
NSF	1422.31	0.81867	0.0743364	3.31e-28	6.9e-27	up
AQP9	393.995	1.40841	0.127901	3.35e-28	6.99e-27	up
BSLF1.t01	987.129	1.10042	0.0999348	3.37e-28	7.01e-27	up
SRP19	1130.21	0.857983	0.0779308	3.44e-28	7.15e-27	up
PPAPDC1B	1960.72	1.29124	0.117416	3.94e-28	8.2e-27	up
CNKSR2	120.163	-1.90621	0.173378	4.06e-28	8.43e-27	down
TRIM47	51.415	-3.20729	0.291772	4.15e-28	8.62e-27	down
TMEM184B	400.282	1.05994	0.0965212	4.69e-28	9.73e-27	up
MTL5	44.5135	-4.13755	0.376804	4.74e-28	9.8e-27	down
GBF1	7188.72	0.670341	0.0610665	4.92e-28	1.02e-26	up
CTNNBIP1	503.458	-0.993169	0.090481	4.95e-28	1.02e-26	down
LINC00339	768.732	-0.820518	0.0748057	5.41e-28	1.12e-26	down
BBS2	789.734	-1.07727	0.0982452	5.62e-28	1.16e-26	down
LOC389834	492.386	-1.28984	0.117666	5.83e-28	1.2e-26	down
CR1L	79.7665	3.01607	0.275213	6.01e-28	1.24e-26	up
abParts	648678	1.11258	0.101565	6.33e-28	1.3e-26	up
CCDC74A	242.091	-1.36386	0.124511	6.38e-28	1.31e-26	down
INSR	2308.28	-0.876971	0.0800886	6.64e-28	1.36e-26	down
TAP1	22828.9	0.738401	0.0675181	7.72e-28	1.59e-26	up
DOCK6	690.623	-1.09255	0.0999381	8.08e-28	1.66e-26	down
SLC30A4	55.1308	2.93042	0.268152	8.45e-28	1.73e-26	up
PRF1	57.6844	2.90347	0.265698	8.5e-28	1.74e-26	up
EML4	2888.06	0.808353	0.0739761	8.54e-28	1.75e-26	up
EU250752	75.0128	-2.5013	0.228966	8.82e-28	1.8e-26	down
ZYG11A	159.476	-1.71154	0.156719	9.14e-28	1.86e-26	down
BLRF2.t01	4234.36	1.12878	0.103375	9.33e-28	1.9e-26	up
CFB	50.7076	4.57587	0.419092	9.4e-28	1.91e-26	up
ROGDI	185.873	-1.76691	0.161839	9.49e-28	1.93e-26	down
IL23R	253.962	1.74019	0.15945	9.91e-28	2.02e-26	up
RUNX2	50.2866	4.6439	0.425834	1.09e-27	2.21e-26	up
LINC00263	1203.46	1.02557	0.0940744	1.13e-27	2.3e-26	up
TOM1L1	522.328	1.14503	0.105136	1.27e-27	2.58e-26	up
VCL	1684.86	0.9325	0.0856521	1.33e-27	2.69e-26	up
PLAGL1	1283.88	0.752511	0.0691881	1.49e-27	3.03e-26	up
LACTB	1735.49	1.16753	0.107468	1.71e-27	3.46e-26	up
GPRC5A	45.9579	4.01108	0.369233	1.72e-27	3.48e-26	up
HNRPLL	213.172	1.53447	0.141315	1.82e-27	3.67e-26	up
TNFRSF10D	590.457	1.6359	0.150667	1.83e-27	3.7e-26	up
PDHB	1729.74	0.782721	0.0720923	1.84e-27	3.72e-26	up
HLA-DRB1	32129.7	-0.89601	0.082573	1.97e-27	3.97e-26	down
SOD2	997.658	0.808494	0.0745197	2.01e-27	4.04e-26	up
ZNF404	127.203	-2.47608	0.228372	2.17e-27	4.36e-26	down
WASF1	117.432	-1.73578	0.160179	2.31e-27	4.64e-26	down
CRYBG3	809.239	-1.12659	0.104007	2.43e-27	4.88e-26	down
DPYSL3	52.8699	4.73253	0.436986	2.48e-27	4.98e-26	up
SLC33A1	1462.91	0.967929	0.0894548	2.76e-27	5.53e-26	up
P2RY12	45.6078	-3.53889	0.327119	2.82e-27	5.64e-26	down
LBH	1377.29	-0.748334	0.0693157	3.59e-27	7.19e-26	down
ZSCAN30	1520.29	-0.88041	0.0816705	4.28e-27	8.55e-26	down
NQO2	203.044	1.25049	0.116062	4.55e-27	9.08e-26	up
SLC43A3	3901.13	0.63687	0.0591101	4.55e-27	9.08e-26	up
HES1	431.579	-1.16067	0.107773	4.79e-27	9.55e-26	down
CHST3	666.192	-0.856403	0.0795707	5.16e-27	1.03e-25	down
SH3YL1	850.46	-0.963722	0.0895453	5.18e-27	1.03e-25	down
GMPPB	1253.78	1.0674	0.0991958	5.28e-27	1.05e-25	up
C16orf87	666.467	1.01886	0.0947105	5.45e-27	1.08e-25	up
TESK2	1241.94	-0.952747	0.0886368	6e-27	1.19e-25	down
NR2F2	56.5008	2.74159	0.255219	6.45e-27	1.28e-25	up
CLEC4G	43.5349	-3.58452	0.333756	6.61e-27	1.31e-25	down
USP43	76.8199	-2.1514	0.200388	6.89e-27	1.36e-25	down
NFKBIA	11425.4	0.815723	0.0760396	7.55e-27	1.49e-25	up
WHAMMP2	52.8267	-3.06177	0.285428	7.61e-27	1.5e-25	down
TTC9	2371.27	0.657999	0.0613429	7.64e-27	1.51e-25	up
ITPKB	1141.23	-0.726214	0.0677217	7.9e-27	1.56e-25	down
LRRFIP1	9729.37	-0.64956	0.060584	8.06e-27	1.59e-25	down
C7orf41	191.993	-1.43329	0.133693	8.13e-27	1.6e-25	down
CD97	4776.32	0.827023	0.0771934	8.78e-27	1.73e-25	up
COL7A1	514.774	-1.24675	0.11637	8.78e-27	1.73e-25	down
BC041478	41.4702	-4.36551	0.407949	1.01e-26	1.97e-25	down
PCDHGC3	182.893	1.71285	0.160094	1.03e-26	2.02e-25	up
S100A11	1461.8	1.01155	0.0945518	1.04e-26	2.03e-25	up
NTN1	152.409	-1.65016	0.154273	1.06e-26	2.07e-25	down
CHST2	373.953	-1.0841	0.10137	1.08e-26	2.11e-25	down
JUNB	2182.7	1.13415	0.106062	1.09e-26	2.14e-25	up
DUSP14	325.684	1.25381	0.117344	1.2e-26	2.34e-25	up
TMPRSS3	62.9792	2.68197	0.25104	1.22e-26	2.38e-25	up
IGKV	46.7325	4.87084	0.456033	1.25e-26	2.44e-25	up
CNNM4	1406.13	-0.917409	0.0859003	1.26e-26	2.46e-25	down
LPXN	9315.49	-0.654456	0.0612937	1.3e-26	2.53e-25	down
CCDC163P	499.118	-1.21186	0.113603	1.45e-26	2.81e-25	down
FUT10	556.18	0.999426	0.0937555	1.57e-26	3.05e-25	up
STT3A	6590.97	0.77888	0.0730745	1.59e-26	3.08e-25	up
CRIP1	3082.04	1.04343	0.0979871	1.77e-26	3.43e-25	up
SPATC1L	61.8206	2.67935	0.251662	1.81e-26	3.51e-25	up
C12orf63	93.0941	2.13859	0.200889	1.83e-26	3.54e-25	up
CABLES1	3482.46	-0.777562	0.0730651	1.9e-26	3.68e-25	down
STXBP4	299.45	-1.24134	0.116669	1.94e-26	3.76e-25	down
AHNAK	19199.7	0.915609	0.0861348	2.16e-26	4.18e-25	up
ZNF138	511.823	-1.12564	0.105924	2.23e-26	4.31e-25	down
CCR6	1869.85	-1.05707	0.0995087	2.33e-26	4.5e-25	down
APOL3	3703	0.65841	0.0620308	2.56e-26	4.93e-25	up
RAB11FIP4	858.163	0.782035	0.0737618	2.91e-26	5.61e-25	up
DHRS3	132.327	1.60803	0.151761	3.12e-26	6e-25	up
ANK3	55.5533	3.33271	0.314594	3.19e-26	6.13e-25	up
BGLF4.t01	2041.01	0.846736	0.0799399	3.24e-26	6.23e-25	up
DTX4	1666.36	-1.13772	0.107416	3.26e-26	6.25e-25	down
IL10RA	3223.56	0.65234	0.0616433	3.59e-26	6.89e-25	up
KIF3B	2898.6	0.714051	0.0675	3.75e-26	7.18e-25	up
SERPINF1	72.8274	-2.12017	0.200478	3.87e-26	7.41e-25	down
CETP	172.686	-1.76587	0.167004	3.94e-26	7.54e-25	down
TRIM29	43.9346	4.00763	0.379138	4.09e-26	7.82e-25	up
KLF11	176.664	-1.61506	0.152859	4.3e-26	8.21e-25	down
ZNF572	87.2561	-1.9155	0.181305	4.33e-26	8.26e-25	down
SEC11C	2566.86	0.745038	0.0705245	4.36e-26	8.32e-25	up
ZFP62	1664.99	-0.882498	0.0835455	4.42e-26	8.42e-25	down
LOC283070	630.82	-1.05897	0.100264	4.48e-26	8.53e-25	down
GBP1	3059.38	1.00248	0.0949444	4.64e-26	8.82e-25	up
RAI1	1569.84	-1.21817	0.115413	4.82e-26	9.16e-25	down
IFITM2	3840.29	0.750326	0.0711477	5.3e-26	1.01e-24	up
SERPINB6	69.7202	2.36866	0.224637	5.39e-26	1.02e-24	up
FRG1B	271.603	1.18809	0.112726	5.67e-26	1.08e-24	up
DDX43	76.2518	-6.98261	0.662667	5.82e-26	1.1e-24	down
AMFR	2909.5	-0.637059	0.060484	6.11e-26	1.16e-24	down
SIK3	1364.99	0.950382	0.0904617	8.11e-26	1.53e-24	up
BCRF1.t01	80.2874	2.08026	0.198114	8.61e-26	1.63e-24	up
RAB11A	6256.55	-0.802284	0.0764075	8.63e-26	1.63e-24	down
RPSAP58	639.361	0.816389	0.0777833	9.04e-26	1.71e-24	up
CDC14B	43.8254	3.54122	0.337409	9.08e-26	1.71e-24	up
XIRP1	92.2116	2.08489	0.198762	9.66e-26	1.82e-24	up
DOK4	154.949	1.70784	0.162876	1.01e-25	1.89e-24	up
LYSMD1	443	-1.35597	0.129459	1.14e-25	2.14e-24	down
DKFZp686J1569	150.344	-1.58805	0.151676	1.19e-25	2.23e-24	down
TDRD12	59.5689	2.59577	0.248152	1.31e-25	2.46e-24	up
ABCA11P	95.8907	-1.89417	0.181122	1.35e-25	2.53e-24	down
NQO1	730.844	0.858662	0.0821198	1.37e-25	2.57e-24	up
COL11A2	228.271	-1.56078	0.149354	1.46e-25	2.74e-24	down
TRAPPC4	1392.89	0.913208	0.0874108	1.51e-25	2.82e-24	up
CREB3L2	6741.87	0.752557	0.0721052	1.68e-25	3.14e-24	up
ARHGEF10L	55.485	2.60338	0.24945	1.69e-25	3.16e-24	up
DNAJB5	622.471	0.970543	0.0930695	1.84e-25	3.44e-24	up
TLR10	3437.86	-1.09495	0.10504	1.92e-25	3.59e-24	down
NT5C3B	850.231	-0.829674	0.0796126	1.98e-25	3.69e-24	down
ZPBP2	91.7803	-1.89057	0.181635	2.26e-25	4.22e-24	down
LRRC37A4P	247.8	-1.19013	0.114389	2.37e-25	4.42e-24	down
BLLF3.t01	1051.89	1.10342	0.106084	2.44e-25	4.54e-24	up
ZNF578	45.0902	-4.91633	0.472652	2.44e-25	4.53e-24	down
LOC399815	89.345	2.07804	0.199808	2.47e-25	4.59e-24	up
LRRC59	2677.84	0.76968	0.07434	4.03e-25	7.48e-24	up
PI4KAP1	1559.63	-0.946085	0.0913831	4.06e-25	7.52e-24	down
GAPDH	357603	-0.699078	0.0675345	4.12e-25	7.63e-24	down
BDLF4.t01	226.537	1.49708	0.144672	4.27e-25	7.9e-24	up
BC073817	207.299	-1.32401	0.128008	4.49e-25	8.31e-24	down
KLF9	558.461	1.27991	0.123806	4.74e-25	8.76e-24	up
C1orf216	707.799	0.906195	0.0876986	4.99e-25	9.22e-24	up
USP30-AS1	192.772	1.36116	0.131739	5.04e-25	9.29e-24	up
HHAT	450.879	-0.942321	0.0912774	5.51e-25	1.01e-23	down
FAM65B	2374.71	0.706777	0.0684761	5.63e-25	1.04e-23	up
LOC284551	869.525	1.26334	0.122429	5.78e-25	1.06e-23	up
CRYM	204.958	1.43125	0.138714	5.84e-25	1.07e-23	up
PIF1	2657.9	-1.11381	0.107987	6.07e-25	1.12e-23	down
ZNF32	404.59	-0.981935	0.0952413	6.35e-25	1.17e-23	down
CCL5	2425.94	0.826195	0.0801612	6.57e-25	1.21e-23	up
PLXNA1	883.543	0.757312	0.0734847	6.64e-25	1.22e-23	up
AP3S1	5648.51	-1.07012	0.103897	7.06e-25	1.29e-23	down
PAPSS2	310.187	-1.00452	0.0975532	7.26e-25	1.33e-23	down
ATXN7L1	173.596	-1.37036	0.133088	7.3e-25	1.33e-23	down
YARS	8605.27	0.575806	0.0559644	7.92e-25	1.45e-23	up
RCN1	3147.68	0.873995	0.0849741	8.2e-25	1.5e-23	up
MAP4K1	8436.22	-0.889742	0.0865647	8.82e-25	1.61e-23	down
NMRK1	599.355	1.02701	0.100051	1.02e-24	1.85e-23	up
GALNT2	7513.59	-0.680891	0.0663459	1.04e-24	1.89e-23	down
LYSMD2	831.169	-0.889497	0.0866788	1.05e-24	1.9e-23	down
PBX4	194.81	1.49128	0.145358	1.07e-24	1.95e-23	up
TXNIP	3666.69	-1.15453	0.112545	1.08e-24	1.97e-23	down
DMXL2	3051.25	-1.07235	0.104566	1.12e-24	2.03e-23	down
FADS1	4993.57	0.768438	0.0749478	1.15e-24	2.08e-23	up
TOP1MT	656.585	-0.944685	0.0921439	1.16e-24	2.09e-23	down
CPEB3	138.968	1.85126	0.18066	1.22e-24	2.21e-23	up
WDR65	323.006	1.01506	0.0991238	1.31e-24	2.37e-23	up
ACSF2	672.352	-0.950922	0.0928726	1.33e-24	2.4e-23	down
RASGRF1	124.135	1.56639	0.152984	1.33e-24	2.4e-23	up
BFLF1.t01	1576.75	0.978837	0.0956103	1.34e-24	2.42e-23	up
CD109	697.9	1.26478	0.12365	1.47e-24	2.66e-23	up
SPR	233.263	1.27961	0.125094	1.47e-24	2.65e-23	up
MIR600HG	1288.58	-0.972288	0.0950571	1.48e-24	2.66e-23	down
PWWP2B	46.475	-2.96354	0.289747	1.49e-24	2.67e-23	down
TMEM200A	418.886	-1.36189	0.133189	1.53e-24	2.75e-23	down
BFRF1A.t01	677.958	1.20921	0.118287	1.57e-24	2.82e-23	up
MNDA	2166.66	-0.874827	0.085585	1.58e-24	2.84e-23	down
DHTKD1	4824.67	-0.662236	0.0648015	1.62e-24	2.91e-23	down
DLK2	97.2224	-1.8372	0.179806	1.65e-24	2.96e-23	down
PLAG1	324.139	-1.93079	0.189013	1.7e-24	3.04e-23	down
TXLNA	5441.42	0.681738	0.0667426	1.71e-24	3.06e-23	up
CLHC1	186.131	-1.40794	0.137923	1.82e-24	3.26e-23	down
IL2RA	784.142	1.25618	0.123091	1.88e-24	3.35e-23	up
TRIM66	2420.85	-0.830923	0.0814509	1.95e-24	3.48e-23	down
GSTM1	1739.89	0.960287	0.0943034	2.36e-24	4.21e-23	up
SEMA3D	95.9573	1.8845	0.185106	2.42e-24	4.31e-23	up
IL9R	61.0781	-2.52616	0.248274	2.57e-24	4.57e-23	down
SDF2L1	358.24	1.76004	0.17312	2.8e-24	4.97e-23	up
CCL22	26172.4	1.30209	0.128085	2.82e-24	5.01e-23	up
MYH10	1314.81	0.787049	0.0774696	3.01e-24	5.34e-23	up
ZNF492	50.2256	-3.14728	0.310279	3.54e-24	6.29e-23	down
ZNF549	520.065	-0.972616	0.0959294	3.71e-24	6.59e-23	down
NAV2	295.178	-1.07795	0.106322	3.73e-24	6.6e-23	down
DNAJB1	1551.6	1.01769	0.100464	4.07e-24	7.21e-23	up
HLA-F-AS1	413.694	1.12857	0.111413	4.08e-24	7.23e-23	up
SEPT11	2941.69	0.640379	0.0633145	4.78e-24	8.45e-23	up
XYLT1	103.496	1.63981	0.16217	4.9e-24	8.66e-23	up
FSTL3	240.749	1.49581	0.147947	4.96e-24	8.77e-23	up
SLCO5A1	1076.17	-0.904449	0.0894686	5.03e-24	8.88e-23	down
CADPS2	39.1327	3.99233	0.395131	5.31e-24	9.37e-23	up
PDZK1	41.604	3.70342	0.366662	5.51e-24	9.7e-23	up
BASP1	1151.52	1.07817	0.106783	5.7e-24	1e-22	up
SHB	310.079	1.00585	0.0996782	6.06e-24	1.07e-22	up
BC096759	39.3299	-3.20899	0.31803	6.1e-24	1.07e-22	down
ZSCAN23	160.076	1.42913	0.141691	6.35e-24	1.12e-22	up
OSBPL6	44.3186	3.25111	0.322584	6.89e-24	1.21e-22	up
PRRG4	475.494	1.14816	0.113955	7.08e-24	1.24e-22	up
MYEOV	127.481	-2.29259	0.227752	7.8e-24	1.37e-22	down
HEATR6	719.089	0.819973	0.0814976	8.19e-24	1.43e-22	up
SPIN3	713.945	-0.862722	0.0858025	8.75e-24	1.53e-22	down
APLN	67.0418	-2.3421	0.233104	9.43e-24	1.65e-22	down
SPAG6	133.047	-1.47256	0.146675	1.02e-23	1.78e-22	down
BC045769	920.367	1.27122	0.126632	1.03e-23	1.8e-22	up
MIR22HG	118.291	1.53793	0.153231	1.05e-23	1.83e-22	up
ZBTB32	4116.78	1.01509	0.101287	1.22e-23	2.13e-22	up
ZFP14	315.522	-1.13816	0.113579	1.23e-23	2.15e-22	down
CRHR2	51.1597	-5.90255	0.589072	1.24e-23	2.16e-22	down
ETV3L	45.1729	2.92881	0.292399	1.29e-23	2.24e-22	up
MFI2	2671.79	-0.88731	0.0886072	1.32e-23	2.3e-22	down
FMN1	46.6363	-2.70314	0.269965	1.34e-23	2.32e-22	down
ACPP	40.1111	4.53142	0.452845	1.43e-23	2.47e-22	up
HPCAL1	860.817	1.07128	0.107062	1.43e-23	2.48e-22	up
IKZF3	10791.6	-0.731233	0.0730809	1.44e-23	2.49e-22	down
ZNF670	222.035	-1.36994	0.136915	1.44e-23	2.49e-22	down
TLS/FUS-ERG	448.493	-0.955779	0.0955401	1.46e-23	2.53e-22	down
BIN2	1920.46	0.898963	0.0898761	1.49e-23	2.58e-22	up
EMX1	257.285	1.30493	0.130528	1.57e-23	2.7e-22	up
BFRF2.t01	3010.33	1.29132	0.129198	1.6e-23	2.77e-22	up
ST8SIA5	57.72	-2.72842	0.273134	1.7e-23	2.93e-22	down
LOC100505806	83.8462	7.34278	0.735387	1.77e-23	3.06e-22	up
AX747405	209.789	-1.28299	0.12851	1.8e-23	3.1e-22	down
POMC	50.5047	3.18917	0.319511	1.84e-23	3.16e-22	up
TTYH2	298.69	-1.27151	0.12744	1.92e-23	3.3e-22	down
PLEKHG6	126.424	1.85329	0.185785	1.95e-23	3.35e-22	up
ZNF503	36.9944	3.9099	0.391987	1.97e-23	3.38e-22	up
BVRF1.t01	341.495	1.3946	0.139832	1.99e-23	3.42e-22	up
DNAJC3	2644.44	0.887393	0.0889942	2.03e-23	3.49e-22	up
FAM81A	233.936	-1.34885	0.135288	2.06e-23	3.53e-22	down
LHFP	159.536	1.38315	0.138743	2.08e-23	3.56e-22	up
C10orf10	601.707	1.24864	0.125261	2.1e-23	3.59e-22	up
CPNE8	1129.88	0.929644	0.0933272	2.25e-23	3.85e-22	up
MYO10	87.581	-2.81749	0.282959	2.34e-23	4e-22	down
CMKLR1	148.904	1.50807	0.151461	2.35e-23	4.02e-22	up
CCNI2	648.54	1.55203	0.15593	2.44e-23	4.16e-22	up
CACNB3	410.993	-0.916865	0.0921314	2.48e-23	4.22e-22	down
TNNI1	47.4388	2.90111	0.29157	2.52e-23	4.3e-22	up
HSPA13	1663.43	1.07422	0.107978	2.56e-23	4.35e-22	up
FARP1	667.436	0.771233	0.0775624	2.69e-23	4.58e-22	up
GRB7	83.5121	-1.96406	0.19759	2.79e-23	4.73e-22	down
BC032901	50.2571	-2.52185	0.253922	3.03e-23	5.15e-22	down
HCAR2	63.7776	2.30832	0.232546	3.2e-23	5.43e-22	up
LGALS3BP	1883.64	0.988642	0.0996286	3.3e-23	5.59e-22	up
IL16	6033.41	-0.630823	0.0635869	3.39e-23	5.73e-22	down
HLA-C	37785.4	0.730979	0.0737073	3.5e-23	5.93e-22	up
MVP	5806.93	0.852975	0.0860502	3.67e-23	6.21e-22	up
IQCB1	2285.75	0.654684	0.0660474	3.68e-23	6.22e-22	up
LRRC1	394.802	-0.981764	0.0991457	4.07e-23	6.87e-22	down
LOC100505738	133.399	-1.54836	0.156369	4.08e-23	6.89e-22	down
SAV1	852.358	0.735954	0.0743464	4.21e-23	7.09e-22	up
CCDC117	1315.03	1.0051	0.10157	4.35e-23	7.33e-22	up
SELK	1925.97	0.883602	0.0893388	4.58e-23	7.71e-22	up
EPHA4	49.0502	2.5737	0.260335	4.78e-23	8.05e-22	up
PBXIP1	3134.01	-0.714685	0.072318	4.96e-23	8.34e-22	down
ADAMTS6	134.343	-1.38132	0.13981	5.08e-23	8.54e-22	down
JUN	1284.17	1.05756	0.107061	5.18e-23	8.7e-22	up
SLC25A25	663.749	0.869249	0.0880258	5.35e-23	8.97e-22	up
FAM110C	43.4909	-3.62027	0.366821	5.65e-23	9.48e-22	down
GOSR2	3117.02	0.568075	0.0575852	5.91e-23	9.9e-22	up
PAQR8	870.311	-0.824067	0.0835611	6.09e-23	1.02e-21	down
FBXO33	1389.95	0.834327	0.0846058	6.12e-23	1.02e-21	up
C17orf96	651.405	0.811784	0.082354	6.38e-23	1.07e-21	up
OTUD7B	970.367	0.787517	0.0799608	6.94e-23	1.16e-21	up
LRP6	971.05	-0.975973	0.0991106	7.04e-23	1.18e-21	down
BORF2.t01	14551.2	1.05167	0.106814	7.15e-23	1.19e-21	up
HDLBP	25186	0.638258	0.064885	7.82e-23	1.3e-21	up
THEMIS	85.8874	1.7744	0.180511	8.37e-23	1.39e-21	up
GALNT11	423.051	1.03327	0.105152	8.66e-23	1.44e-21	up
SLCO4A1	934.341	1.1089	0.112879	8.9e-23	1.48e-21	up
NSUN7	160.937	-1.63392	0.166356	9.07e-23	1.51e-21	down
STAT6	17987.1	-0.712121	0.0725212	9.28e-23	1.54e-21	down
RANBP17	111.209	-8.26773	0.842189	9.52e-23	1.58e-21	down
CD37	15988.1	-0.66291	0.0675515	9.86e-23	1.64e-21	down
ERMN	399.519	-1.4433	0.147095	9.99e-23	1.66e-21	down
OXTR	972.41	0.935114	0.095315	1.01e-22	1.68e-21	up
COX20	1289.81	-0.721639	0.0735596	1.02e-22	1.68e-21	down
HADH	2332.3	-0.67891	0.0692092	1.02e-22	1.69e-21	down
PELI2	59.8685	-2.44253	0.249115	1.07e-22	1.77e-21	down
TTF2	3673.45	0.544766	0.0555946	1.14e-22	1.88e-21	up
PGAP2	1266.7	-0.736946	0.075244	1.19e-22	1.97e-21	down
RFWD2	2143.02	-0.75001	0.0765741	1.19e-22	1.96e-21	down
PAX9	51.8658	6.05418	0.618626	1.29e-22	2.12e-21	up
PROB1	63.7187	2.23204	0.228143	1.33e-22	2.18e-21	up
TNFRSF10A	55.2625	2.36504	0.242009	1.48e-22	2.43e-21	up
ERLEC1	2087.44	0.913965	0.0935372	1.5e-22	2.46e-21	up
MAEL	39.6831	-3.6685	0.375545	1.54e-22	2.53e-21	down
LINC00954	238.266	-1.17181	0.119999	1.59e-22	2.61e-21	down
CSRP2	161.128	-1.43088	0.146545	1.61e-22	2.63e-21	down
ABCA2	152.552	1.7602	0.180351	1.67e-22	2.75e-21	up
IGSF1	170.924	-1.27167	0.130314	1.7e-22	2.78e-21	down
IGDCC4	188.902	1.46446	0.150194	1.84e-22	3e-21	up
C4BPB	120.297	-1.83525	0.188252	1.87e-22	3.05e-21	down
LOC149086	356.688	1.48296	0.152161	1.92e-22	3.14e-21	up
PI4K2A	822.67	0.811901	0.0833172	1.94e-22	3.18e-21	up
ITGB7	6065.93	1.18524	0.121699	2.05e-22	3.35e-21	up
FKBP5	2126.84	0.742016	0.0761967	2.07e-22	3.38e-21	up
SLC25A29	1057.01	-1.27642	0.131077	2.08e-22	3.39e-21	down
MSRB1	1303.11	0.925412	0.0950947	2.21e-22	3.61e-21	up
UST	56.3295	-2.47203	0.254032	2.22e-22	3.61e-21	down
PHACTR1	2354.54	-1.01737	0.104602	2.33e-22	3.8e-21	down
ZNF804A	109.08	1.85726	0.191105	2.51e-22	4.08e-21	up
AK124194	71.2325	-7.20425	0.741593	2.61e-22	4.25e-21	down
C2orf27A	35.2444	-3.55479	0.366029	2.69e-22	4.36e-21	down
BC040576	38.8945	-4.71385	0.485452	2.73e-22	4.42e-21	down
PROX2	51.5359	-2.39914	0.247215	2.88e-22	4.67e-21	down
ZBTB46	136.779	1.56185	0.161081	3.13e-22	5.08e-21	up
WDR91	8274.41	-0.76944	0.0793657	3.17e-22	5.13e-21	down
FCAMR	90.0643	2.44536	0.252329	3.29e-22	5.32e-21	up
GIMAP2	840.784	-0.810935	0.0837802	3.69e-22	5.97e-21	down
EPSTI1	4487.45	-0.706274	0.0729687	3.7e-22	5.97e-21	down
FAM43A	123.793	-1.51564	0.156596	3.72e-22	6e-21	down
CASP1	424.104	1.034	0.106863	3.82e-22	6.15e-21	up
AKAP13	15066.9	0.761708	0.0787565	3.98e-22	6.41e-21	up
LOC100289495	168.315	-1.40097	0.144887	4.07e-22	6.55e-21	down
AK309533	256.603	1.18882	0.122982	4.18e-22	6.73e-21	up
SDSL	94.8133	1.71009	0.176909	4.19e-22	6.73e-21	up
BVRF2.t01	857.18	1.2175	0.12599	4.31e-22	6.93e-21	up
CD38	3011.26	-0.733735	0.0759575	4.47e-22	7.17e-21	down
SEC14L1	5850.51	0.657906	0.0681504	4.74e-22	7.61e-21	up
AK289390	165.135	1.27303	0.131885	4.79e-22	7.69e-21	up
ITPK1	2059.41	0.824865	0.0855651	5.41e-22	8.67e-21	up
AL357213	161.417	-1.4487	0.150387	5.79e-22	9.28e-21	down
NMNAT2	55.0718	6.40625	0.665977	6.63e-22	1.06e-20	up
RDH11	3812.51	0.634434	0.0659805	6.88e-22	1.1e-20	up
GSG2	721.933	-1.06109	0.110466	7.57e-22	1.21e-20	down
ZNF85	408.208	-1.11812	0.11643	7.74e-22	1.24e-20	down
BC038541	452.017	-1.0325	0.10757	8.12e-22	1.3e-20	down
HCP5	2973.68	0.552391	0.0575541	8.17e-22	1.3e-20	up
LOC646214	58.6481	-2.10761	0.219598	8.19e-22	1.3e-20	down
NUP88	3185.4	-0.662891	0.0690718	8.22e-22	1.31e-20	down
PGM1	3825.19	0.532102	0.0554441	8.22e-22	1.31e-20	up
CA9	35.5479	4.22282	0.440152	8.47e-22	1.35e-20	up
LUZP1	2189.26	-0.659471	0.0687453	8.56e-22	1.36e-20	down
BBLF2-BBLF3.t01	3375.22	1.08937	0.113641	9.15e-22	1.45e-20	up
HSD3B7	86.0661	1.80856	0.188782	9.69e-22	1.54e-20	up
FAM83H	88.1862	-1.9093	0.199318	9.78e-22	1.55e-20	down
HS2ST1	2932.18	-0.997725	0.104172	9.92e-22	1.57e-20	down
CCDC151	157.869	-1.64267	0.171535	1.01e-21	1.59e-20	down
SLC25A24	234.63	1.17673	0.123047	1.14e-21	1.81e-20	up
STAG3	4777.5	-0.902708	0.0944168	1.17e-21	1.85e-20	down
USP6NL	1861.27	-0.719279	0.0752714	1.23e-21	1.94e-20	down
CD44	15965.6	-0.689079	0.072122	1.24e-21	1.96e-20	down
FXR2	1581.81	0.686706	0.0718904	1.27e-21	2.01e-20	up
TTC38	661.877	0.956908	0.100178	1.27e-21	2.01e-20	up
CASP8	578.416	0.894215	0.0936837	1.36e-21	2.14e-20	up
TNIP2	2159.17	0.77944	0.0816733	1.38e-21	2.18e-20	up
MSX1	234.462	-1.44919	0.151864	1.39e-21	2.19e-20	down
ACCS	911.028	-1.05307	0.110359	1.4e-21	2.2e-20	down
GPR15	3904.54	0.796373	0.0834644	1.41e-21	2.21e-20	up
WNT5A	45.9649	2.59476	0.271977	1.42e-21	2.24e-20	up
HRASLS2	182.585	1.3976	0.146498	1.43e-21	2.24e-20	up
SH3KBP1	14718.9	-0.569137	0.05966	1.43e-21	2.25e-20	down
SS18	4408.2	0.552615	0.0579348	1.45e-21	2.27e-20	up
MAP2K6	856.511	-0.874737	0.0917227	1.47e-21	2.31e-20	down
AKAP17A	4433.12	0.776569	0.0814528	1.51e-21	2.37e-20	up
PNPLA7	200.756	-1.18279	0.124116	1.58e-21	2.47e-20	down
RPS6KA5	85.0551	1.85958	0.195192	1.62e-21	2.53e-20	up
FAM114A1	407.151	1.53301	0.160954	1.66e-21	2.59e-20	up
FMNL3	5867.77	0.572132	0.0600745	1.67e-21	2.61e-20	up
BAI1	58.4135	-2.187	0.229685	1.7e-21	2.66e-20	down
GRIK4	67.7666	2.12139	0.222815	1.72e-21	2.68e-20	up
VNN2	2447.63	-0.621693	0.0653434	1.83e-21	2.85e-20	down
BCL6	49.11	5.97039	0.628106	1.99e-21	3.1e-20	up
FICD	241.075	1.21233	0.127543	2e-21	3.1e-20	up
LPAR1	35.4635	4.47139	0.470459	2.01e-21	3.13e-20	up
CLECL1	1288.88	0.758279	0.0797914	2.03e-21	3.16e-20	up
P2RX7	568.52	-1.05763	0.111336	2.11e-21	3.28e-20	down
DDIT4L	43.2069	3.71306	0.390972	2.16e-21	3.35e-20	up
C9orf139	67.3157	2.5181	0.265169	2.18e-21	3.38e-20	up
IL13RA1	83.3573	2.16533	0.228184	2.32e-21	3.6e-20	up
H1F0	409.118	1.05501	0.111186	2.34e-21	3.62e-20	up
RNF212	49.28	-6.34493	0.668926	2.42e-21	3.74e-20	down
FGF9	73.2363	-2.05059	0.216229	2.46e-21	3.81e-20	down
TRDMT1	275.294	-1.32914	0.140229	2.58e-21	3.99e-20	down
RAPGEF3	90.7926	1.92657	0.203303	2.63e-21	4.07e-20	up
HS3ST1	105.271	-1.67376	0.176842	2.94e-21	4.54e-20	down
ZNF100	665.663	-0.865131	0.0914076	2.95e-21	4.55e-20	down
TEKT4P2	40.4738	3.24804	0.343225	2.98e-21	4.6e-20	up
PTPN12	2933.97	0.895421	0.0946507	3.07e-21	4.73e-20	up
LINC00173	474.937	1.07978	0.114179	3.17e-21	4.88e-20	up
BBLF4.t01	1002.63	0.890672	0.0942154	3.27e-21	5.04e-20	up
ARHGAP24	118.319	1.57022	0.166239	3.54e-21	5.43e-20	up
MT1E	52.2017	-2.80254	0.296746	3.58e-21	5.5e-20	down
EDEM3	1577.78	0.963221	0.101995	3.59e-21	5.51e-20	up
LBR	5755.01	-0.795982	0.0842837	3.59e-21	5.5e-20	down
SLC9A9	314.249	-0.986946	0.104518	3.63e-21	5.56e-20	down
ACACB	139.502	-1.39346	0.147643	3.8e-21	5.82e-20	down
JAK3	5609.86	0.657063	0.06963	3.85e-21	5.9e-20	up
SCAND3	46.5588	2.60724	0.276323	3.89e-21	5.96e-20	up
MS4A1	41749.6	-0.913094	0.096774	3.9e-21	5.96e-20	down
SPESP1	41.613	-5.83428	0.618588	4.04e-21	6.17e-20	down
SNTB1	502.029	1.15208	0.122172	4.1e-21	6.26e-20	up
ZNF880	503.049	-1.01894	0.10808	4.19e-21	6.4e-20	down
DLGAP4	2751.96	0.67465	0.0715621	4.2e-21	6.41e-20	up
MAP2K3	1893.99	0.928782	0.0986299	4.65e-21	7.08e-20	up
EF565122	102.711	-1.56276	0.165997	4.76e-21	7.25e-20	down
BFRF1.t01	2107.97	1.32003	0.140234	4.82e-21	7.33e-20	up
STX5	1882.1	0.631433	0.0670885	4.87e-21	7.41e-20	up
SEC16B	34.4162	4.54547	0.483084	5e-21	7.59e-20	up
ZNF256	571.488	-0.936304	0.0995821	5.34e-21	8.11e-20	down
ARHGAP26	1648.79	0.745152	0.0792883	5.56e-21	8.44e-20	up
KIAA1598	55.8247	2.24337	0.238764	5.68e-21	8.61e-20	up
LOC388152	143.701	-1.3504	0.143801	5.96e-21	9.03e-20	down
CD151	625.148	0.817534	0.0871023	6.24e-21	9.45e-20	up
GCH1	1308.56	0.769116	0.0819995	6.63e-21	1e-19	up
FGFR1OP	793.389	-0.763901	0.0814637	6.78e-21	1.03e-19	down
NME4	1813.31	-0.995941	0.106279	7.18e-21	1.09e-19	down
SPCS2	2720.64	0.671005	0.0716099	7.23e-21	1.09e-19	up
MOCOS	34.0465	4.54037	0.48459	7.29e-21	1.1e-19	up
FZD3	714.327	-1.15533	0.123418	7.89e-21	1.19e-19	down
G0S2	43.82	2.90494	0.310426	8.13e-21	1.23e-19	up
TRPV2	3655.15	0.633042	0.0676816	8.5e-21	1.28e-19	up
NCK2	1003.1	0.663658	0.0709702	8.66e-21	1.3e-19	up
CYSLTR2	52.9607	2.45912	0.26331	9.7e-21	1.46e-19	up
GABRR2	201.08	1.43216	0.153361	9.77e-21	1.47e-19	up
PLCB1	34.6084	-5.13922	0.550384	9.86e-21	1.48e-19	down
RUFY3	935.048	0.854686	0.0915742	1.03e-20	1.54e-19	up
RAP1GDS1	960.98	0.982201	0.105249	1.04e-20	1.56e-19	up
EPDR1	1408.21	0.781332	0.0837381	1.05e-20	1.58e-19	up
TPST2	784.143	0.776785	0.0832621	1.06e-20	1.6e-19	up
GATA3	217.879	1.21724	0.130478	1.07e-20	1.6e-19	up
CLU	52.016	2.35818	0.252797	1.08e-20	1.61e-19	up
ZNF781	36.6802	-5.21264	0.558819	1.08e-20	1.61e-19	down
AFAP1L2	76.0839	2.08083	0.223109	1.09e-20	1.64e-19	up
CLIC5	36.7743	3.20779	0.344013	1.11e-20	1.66e-19	up
S100A4	400.393	-1.19018	0.127652	1.12e-20	1.68e-19	down
EBNA3B.t01	1129.26	-1.20008	0.128732	1.14e-20	1.7e-19	down
SLC12A6	4280.03	0.923809	0.0991038	1.15e-20	1.71e-19	up
DNAJA4	202.286	-1.31148	0.140866	1.28e-20	1.9e-19	down
ZNF302	1316.04	-0.890944	0.0957537	1.35e-20	2e-19	down
TMEM132A	375.841	-1.16599	0.12533	1.36e-20	2.02e-19	down
STAP1	1781.6	-0.651102	0.0700104	1.4e-20	2.09e-19	down
TOX2	1464.62	0.776301	0.0835442	1.51e-20	2.25e-19	up
CTSC	7829.25	-0.627503	0.0675329	1.52e-20	2.25e-19	down
OXA1L	9090.31	-0.604509	0.0650645	1.53e-20	2.27e-19	down
CSF2RB	2090.81	0.766572	0.0825859	1.66e-20	2.46e-19	up
RAB31	637.278	1.03699	0.111721	1.66e-20	2.47e-19	up
DHRS13	281.364	0.972629	0.104794	1.67e-20	2.48e-19	up
GNAZ	37.5013	3.77434	0.40681	1.73e-20	2.56e-19	up
ACOX1	1173.29	0.653085	0.0705135	2.01e-20	2.97e-19	up
SCAND2P	263.651	-1.27468	0.137718	2.13e-20	3.15e-19	down
TRIM27	2528.51	0.534146	0.0577724	2.34e-20	3.45e-19	up
PFN2	200.21	1.4376	0.155561	2.43e-20	3.59e-19	up
UBE2Q2P1	45.5057	-2.39107	0.258861	2.54e-20	3.75e-19	down
CMTM1	36.1506	5.08792	0.551066	2.63e-20	3.89e-19	up
NEXN	233.552	-1.30231	0.141158	2.81e-20	4.14e-19	down
ZNF485	153.338	-1.46765	0.159191	2.99e-20	4.4e-19	down
DNASE1L1	897.413	-0.869906	0.0944704	3.32e-20	4.88e-19	down
NGFRAP1	47.951	-2.42979	0.263913	3.36e-20	4.94e-19	down
MEF2D	3605.12	0.666823	0.072435	3.39e-20	4.99e-19	up
MAP4K4	157.694	1.28513	0.139675	3.55e-20	5.22e-19	up
CHPF2	2864.14	0.695572	0.0756001	3.56e-20	5.22e-19	up
DZIP3	1988.08	-0.831731	0.0904067	3.58e-20	5.26e-19	down
ATP8A1	7952.39	-1.04509	0.113605	3.6e-20	5.28e-19	down
CHCHD10	783.381	0.971319	0.105671	3.86e-20	5.66e-19	up
RNASEH2B	1194.79	-0.836117	0.0909906	3.96e-20	5.8e-19	down
DCC	86.9209	7.81012	0.850376	4.14e-20	6.06e-19	up
mir-223	115.386	-1.46142	0.159188	4.29e-20	6.28e-19	down
RHPN2	241.118	1.0896	0.118697	4.32e-20	6.32e-19	up
TRIM71	177.058	-1.32437	0.144279	4.34e-20	6.34e-19	down
CDKL2	66.2018	-1.93611	0.211028	4.53e-20	6.61e-19	down
MFN1	6285.28	-0.899121	0.0980369	4.68e-20	6.82e-19	down
GHITM	6647.45	0.598994	0.0653692	5.04e-20	7.34e-19	up
DPYSL2	586.727	0.831015	0.0907037	5.1e-20	7.43e-19	up
LAMA5	104.736	-1.72646	0.188455	5.14e-20	7.48e-19	down
ZNF763	93.3915	-1.60759	0.175514	5.22e-20	7.6e-19	down
ZNF558	2088.37	-0.990569	0.108159	5.27e-20	7.66e-19	down
SLC45A3	415.051	-0.913226	0.0997182	5.28e-20	7.68e-19	down
ICOS	40.8922	5.70596	0.623085	5.31e-20	7.71e-19	up
FGL2	596.077	0.866499	0.0946405	5.4e-20	7.84e-19	up
BCAR1	551.527	1.32433	0.14466	5.45e-20	7.9e-19	up
METTL18	258.873	-1.25644	0.137259	5.5e-20	7.97e-19	down
IGFBPL1	133.703	1.36376	0.148992	5.52e-20	8e-19	up
JUND	707.513	1.01588	0.111021	5.68e-20	8.22e-19	up
CDH23	37.4305	-2.77541	0.303335	5.71e-20	8.26e-19	down
CARD11	3156.53	0.746089	0.0815487	5.75e-20	8.31e-19	up
PIK3R6	14190.9	-0.690736	0.0755213	5.89e-20	8.52e-19	down
ZNF610	195.38	-1.40958	0.15414	5.97e-20	8.63e-19	down
PELO	1074.45	0.775909	0.0848934	6.26e-20	9.03e-19	up
INTS7	2271.72	-0.621596	0.0680241	6.37e-20	9.19e-19	down
BVLF1.t01	131.139	1.46123	0.159955	6.53e-20	9.41e-19	up
UAP1	1265.89	0.840442	0.0920028	6.54e-20	9.43e-19	up
RTN2	375.8	-0.939989	0.102931	6.71e-20	9.66e-19	down
AQP1	36.267	-2.93291	0.321311	6.98e-20	1e-18	down
FAM175A	417.064	-0.938241	0.102792	7e-20	1.01e-18	down
SALL2	444.123	-0.794147	0.0870159	7.08e-20	1.02e-18	down
ZBTB14	681.034	-0.785566	0.0860766	7.08e-20	1.02e-18	down
SLC35D1	986.93	0.902708	0.0989157	7.11e-20	1.02e-18	up
FLNB	4525.92	-0.645874	0.0707937	7.29e-20	1.04e-18	down
ZNF429	345.193	-1.37631	0.150858	7.3e-20	1.05e-18	down
TRIM2	189.38	-1.17741	0.129076	7.39e-20	1.06e-18	down
RAB42	387.844	-0.857035	0.0940188	7.83e-20	1.12e-18	down
PDIA3	16911	0.609712	0.0669015	7.97e-20	1.14e-18	up
SLC35C1	793.146	0.881888	0.0967801	8.07e-20	1.15e-18	up
ZMAT1	610.313	-0.926716	0.101705	8.1e-20	1.16e-18	down
ARF4	4712.4	0.762604	0.0838166	9.16e-20	1.31e-18	up
YPEL1	100.16	-1.46216	0.160741	9.34e-20	1.33e-18	down
UBL5	2898.3	-0.71961	0.0791193	9.44e-20	1.35e-18	down
ADCY6	2073.14	0.689539	0.0758165	9.47e-20	1.35e-18	up
SIL1	1157.43	0.765855	0.0842948	1.03e-19	1.47e-18	up
LHFPL3-AS2	121.368	-1.3453	0.14812	1.06e-19	1.51e-18	down
ZNF844	290.572	-0.971396	0.10696	1.07e-19	1.52e-18	down
NKD2	33.3943	-4.03181	0.44431	1.14e-19	1.63e-18	down
SLC35F6	368.243	1.09532	0.120742	1.17e-19	1.67e-18	up
FAM86B3P	159.78	-1.19495	0.131747	1.19e-19	1.69e-18	down
PDE7A	4187.63	-0.689866	0.0760712	1.2e-19	1.71e-18	down
BMRF1.t01	4759.76	1.01083	0.111533	1.27e-19	1.8e-18	up
RANBP2	5010.83	0.987663	0.108998	1.29e-19	1.83e-18	up
AL833346	33.4243	3.35453	0.370391	1.34e-19	1.9e-18	up
SLC25A44	1861.3	0.651713	0.0719762	1.37e-19	1.94e-18	up
AK307207	35.1758	5.25276	0.58021	1.39e-19	1.96e-18	up
FAM86DP	140.844	-1.26984	0.140351	1.46e-19	2.06e-18	down
GCGR	57.5639	2.03826	0.225278	1.46e-19	2.06e-18	up
LANCL1	2473.44	-0.867588	0.0959166	1.49e-19	2.11e-18	down
ZNF251	583.693	-0.855598	0.0946653	1.59e-19	2.25e-18	down
RCN3	62.416	2.24481	0.248598	1.72e-19	2.42e-18	up
POU2AF1	21388.5	-0.51122	0.0566197	1.73e-19	2.44e-18	down
LINC00152	389.962	0.919771	0.101871	1.74e-19	2.45e-18	up
RBP1	33.317	3.51943	0.389878	1.76e-19	2.48e-18	up
TMCO3	1364.52	0.722769	0.0800832	1.79e-19	2.52e-18	up
DIP2C	105.097	1.49602	0.16581	1.84e-19	2.58e-18	up
TRIT1	1623.43	-0.757365	0.0839508	1.85e-19	2.61e-18	down
LAMA1	54.3849	6.71344	0.744453	1.92e-19	2.69e-18	up
LMCD1	87.991	-1.61484	0.179132	1.97e-19	2.77e-18	down
TTC12	485.19	-0.796457	0.088352	1.98e-19	2.77e-18	down
FCRL2	65.3689	2.26455	0.251287	2.03e-19	2.84e-18	up
LOC100288332	135.499	-1.26762	0.140674	2.04e-19	2.86e-18	down
PARP8	3577.74	-0.610515	0.0677523	2.04e-19	2.86e-18	down
CCL28	397.04	-1.34938	0.149811	2.11e-19	2.96e-18	down
PTGS2	38.8966	2.79602	0.310513	2.17e-19	3.03e-18	up
SPON2	102.18	1.65792	0.184164	2.21e-19	3.09e-18	up
ZNF700	1459.83	-0.864654	0.0960971	2.3e-19	3.22e-18	down
CCDC102A	107.727	1.55263	0.172653	2.41e-19	3.37e-18	up
RCOR2	72.0242	-1.94374	0.216285	2.54e-19	3.55e-18	down
MAGED2	3168.61	0.700994	0.0780108	2.57e-19	3.58e-18	up
MND1	563.081	-0.779037	0.0867088	2.6e-19	3.62e-18	down
IGSF3	275.17	1.10575	0.12308	2.61e-19	3.64e-18	up
PTMS	1782.78	0.851071	0.0947622	2.68e-19	3.73e-18	up
CPXM2	75.3706	7.60565	0.846935	2.7e-19	3.76e-18	up
MPZL2	33.6266	3.06461	0.341308	2.73e-19	3.8e-18	up
JAM2	179.869	1.57399	0.175322	2.76e-19	3.84e-18	up
GOT1	2545.79	0.765302	0.0852454	2.77e-19	3.84e-18	up
IQCG	185.614	1.14523	0.127575	2.78e-19	3.86e-18	up
PLK3	629.726	0.861395	0.0959725	2.82e-19	3.91e-18	up
RGL1	1781.53	0.712671	0.0794406	2.94e-19	4.07e-18	up
FANCI	5758.94	-0.515692	0.0575296	3.13e-19	4.34e-18	down
PSMB8	10859.6	0.631459	0.0704787	3.26e-19	4.51e-18	up
HSF5	45.7068	-2.36791	0.264473	3.45e-19	4.77e-18	down
AK123582	33.5281	-5.2739	0.589386	3.62e-19	5e-18	down
GPRC5C	695.066	0.910832	0.101826	3.72e-19	5.14e-18	up
SH3BGRL3	4124.69	0.812493	0.0908373	3.74e-19	5.16e-18	up
ANGPTL4	38.8931	2.76092	0.308738	3.8e-19	5.24e-18	up
LINC00617	33.2444	-3.21334	0.359353	3.82e-19	5.27e-18	down
TMEM52B	32.9205	-2.92572	0.327201	3.83e-19	5.28e-18	down
TMEM132B	30.8864	4.53674	0.507773	4.09e-19	5.63e-18	up
TOM1	502.009	0.945152	0.10586	4.33e-19	5.95e-18	up
SV2B	86.5366	-1.8662	0.209071	4.41e-19	6.07e-18	down
LYSMD4	574.79	0.815376	0.0913577	4.45e-19	6.12e-18	up
ZNF552	463.132	-0.756372	0.084805	4.71e-19	6.47e-18	down
SPIB	5954.27	-0.605769	0.0679243	4.74e-19	6.5e-18	down
ISOC1	1057.44	0.61369	0.0688294	4.83e-19	6.63e-18	up
NBEA	319.158	1.06118	0.119094	5.08e-19	6.97e-18	up
ULK2	387.111	0.992316	0.111391	5.18e-19	7.1e-18	up
CNTRL	5445.65	-0.591373	0.0663863	5.19e-19	7.11e-18	down
AK093552	1183.67	1.36046	0.152736	5.23e-19	7.16e-18	up
DDX31	1423.33	-0.573387	0.0644011	5.42e-19	7.41e-18	down
ITPKA	56.7949	2.12479	0.238679	5.47e-19	7.48e-18	up
SAR1B	2109.44	0.720006	0.0809151	5.67e-19	7.75e-18	up
ANO3	37.8471	2.84871	0.320428	6.09e-19	8.32e-18	up
SLC35E2B	3157.38	-0.615075	0.0691894	6.13e-19	8.36e-18	down
TMEM138	932.13	0.710773	0.0800529	6.76e-19	9.22e-18	up
PLD1	2231.03	0.994303	0.111992	6.79e-19	9.25e-18	up
ZNF354B	283.256	-1.06754	0.120272	6.93e-19	9.44e-18	down
KCNC4	114.248	-1.41485	0.159564	7.51e-19	1.02e-17	down
NBPF1	173.753	-1.32411	0.149369	7.67e-19	1.04e-17	down
SLC35G2	39.3444	3.41687	0.38572	8.12e-19	1.1e-17	up
WNT5B	519.72	0.81824	0.0923687	8.12e-19	1.1e-17	up
STK33	636	-0.741374	0.083714	8.29e-19	1.13e-17	down
KIAA1549L	231.195	1.10997	0.125391	8.59e-19	1.17e-17	up
LINC00865	48.3282	-2.30754	0.260709	8.67e-19	1.18e-17	down
FBXO43	349.022	-0.98144	0.110887	8.69e-19	1.18e-17	down
ZNF792	179.274	-1.118	0.126326	8.74e-19	1.18e-17	down
ROR2	42.2957	2.47587	0.280009	9.39e-19	1.27e-17	up
AVPR1A	30.5446	3.69699	0.418375	9.87e-19	1.34e-17	up
HECTD2	82.0203	1.7671	0.200034	1.01e-18	1.37e-17	up
DIAPH1	8669.22	0.479789	0.0543892	1.13e-18	1.53e-17	up
KCNH8	28.0389	-3.87456	0.439573	1.2e-18	1.63e-17	down
FGGY	450.403	-0.794047	0.0901765	1.3e-18	1.76e-17	down
ETV6	4001.02	-0.519942	0.0590501	1.31e-18	1.76e-17	down
LOC401463	75.2376	1.76356	0.200367	1.35e-18	1.82e-17	up
CFL2	431.847	1.4079	0.160043	1.4e-18	1.89e-17	up
ZNF471	37.6396	-5.95187	0.676839	1.45e-18	1.95e-17	down
FZD6	412.255	-0.814856	0.0927206	1.52e-18	2.04e-17	down
PON2	243.473	-1.18935	0.135364	1.55e-18	2.08e-17	down
RABAC1	607.467	0.988694	0.11254	1.56e-18	2.1e-17	up
SLC46A3	402.104	-1.09135	0.124229	1.56e-18	2.1e-17	down
DHFR	2260.14	-0.743967	0.0847193	1.61e-18	2.17e-17	down
RHPN1	304.976	-1.34373	0.153036	1.63e-18	2.19e-17	down
NCF1B	1942.63	0.747419	0.0851662	1.69e-18	2.27e-17	up
ZNF814	409.729	-0.860408	0.0980349	1.69e-18	2.26e-17	down
ETS2	174.517	-1.30557	0.148783	1.71e-18	2.29e-17	down
HEPH	250.778	1.33041	0.151623	1.72e-18	2.3e-17	up
LRRC36	33.1444	-3.11039	0.354597	1.76e-18	2.36e-17	down
HSPA8	47239.4	0.720293	0.0821321	1.79e-18	2.39e-17	up
CYP3A4	93.2786	-1.54867	0.176623	1.82e-18	2.43e-17	down
LPCAT1	9139.86	-0.555436	0.0633623	1.85e-18	2.47e-17	down
SCIN	394.805	0.883663	0.100813	1.86e-18	2.49e-17	up
MAK	100.008	1.75787	0.200828	2.08e-18	2.77e-17	up
CCNG1	8220.45	-1.15149	0.131562	2.09e-18	2.79e-17	down
TNFRSF13C	2579.2	-0.723144	0.082634	2.11e-18	2.82e-17	down
NSMF	2393.1	-0.732197	0.0836904	2.15e-18	2.87e-17	down
AF268386	100.654	1.59908	0.182843	2.22e-18	2.95e-17	up
POU3F1	193.467	1.1131	0.1273	2.25e-18	3e-17	up
SKAP2	2209.9	0.721656	0.0825328	2.25e-18	3e-17	up
MEST	80.863	-1.665	0.190433	2.27e-18	3.01e-17	down
DNAJC6	127.614	1.26935	0.145191	2.28e-18	3.03e-17	up
MPZL3	83.7376	1.69701	0.194116	2.28e-18	3.03e-17	up
RAB4A	873.061	-0.667574	0.0764417	2.48e-18	3.29e-17	down
LOC100132111	56.5195	-1.89681	0.217293	2.56e-18	3.4e-17	down
TTC21A	574.529	-1.09684	0.125702	2.65e-18	3.51e-17	down
TNS1	55.5764	1.99248	0.228389	2.68e-18	3.56e-17	up
DOCK5	70.2163	1.6786	0.192429	2.7e-18	3.58e-17	up
SAPCD2	380.421	-1.23924	0.142066	2.71e-18	3.58e-17	down
CYP27B1	53.6023	2.05434	0.23561	2.8e-18	3.7e-17	up
APBB1	71.3237	1.82906	0.209902	2.94e-18	3.88e-17	up
BRLF1.t01	1801.09	0.774758	0.0889258	2.97e-18	3.93e-17	up
MMAA	744.951	0.704538	0.0809109	3.1e-18	4.1e-17	up
NOB1	3573.11	-0.593948	0.0682292	3.17e-18	4.18e-17	down
ZCCHC7	3700.91	-0.703893	0.0808769	3.22e-18	4.25e-17	down
ENTPD4	3511.64	0.799919	0.0919421	3.31e-18	4.36e-17	up
UGT8	27.3796	-3.64121	0.41859	3.36e-18	4.42e-17	down
CPNE5	2081.76	-1.32575	0.152468	3.46e-18	4.56e-17	down
IFIT5	1909.09	-0.714131	0.0821687	3.59e-18	4.73e-17	down
NOA1	1544.27	-0.56506	0.0650242	3.62e-18	4.77e-17	down
TCRVB	232.022	1.24968	0.14386	3.73e-18	4.9e-17	up
SEMA4D	6885.73	0.591076	0.0680969	3.96e-18	5.2e-17	up
KCTD19	88.6915	-1.54939	0.178538	4.02e-18	5.28e-17	down
OFD1	5109.64	-0.891543	0.102754	4.08e-18	5.36e-17	down
ZNF761	1391.39	-0.754291	0.0869774	4.24e-18	5.55e-17	down
AX747981	43.0569	-6.46819	0.746079	4.34e-18	5.68e-17	down
C3orf37	3767.87	-0.575748	0.0664173	4.37e-18	5.73e-17	down
DGUOK	2298.45	-0.650958	0.075108	4.44e-18	5.81e-17	down
MED8	2246.67	0.659538	0.0761355	4.61e-18	6.03e-17	up
TEAD4	39.8004	-2.88054	0.332546	4.63e-18	6.06e-17	down
IGFLR1	1072.82	0.823312	0.0950928	4.8e-18	6.27e-17	up
ZNF702P	27.711	-3.96684	0.458172	4.8e-18	6.27e-17	down
STARD13	1655.34	0.587845	0.0678981	4.81e-18	6.28e-17	up
METTL7B	34.941	-3.00848	0.347519	4.84e-18	6.32e-17	down
EMID1	1860.25	-0.724522	0.0837191	4.96e-18	6.47e-17	down
PREB	2282.25	0.856421	0.0990358	5.26e-18	6.85e-17	up
PLLP	42.8689	2.31333	0.267549	5.32e-18	6.92e-17	up
EREG	90.7674	4.68034	0.541513	5.47e-18	7.12e-17	up
MACROD2	3478.65	0.979584	0.113396	5.69e-18	7.4e-17	up
TMEM231	359.173	-0.871755	0.101018	6.15e-18	7.99e-17	down
CLCF1	165.228	-1.40701	0.163058	6.19e-18	8.05e-17	down
VIL1	29.8581	3.9651	0.459651	6.34e-18	8.23e-17	up
PIP4K2A	9606.04	-0.591409	0.0685709	6.42e-18	8.33e-17	down
TSC1	3986.69	-0.697196	0.0808474	6.49e-18	8.42e-17	down
C6orf106	13436	0.682687	0.0792076	6.76e-18	8.76e-17	up
LAMC2	44.1879	6.41144	0.743944	6.8e-18	8.81e-17	up
OVOL1	28.4779	4.26428	0.49487	6.88e-18	8.9e-17	up
CACNA1A	105.492	-1.48909	0.172827	6.93e-18	8.97e-17	down
SEPT8	4006.46	0.570488	0.0662172	6.97e-18	9.02e-17	up
AL832909	271.619	-0.96934	0.112583	7.31e-18	9.45e-17	down
SNX22	2165.36	-0.87574	0.101717	7.33e-18	9.47e-17	down
ST7	1692.45	0.768978	0.0893277	7.4e-18	9.56e-17	up
UBE2D2	3016.84	0.774501	0.0899697	7.4e-18	9.56e-17	up
SEPT6	20217.8	-0.452701	0.0525902	7.43e-18	9.58e-17	down
DUSP4	10044.4	0.729884	0.0848148	7.59e-18	9.78e-17	up
CCDC115	1037.32	-0.605073	0.0703768	8.14e-18	1.05e-16	down
RNF122	539.17	0.748371	0.0870543	8.21e-18	1.06e-16	up
CXCL14	35.7043	5.49664	0.639454	8.27e-18	1.06e-16	up
ZNF525	1333.12	-0.869542	0.101169	8.33e-18	1.07e-16	down
GPR84	45.0215	2.27608	0.264973	8.71e-18	1.12e-16	up
FXYD5	4346.01	0.614436	0.0715412	8.81e-18	1.13e-16	up
KRT17	45.9227	2.92768	0.341048	9.13e-18	1.17e-16	up
COPRS	429.34	1.00902	0.117547	9.17e-18	1.18e-16	up
LOC643401	502.187	1.12368	0.13092	9.25e-18	1.19e-16	up
AKAP5	447.2	1.10814	0.129149	9.46e-18	1.21e-16	up
AMPD2	3340.41	-0.715745	0.0834936	1.01e-17	1.3e-16	down
COTL1	7050.21	0.731729	0.0853616	1.02e-17	1.3e-16	up
FECH	1008.45	0.723841	0.0844673	1.04e-17	1.33e-16	up
LOC100507412	785.935	0.728807	0.085105	1.09e-17	1.4e-16	up
FAM129B	151.443	1.21977	0.14247	1.11e-17	1.42e-16	up
APOBEC3H	828.914	-0.717503	0.0838106	1.12e-17	1.43e-16	down
KCND2	366.978	0.919393	0.107431	1.15e-17	1.47e-16	up
TMEM123	2462.76	0.91123	0.106509	1.17e-17	1.5e-16	up
PVRL1	1277.39	-0.792579	0.0926699	1.2e-17	1.53e-16	down
BC029255	111.705	1.35076	0.157948	1.21e-17	1.54e-16	up
TESC	102.786	1.50542	0.176097	1.24e-17	1.58e-16	up
C7orf63	57.4643	2.51544	0.294282	1.26e-17	1.6e-16	up
ZSCAN12	1029.92	-0.63092	0.073818	1.26e-17	1.61e-16	down
LOC100505549	464.796	-0.745275	0.0872454	1.32e-17	1.67e-16	down
SEC13	4376.88	0.64091	0.0750381	1.33e-17	1.69e-16	up
HLA-B	119119	0.538815	0.0631125	1.37e-17	1.74e-16	up
NETO2	1557.83	0.813418	0.0952714	1.37e-17	1.74e-16	up
GRIN2A	33.4842	2.94138	0.344624	1.4e-17	1.78e-16	up
RMDN1	2068.98	-0.6568	0.076953	1.4e-17	1.78e-16	down
FRMD3	206.899	-1.25755	0.147377	1.43e-17	1.81e-16	down
FAM89B	357.796	1.38014	0.161908	1.54e-17	1.95e-16	up
AX747103	175.049	-1.33758	0.15694	1.56e-17	1.97e-16	down
SPCS3	3242.89	0.726412	0.0852784	1.62e-17	2.05e-16	up
ZNF568	207.856	-0.992098	0.11648	1.63e-17	2.07e-16	down
ATP8B1	175.723	1.30779	0.153592	1.67e-17	2.11e-16	up
ZNF137P	208.999	-1.10368	0.129655	1.7e-17	2.15e-16	down
EHBP1L1	4699.76	0.775897	0.0912376	1.83e-17	2.31e-16	up
LGALS9	7315.06	-0.698271	0.082178	1.94e-17	2.45e-16	down
ZNF154	137.823	-1.15637	0.136092	1.95e-17	2.45e-16	down
NGRN	271.242	0.914493	0.107655	1.99e-17	2.5e-16	up
ZNF449	249.052	-1.14115	0.134394	2.05e-17	2.58e-16	down
MLF1	74.0057	1.86488	0.219644	2.06e-17	2.59e-16	up
NUDT9P1	93.3936	-1.5388	0.181331	2.14e-17	2.69e-16	down
HIST1H1C	3628.99	-1.12333	0.132381	2.15e-17	2.7e-16	down
NXPE3	770.63	0.89276	0.105234	2.18e-17	2.75e-16	up
ARFGAP3	3158.32	0.721687	0.0851269	2.3e-17	2.88e-16	up
ZNF280B	117.314	1.36982	0.161589	2.31e-17	2.9e-16	up
LINC00158	813.371	-0.910039	0.107374	2.34e-17	2.94e-16	down
LOC100288911	33.3987	-2.71557	0.320548	2.42e-17	3.03e-16	down
BXLF1.t01	1051.08	0.726635	0.0858037	2.48e-17	3.11e-16	up
EBNA.t01	914.72	-0.66295	0.0782893	2.5e-17	3.13e-16	down
ZHX2	1413.73	-0.553191	0.0653325	2.51e-17	3.15e-16	down
SPATA20	1457.14	-0.757637	0.0894991	2.55e-17	3.2e-16	down
STX1B	274.461	0.941761	0.111358	2.74e-17	3.43e-16	up
ADA	2488.02	0.642412	0.075975	2.78e-17	3.47e-16	up
EGFR	64.7513	1.7573	0.20784	2.79e-17	3.49e-16	up
STRADB	193.251	1.15617	0.136796	2.87e-17	3.58e-16	up
EGR1	933.697	1.40089	0.165779	2.9e-17	3.62e-16	up
BGLF3.5.t01	560.257	0.97984	0.115969	2.93e-17	3.66e-16	up
F8	165.547	-1.13887	0.134807	2.96e-17	3.69e-16	down
LOC284454	572.118	1.07657	0.127435	2.96e-17	3.69e-16	up
RIPK1	792.503	0.729182	0.0863453	3.04e-17	3.79e-16	up
BX647249	27.2815	-3.37767	0.399978	3.05e-17	3.8e-16	down
MLKL	1009.93	0.64142	0.0759691	3.09e-17	3.84e-16	up
SMAP2	12338	0.636701	0.0754218	3.12e-17	3.88e-16	up
BFSP2	162.355	-1.60132	0.189764	3.21e-17	4e-16	down
VWA5A	138.019	1.27215	0.15077	3.24e-17	4.02e-16	up
BAG2	628.342	0.764611	0.0906395	3.29e-17	4.09e-16	up
IRF6	71.8063	1.61818	0.191835	3.3e-17	4.1e-16	up
PPAP2A	103.669	1.39265	0.165183	3.43e-17	4.25e-16	up
ETHE1	711.671	0.702974	0.0834354	3.6e-17	4.46e-16	up
HES2	102.949	1.35187	0.160493	3.66e-17	4.54e-16	up
CXCR2P1	196.864	5.0207	0.596191	3.72e-17	4.61e-16	up
TMEM169	94.7052	1.46949	0.174512	3.75e-17	4.64e-16	up
DPAGT1	1286.38	0.64264	0.0763488	3.86e-17	4.77e-16	up
AGFG2	942.962	0.919169	0.109222	3.91e-17	4.83e-16	up
LAMA3	200.121	1.11108	0.132145	4.17e-17	5.15e-16	up
NFKBIZ	1849.83	1.11373	0.132461	4.17e-17	5.15e-16	up
NR4A2	196.271	1.50104	0.178529	4.18e-17	5.15e-16	up
SLC1A4	3126.89	0.642533	0.0764364	4.24e-17	5.23e-16	up
TP53I3	401.133	1.01815	0.121168	4.36e-17	5.37e-16	up
CD22	20718.7	-0.673853	0.0802473	4.57e-17	5.63e-16	down
DYNC1H1	7932.17	0.663239	0.0789962	4.63e-17	5.7e-16	up
LILRB4	1425.85	0.755161	0.0899918	4.8e-17	5.91e-16	up
ZNF75A	777.665	-0.668815	0.0797038	4.81e-17	5.92e-16	down
SCNN1G	113.22	-1.62333	0.193635	5.14e-17	6.32e-16	down
MBP	3166.27	-0.514516	0.0613762	5.16e-17	6.34e-16	down
CREB3L4	624.934	-0.724427	0.0864646	5.37e-17	6.6e-16	down
PLEK	22886.6	-0.521935	0.0623291	5.58e-17	6.84e-16	down
TXNDC5	814.334	1.31284	0.156818	5.68e-17	6.97e-16	up
PPP1R15B	4197.77	0.834686	0.0997164	5.73e-17	7.03e-16	up
LOC100506746	317.028	-0.8554	0.102203	5.78e-17	7.08e-16	down
SQSTM1	7360.83	0.698036	0.0834716	6.14e-17	7.52e-16	up
PRRX1	25.6792	4.1035	0.490797	6.23e-17	7.62e-16	up
ANKRD26P3	34.7009	5.73182	0.685568	6.24e-17	7.63e-16	up
GZMB	32.4893	3.2584	0.389769	6.28e-17	7.68e-16	up
C15orf53	27.1826	4.67228	0.558902	6.29e-17	7.68e-16	up
THBS1	39.7666	6.25096	0.748428	6.7e-17	8.19e-16	up
ANKLE1	499.651	-0.996129	0.119303	6.85e-17	8.36e-16	down
TM9SF1	1008.14	0.604053	0.072364	6.98e-17	8.51e-16	up
RPL10A	32971.8	-0.590374	0.0707462	7.12e-17	8.69e-16	down
PXK	310.953	0.919848	0.110229	7.13e-17	8.69e-16	up
ZNF284	243.588	-1.18705	0.142261	7.17e-17	8.74e-16	down
FUT8	2897.88	0.596192	0.0714712	7.32e-17	8.91e-16	up
MYCL1	141.516	-1.32514	0.158857	7.32e-17	8.91e-16	down
TMEM80	370.568	-0.79499	0.0953035	7.33e-17	8.91e-16	down
PINK1	136.954	1.33378	0.160029	7.77e-17	9.45e-16	up
RBM3	8069.89	-0.683453	0.0820138	7.86e-17	9.55e-16	down
ZFP112	82.0417	-1.675	0.201037	7.96e-17	9.67e-16	down
ADAM22	966.424	0.888501	0.106652	8.03e-17	9.74e-16	up
EPM2A	294.169	-0.864578	0.103827	8.29e-17	1.01e-15	down
ISYNA1	433.371	-1.14596	0.137716	8.71e-17	1.06e-15	down
SFMBT2	3633.49	-0.558469	0.0671273	8.83e-17	1.07e-15	down
ZBTB44	2381.44	-0.832908	0.100126	8.9e-17	1.08e-15	down
AHDC1	524.13	-0.813134	0.0977559	8.95e-17	1.08e-15	down
GPR35	114.625	1.48653	0.17875	9.08e-17	1.1e-15	up
AK128569	75.1438	-1.51532	0.182284	9.33e-17	1.13e-15	down
TAX1BP3	113.62	-1.36268	0.163969	9.52e-17	1.15e-15	down
LOC100288637	982.489	-0.639839	0.0769924	9.54e-17	1.15e-15	down
CAMK1D	1044.22	-0.608757	0.0732709	9.71e-17	1.17e-15	down
FBXO27	35.4412	2.65685	0.31987	9.89e-17	1.19e-15	up
KREMEN1	71.9641	1.92874	0.232334	1.03e-16	1.24e-15	up
UNQ2560	90.5742	-1.39666	0.168419	1.11e-16	1.33e-15	down
SRGAP2	658.13	0.87974	0.10614	1.15e-16	1.38e-15	up
SMARCC1	8861.56	-0.417619	0.0504253	1.21e-16	1.46e-15	down
ZNF254	452.076	-0.893392	0.107871	1.21e-16	1.46e-15	down
LOC100129034	9872.87	-0.429849	0.05191	1.22e-16	1.47e-15	down
PLCL1	35.0505	2.91852	0.352487	1.23e-16	1.48e-15	up
HIST1H2BD	259.914	0.94503	0.114142	1.24e-16	1.49e-15	up
ARL6IP5	3779.91	0.601036	0.0726074	1.25e-16	1.51e-15	up
FCGR2C	929.34	-0.596007	0.0720129	1.27e-16	1.52e-15	down
SEPT9	23421.3	-0.631145	0.0762715	1.28e-16	1.54e-15	down
FBN2	33.7087	-2.56114	0.309475	1.28e-16	1.53e-15	down
SNX7	32.2517	5.62006	0.679347	1.31e-16	1.57e-15	up
RHEBL1	517.624	0.743501	0.0898988	1.33e-16	1.6e-15	up
GAPT	87.9885	-2.26141	0.273474	1.35e-16	1.61e-15	down
LOC90925	309.2	0.920072	0.111264	1.35e-16	1.61e-15	up
FAM53B	871.957	0.760914	0.0920993	1.43e-16	1.71e-15	up
PECAM1	207.139	-1.06564	0.128982	1.43e-16	1.71e-15	down
LOC253039	1214.6	-0.702125	0.0849906	1.44e-16	1.72e-15	down
TRIB1	719.646	2.0278	0.24555	1.48e-16	1.77e-15	up
TSGA10	187.645	-1.12948	0.136771	1.48e-16	1.77e-15	down
LOC728392	421.366	0.993121	0.120292	1.51e-16	1.8e-15	up
ABCA9	138.924	-1.1836	0.143376	1.52e-16	1.81e-15	down
AK097472	142.635	1.3379	0.162162	1.58e-16	1.88e-15	up
ARPC5L	2587.64	0.702852	0.0852234	1.62e-16	1.93e-15	up
ARRDC2	544.66	-0.737418	0.0894152	1.62e-16	1.93e-15	down
ZNF841	1766.12	-0.836012	0.101445	1.71e-16	2.03e-15	down
CPAMD8	69.916	-1.56903	0.190426	1.73e-16	2.06e-15	down
XPO5	3926.21	0.648481	0.0787365	1.78e-16	2.12e-15	up
BLNK	12403.5	-0.586058	0.0712599	1.96e-16	2.33e-15	down
WAC-AS1	688.115	-0.685831	0.0833989	1.98e-16	2.35e-15	down
AGPAT9	319.751	1.12875	0.137268	1.99e-16	2.36e-15	up
CALU	4338.22	0.738698	0.0898427	2e-16	2.37e-15	up
PEG3	25.9663	-3.47263	0.422388	2.01e-16	2.38e-15	down
C2orf88	822.976	-0.672719	0.0818655	2.08e-16	2.47e-15	down
NDUFS5	3654.72	0.61815	0.0752352	2.1e-16	2.49e-15	up
GAB3	248.593	-1.02917	0.125269	2.11e-16	2.5e-15	down
GSTK1	3234.71	0.639343	0.0778584	2.18e-16	2.58e-15	up
DQ658414	7895.6	-1.098	0.133725	2.2e-16	2.6e-15	down
CPXM1	2683.33	-1.08144	0.13174	2.23e-16	2.64e-15	down
LINC00957	117.569	-1.48141	0.180559	2.31e-16	2.73e-15	down
FGD6	550.017	0.882616	0.107631	2.4e-16	2.83e-15	up
ELK1	2134.75	0.535377	0.0652959	2.42e-16	2.86e-15	up
CTSW	85.7485	1.72475	0.210419	2.47e-16	2.91e-15	up
GBP6	25.3015	3.93721	0.480371	2.48e-16	2.93e-15	up
ZNF573	145.85	-1.37215	0.167449	2.52e-16	2.97e-15	down
ALS2	1180.77	0.627265	0.0765533	2.53e-16	2.98e-15	up
SLC7A5	3537.43	0.878414	0.107278	2.65e-16	3.12e-15	up
TANC1	498.412	-0.774143	0.0945633	2.69e-16	3.16e-15	down
DOCK4	63.6483	1.83169	0.223807	2.74e-16	3.22e-15	up
NUAK2	31.483	4.27174	0.522468	2.93e-16	3.45e-15	up
SYNPO2L	104.526	1.54945	0.189688	3.12e-16	3.67e-15	up
ACSL3	1801.67	0.746947	0.0914605	3.16e-16	3.71e-15	up
KIAA1217	764.555	0.783953	0.0959902	3.16e-16	3.71e-15	up
CCDC9	691.509	0.885964	0.108483	3.17e-16	3.71e-15	up
SLC27A2	35.9355	2.58131	0.316135	3.21e-16	3.76e-15	up
RNF130	26.7323	-5.17528	0.633887	3.23e-16	3.79e-15	down
C1orf213	401.207	-1.35716	0.166316	3.35e-16	3.92e-15	down
CTIF	441.898	-0.923113	0.113146	3.39e-16	3.97e-15	down
EPHA2	50.5202	1.9374	0.237509	3.43e-16	4.01e-15	up
TLE4	401.72	0.807746	0.0990984	3.61e-16	4.22e-15	up
RFFL	1311.03	0.544903	0.0668688	3.67e-16	4.29e-15	up
ZNF512	2612.58	-0.571567	0.0701462	3.69e-16	4.31e-15	down
TSPYL1	1965.91	0.557224	0.0684052	3.76e-16	4.39e-15	up
TLE3	3191.28	-0.542892	0.0666635	3.83e-16	4.47e-15	down
SPTSSB	68.5162	1.73838	0.21356	3.95e-16	4.61e-15	up
GBGT1	250.492	-1.0081	0.123888	4.05e-16	4.72e-15	down
VCAN	536.005	0.97332	0.119633	4.09e-16	4.76e-15	up
GFI1B	29.6236	-3.0644	0.376666	4.1e-16	4.77e-15	down
HGF	49.0591	6.98205	0.858546	4.21e-16	4.9e-15	up
RPS12	34268.6	-0.590117	0.0725999	4.35e-16	5.06e-15	down
HEY1	738.13	-0.72225	0.088879	4.43e-16	5.15e-15	down
GSAP	960.837	0.664287	0.0817612	4.48e-16	5.21e-15	up
ZFP3	437.799	-0.966315	0.118932	4.48e-16	5.2e-15	down
AICDA	4524.18	-0.722821	0.0889694	4.5e-16	5.22e-15	down
SCD	27173.8	0.676228	0.0832354	4.5e-16	5.22e-15	up
SPTLC3	28.3316	-3.01447	0.37119	4.62e-16	5.36e-15	down
ME3	24.9791	3.58466	0.44157	4.74e-16	5.49e-15	up
C4orf21	1784.11	-0.817077	0.100678	4.83e-16	5.59e-15	down
EPN2	831.305	-0.676744	0.0834147	4.94e-16	5.72e-15	down
BLMH	2434.66	0.532058	0.0655828	4.95e-16	5.73e-15	up
TMEM180	175.751	-1.22546	0.151069	4.98e-16	5.77e-15	down
TINAGL1	34.0625	2.48981	0.306956	5.01e-16	5.79e-15	up
PTPRG-AS1	35.4757	-2.43647	0.300427	5.06e-16	5.85e-15	down
FAM153A	26.8489	4.84586	0.597735	5.19e-16	5.99e-15	up
CD84	4437.86	-1.03441	0.127629	5.28e-16	6.1e-15	down
STIM2	843.411	-0.630393	0.0778504	5.61e-16	6.47e-15	down
CPEB4	3146.36	0.944427	0.116642	5.64e-16	6.51e-15	up
CCDC39	26.2728	-3.78428	0.467455	5.7e-16	6.58e-15	down
BBLF1.t01	266.991	1.06875	0.132034	5.75e-16	6.62e-15	up
SLX4	1448.18	-0.701042	0.0866084	5.76e-16	6.63e-15	down
LINC00654	23.5035	-3.60018	0.444943	5.9e-16	6.79e-15	down
CTSH	14396.4	0.562656	0.0695439	5.93e-16	6.83e-15	up
JB137816	7527.84	-0.838167	0.103617	6.01e-16	6.92e-15	down
ZNF675	560.503	-0.897441	0.110986	6.16e-16	7.08e-15	down
RBM19	2560.73	0.525808	0.0650384	6.24e-16	7.17e-15	up
GSX2	24.5084	4.3398	0.537027	6.42e-16	7.37e-15	up
STARD10	721.579	0.710541	0.08794	6.49e-16	7.44e-15	up
BKRF1.t01	2448.07	-0.808135	0.100023	6.5e-16	7.46e-15	down
DDX60L	1250.65	-0.834319	0.103281	6.58e-16	7.54e-15	down
[truncated: 20,921 more rows]
