# Supplementary material for: Multi-omics profiling identifies a deregulated FUS-MAP1B axis in ALS/FTD–associated UBQLN2 mutants
Source: Life Sci Alliance. 2022 Jul 1;5(11):e202101327. doi: 10.26508/lsa.202101327 (PMC9258132; doi:10.26508/lsa.202101327)
Supplement: Supplementary file 5 [file LSA-2021-01327_TableS5.xlsx]

## Sheet: Tabelle1
LFQ intensity HeLa1	LFQ intensity HeLa2	LFQ intensity HeLa3	LFQ intensity HeLa4	LFQ intensity HA-MAP1B_1	LFQ intensity HA-MAP1B_2	LFQ intensity HA-MAP1B_3	LFQ intensity HA-MAP1B_4	C: Student's T-test Significant MAP1B_HeLa	p-value	q-value	Log2FC	Gene name
22.2143	22.1931	22.2674	22.2851	28.2173	28.696	28.956	28.3328	+	2.6143e-08	0	6.31057	CCT3
22.7351	22.3621	22.3396	22.1824	26.6683	27.0888	27.1476	27.1469	+	1.37605e-07	0	4.60811	BAT3;BAG6
24.1352	23.8369	23.8818	23.8764	28.2074	28.0488	28.0281	27.5544	+	2.27616e-07	0.0147692	4.02711	SLC25A5
22.512	22.4374	22.2818	22.9865	28.7468	29.1485	28.2827	28.3462	+	3.31792e-07	0	6.0766	TCP1
23.173	24.6622	22.9513	23.3357	35.6092	35.6641	34.7216	33.8311	+	1.10389e-06	0	11.426	MAP1B
22.1196	22.9091	22.7804	21.9776	28.7116	29.6624	28.4847	28.4608	+	2.30934e-06	0	6.38319	DNAJA1
27.0555	27.3292	27.6788	27.2892	30.1387	30.7039	30.3796	30.1319	+	3.63691e-06	0.0116	3.00033	HSP90AB1;HSP90AB3P
22.7206	22.203	23.0662	24.0026	29.0668	29.5558	29.7624	29.1212	+	4.78323e-06	0	6.37844	CCT8
21.6424	21.5237	22.3646	21.1782	25.7301	26.1813	26.1598	26.483	+	5.12085e-06	0.0116364	4.46131	IMMT
22.1635	22.5359	22.6584	22.5365	25.8952	25.7696	26.7419	26.4874	+	6.44796e-06	0.011	3.7499	UBL4A
21.8526	22.6022	23.0488	22.6336	26.398	26.1347	26.1494	26.347	+	6.93203e-06	0.0104762	3.72293	HM13
21.9915	21.836	22.8881	22.7745	26.5239	26.2173	26.6819	26.4331	+	7.1202e-06	0.0128	4.09155	PSMC3
21.3428	22.0337	22.0681	21.4598	24.31	24.6552	24.7498	24.6164	+	1.02834e-05	0.0124848	2.85677	BSG
22.3737	22.5505	22.4915	22.8135	24.9474	25.7774	25.0528	25.0441	+	1.67513e-05	0.0116522	2.64812	SERPINH1
25.5575	24.238	24.8169	24.3232	29.0764	29.1527	28.9861	28.4581	+	1.78703e-05	0.012	4.18445	CCT2
22.4232	21.6594	22.4023	22.0452	24.8042	25.3575	25.1799	24.6312	+	2.40501e-05	0.0114444	2.86065	PSMC4
23.5685	22.4729	23.2737	23.0391	27.0394	26.1491	26.4007	26.531	+	2.54642e-05	0.00846154	3.44148	PGAM5
21.0117	22.7874	22.2758	21.9021	28.2278	27.4876	27.0283	28.7128	+	3.23803e-05	0	5.86985	HUWE1
26.2462	26.3889	26.452	26.1909	27.7566	27.9578	27.8952	27.4054		4.57254e-05	0.0564969	1.43423	HSP90AA1
23.6676	24.2772	24.2018	24.3172	26.9018	26.2931	26.8941	27.3515	+	4.71266e-05	0.0124651	2.74419	TKT
22.6679	23.0588	21.657	21.7682	26.0738	25.9368	26.0731	25.7074	+	4.72053e-05	0.0088	3.6598	PSMA3
22.7328	22.2207	22.6242	21.9706	24.4635	25.0597	24.8372	24.4836	+	5.27862e-05	0.0166452	2.32393	PSMC5
25.4385	25.3187	24.3655	24.0975	29.0387	29.0499	28.6304	28.1876	+	5.92892e-05	0.01	3.9216	CCT6A
22.1547	22.3609	22.8418	22.7975	25.6169	24.9894	25.32	24.6849	+	5.93087e-05	0.0134694	2.61407	PSMA4
22.6463	22.4503	22.2521	22.7278	24.0532	24.7086	24.1994	24.1816	+	6.35566e-05	0.0270826	1.76659	COPA
22.9363	21.5363	22.7667	24.1415	28.5392	28.9068	28.4764	27.9162	+	6.36468e-05	0	5.61445	CCT7
23.1162	22.07	22.1117	22.8066	25.109	25.3174	25.2842	25.6995	+	6.38942e-05	0.0118	2.82638	SLC16A1
21.8871	21.2473	21.894	22.8055	25.1748	25.0547	25.6926	25.288	+	7.39989e-05	0.0124286	3.34403	PSMA5
22.5299	22.8785	23.5377	22.2104	26.0668	26.5902	26.603	25.6817	+	7.57661e-05	0.0105185	3.44632	PSMB6
22.057	22.1032	24.5239	22.3508	28.2178	28.9286	28.7246	28.4213	+	7.79287e-05	0	5.81434	BAG2
22.3744	22.4082	22.6451	22.5928	21.1541	21.331	21.63	21.3973		7.90305e-05	0.1365	-1.12702	ABCD1
23.5847	23.0246	25.1244	23.7056	28.3119	28.3085	28.0729	27.9221	+	8.2457e-05	0.0106667	4.29403	FLNA
22.4386	23.524	21.6189	22.5039	26.6309	26.7713	26.3515	26.032	+	8.86099e-05	0.00916667	3.92504	PSMD2
21.5801	23.504	23.7428	23.0649	27.4093	27.573	27.4706	27.1649	+	0.000105681	0.0112941	4.43153	FASN
21.9436	23.5713	24.1896	24.6353	28.5744	29.3673	29.2801	28.6633	+	0.000132728	0	5.38632	CCT4
25.1398	24.3439	25.4931	24.6267	27.1944	27.9811	27.6564	28.1108	+	0.000132864	0.0127619	2.83481	RPS27
22.9446	21.6524	23.4545	21.8181	26.2242	27.3467	26.4829	26.5806	+	0.000155006	0.0115789	4.19119	DNAJA2
22.4012	22.4111	22.7563	22.8068	25.6968	25.9941	24.4952	25.4519	+	0.000173703	0.0121818	2.81563	SQSTM1
23.4235	22.9159	22.6632	23.3066	28.7445	29.0525	27.0631	26.7432	+	0.000215001	0.0137143	4.82349	SLC25A3
24.757	25.2409	24.5001	23.6695	27.1225	26.9605	27.198	27.0645	+	0.000260711	0.0157143	2.54448	PSMA1
22.9603	22.061	21.83	22.0997	23.9944	24.312	24.2945	24.4111	+	0.000263123	0.0212874	2.01522	QARS
21.8216	21.943	22.1669	21.1097	24.3896	25.9206	24.6041	24.6506	+	0.000285263	0.012875	3.13091	SEC61A1
22.4713	22.6874	22.4725	22.285	20.7569	20.7436	20.1478	21.2313	+	0.000305055	0.0318966	-1.75914	CUL4A
24.9652	25.4463	25.718	25.6613	27.393	28.3424	27.3347	27.4424	+	0.00030935	0.0186667	2.18043	TUFM
23.2997	22.937	23.9696	23.6271	25.0595	25.3472	25.5882	25.7627	+	0.000319076	0.0238242	1.98107	RARS
22.2629	22.1617	22.637	21.8453	23.9091	24.4895	24.3753	23.6445	+	0.000332984	0.0253465	1.87788	SSR4
27.8394	27.4493	27.917	27.7583	25.675	25.2157	26.2203	26.207	+	0.000335993	0.024898	-1.91149	GAPDH
22.0838	22.8415	22.651	22.9001	24.0506	24.5029	24.0155	24.1615		0.00036055	0.0511944	1.56356	MCM4
21.2879	22.5421	21.8093	24.2605	27.9367	28.4211	26.8529	27.4875	+	0.000383026	0.0106667	5.19962	PRKDC
21.7018	22.2077	23.2578	22.8804	24.845	25.303	25.434	24.9849	+	0.0004043	0.0145926	2.62981	PSMD3
25.039	24.5011	25.298	25.221	26.4824	26.1887	26.5417	26.2964		0.000456439	0.0747039	1.36253	EIF4A1
22.5534	21.91	21.8855	22.0434	23.536	24.9157	24.6695	24.5014	+	0.000499531	0.0156267	2.30757	SLC16A3
25.2253	25.0708	24.8266	25.7084	27.5928	28.1927	27.266	26.8716	+	0.000506202	0.0154211	2.27301	EIF2S3;EIF2S3L
22.1943	21.9046	21.9156	22.7447	23.8265	23.5327	24.1678	23.6874	+	0.000512759	0.0475429	1.61377	PSMD6
22.4478	22.3921	22.3159	22.3975	24.2419	25.8925	24.5847	24.6212	+	0.000524937	0.016125	2.44678	SLC7A5
22.6718	21.9487	22.2416	22.5091	25.6462	24.9924	24.6652	24.0381	+	0.000525519	0.016918	2.49266	MAP1S
21.7386	22.3052	22.4065	24.2472	26.1414	26.4078	26.4945	26.1266	+	0.000605994	0.012	3.61823	PSMA7
22.4506	22.237	22.2767	22.0922	23.6595	23.2323	24.175	24.1385		0.00060956	0.054543	1.53722	GET4
27.2111	26.9499	28.0986	28.5532	30.2822	31.0479	30.3625	30.1306	+	0.000656208	0.0129412	2.75261	HSPD1
22.7303	21.7975	23.3967	22.5637	24.7818	24.5989	24.9561	24.7617	+	0.000687799	0.019381	2.15259	PSMB7
22.385	22.6629	22.9165	22.0348	20.7448	21.0339	20.4175	21.2223	+	0.000702099	0.0460444	-1.64516	SETDB1
22.4656	21.8971	24.0622	23.4878	25.6834	26.7445	26.3548	26.1597	+	0.000903501	0.0117714	3.25741	AIFM1
22.1135	22.9218	21.7907	21.6319	23.8914	24.1033	24.1263	23.6961	+	0.000927949	0.0295439	1.83981	PSMD13
23.5341	22.8109	21.8466	23.6546	26.8564	26.7248	25.9542	25.3723	+	0.000942226	0.0121176	3.26539	ATAD3A
21.9528	22.6467	23.8478	22.094	25.2876	25.3548	25.3111	25.0576	+	0.000962733	0.0162712	2.61744	PSMA6
28.2954	27.6968	28.8626	28.1164	29.9295	30.7871	30.0038	29.9229	+	0.000968245	0.0246154	1.91806	HSPA1B;HSPA1A
22.0564	22.5217	23.7841	22.5005	25.5373	24.976	25.0024	24.8481	+	0.00104527	0.0155	2.37529	FARSA
23.6593	23.9213	23.607	23.8501	25.9725	26.349	25.0087	25.2433	+	0.00108323	0.0273333	1.88395	KRT18
21.9368	22.2965	22.2282	22.4102	25.5211	23.6812	24.324	24.5755	+	0.00110471	0.0166582	2.30752	SLC25A13
23.0237	22.4874	24.563	23.7169	21.1618	20.2675	20.0915	20.5757	+	0.0011825	0.01375	-2.92366	FAM120A
30.3672	30.0034	30.9121	30.1123	31.7989	32.3962	31.7389	31.6161		0.00118934	0.0550256	1.53876	HSPA8
22.458	21.67	22.1614	23.136	24.2929	24.4198	24.8888	23.9806	+	0.00129905	0.0241277	2.03918	PSMD11
25.3965	24.5303	25.7678	25.6203	26.7441	26.9515	27.0079	27.0569		0.00132114	0.0508414	1.61137	KARS
29.2711	29.3239	28.4826	29.0622	30.7875	31.3143	30.5828	30.2054	+	0.0013705	0.0455455	1.68755	EEF1A1P5;EEF1A1;EEF1A2
22.4233	22.3014	23.4429	23.9483	26.0901	27.2454	26.2322	25.2504	+	0.00143827	0.0115122	3.17553	PHGDH
22.4349	21.8535	22.1857	22.1227	24.5009	25.5213	24.6982	23.4951	+	0.00144441	0.0152877	2.40465	TRIP13
23.3906	22.4591	21.1593	20.9422	25.7262	25.8263	25.1502	24.8646	+	0.00152322	0.0132903	3.40402	MCM7
22.8822	22.8385	22.5689	22.7856	20.723	21.6264	20.1999	21.3532	+	0.00155755	0.0372101	-1.7932	TBL2
23.42	21.8666	23.8349	23.3989	25.1799	25.5324	25.8399	25.6874	+	0.00176987	0.0157183	2.42982	PSMB1
21.6061	22.3565	23.4727	22.5184	24.6443	24.3363	24.8038	24.5919	+	0.001792	0.0212889	2.10566	PSMA2
22.1672	22.7938	21.8571	23.9353	26.0303	25.1732	24.9892	25.3906	+	0.00185118	0.0151724	2.70752	SLC25A11
22.893	22.1206	22.546	22.4038	21.5818	21.5561	21.5352	21.7873		0.00216376	0.222722	-0.875722	SPATA5L1
25.7198	27.1074	27.4771	26.458	28.6834	30.1938	29.1451	29.0622	+	0.00217224	0.0156364	2.58055	CPS1
21.9223	22.3792	22.5915	21.7953	24.7561	26.3359	24.5229	24.0106	+	0.00220443	0.0154386	2.73429	RUVBL1
22.7698	22.6205	23.6906	23.009	24.1876	25.5028	24.7383	24.8394	+	0.00244979	0.0398017	1.79454	MTHFD1
21.4998	22.6001	22.6301	21.568	23.7867	25.1198	24.2529	23.8227	+	0.00262562	0.0210455	2.17103	SMC4
25.2926	26.4256	26.6763	25.0974	28.0116	29.0619	28.1161	27.7711	+	0.00283509	0.0189	2.3672	CAD
22.9816	21.9802	24.1383	23.9584	25.4832	26.0567	25.5018	26.2397	+	0.0030424	0.0155882	2.55572	PSMB5
26.564	26.2191	26.5414	26.0734	28.325	29.5572	28.2213	27.551	+	0.00318223	0.0254167	2.06415	HSPA6
25.6438	24.947	25.1585	25.8323	27.5494	26.7305	27.1128	26.3729		0.00319046	0.06	1.54599	RPS15A
21.6132	22.8993	22.3403	24.5653	26.1663	26.0432	25.7795	25.535	+	0.00331966	0.0132	3.02649	PSMC1
23.1813	22.1654	21.9833	22.5961	23.9914	23.6628	23.6905	24.2782		0.00333005	0.0743425	1.42416	PPP2R1A
24.9285	23.2187	23.2738	26.0099	21.2952	20.2516	21.4691	20.532	+	0.00334977	0.0111351	-3.47073	GDI2;GDI1
22.3255	22.0431	23.1223	22.668	20.8989	21.5636	20.6332	20.1816	+	0.00354221	0.0472059	-1.72042	ECHDC1
22.5164	23.1645	23.8191	23.5281	24.9287	26.4168	24.7619	25.8325	+	0.0035444	0.0209882	2.22792	SLC3A2
22.2532	21.2031	22.1125	21.7025	24.1286	23.884	24.5298	22.8134	+	0.00356251	0.0248544	2.02113	PHB
21.5911	22.679	22.1511	22.019	23.3815	23.192	24.304	23.6276		0.00374004	0.0619762	1.51621	AIMP2
22.3106	22.4334	22.5042	22.4473	23.5546	24.2679	23.5785	23.0225		0.00380135	0.137488	1.18201	RPN1
21.8253	22.0223	23.4556	24.7619	26.8294	26.9976	25.6991	26.1608	+	0.00390958	0.0121026	3.40546	DDB1
26.7544	24.2906	23.3777	25.196	21.6103	21.7092	21.5276	21.7432	+	0.0040375	0.0119111	-3.25709	ALDOC
22.2508	21.9808	22.428	23.0374	23.5417	24.286	23.788	23.4046		0.00414659	0.0993298	1.33082	DARS
22.043	22.2517	22.666	22.8331	21.1285	21.652	21.604	21.5124		0.0041983	0.200822	-0.974214	EPPK1
27.6815	25.5953	26.4315	27.0781	24.824	24.484	24.6479	24.732	+	0.00423566	0.0248762	-2.02463	ENO1
25.1954	25.0327	25.4776	24.7626	24.2581	24.5604	24.2775	24.423		0.0043052	0.285791	-0.737329	PUF60
22.7218	22.1901	22.6201	22.29	23.348	24.835	24.4176	23.6438		0.00461248	0.0546752	1.60561	LRPPRC
21.9015	22.5447	22.9225	22.1243	23.6453	25.6186	25.1772	24.0744	+	0.00462764	0.0207442	2.25561	TRAP1
21.8725	22.6763	22.0081	22.6696	20.9104	21.3415	20.5831	21.3924		0.0047642	0.123039	-1.24983	CKM
23.1522	21.8818	22.7082	22.0348	24.9822	23.7014	24.3393	23.8996	+	0.00480772	0.0463492	1.78637	PSMB2
24.7555	25.0931	24.7575	25.2522	25.7362	26.2259	25.7977	25.4964		0.00494826	0.242167	0.849518	EEF1G
22.1661	22.0813	22.6417	22.7843	20.4857	21.2442	21.4358	21.4958		0.00500665	0.122877	-1.25297	TRABD
21.489	21.7169	23.0145	22.4851	20.7749	20.762	20.4927	20.4036		0.00503458	0.0596341	-1.56809	HSPA4
22.3527	22.8074	23.3756	23.5906	21.574	21.7685	21.2359	20.3478	+	0.00524094	0.0467317	-1.80006	APEH
27.9692	26.83	28.4408	27.5463	26.2832	25.5337	25.9898	26.3493		0.005311	0.0538919	-1.65758	SNRNP70
23.2052	22.378	23.3964	25.5498	26.7812	27.7726	26.0989	26.8064	+	0.00532164	0.0140426	3.23243	DYNC1H1
25.2162	22.634	23.0991	24.5951	21.1097	21.3801	21.525	20.5014	+	0.00543757	0.016381	-2.75706	GLUL
28.403	26.7335	25.7905	25.5744	29.7426	29.7863	29.1132	29.1721	+	0.0054952	0.0172	2.82821	SLC25A6
22.942	22.3143	23.8978	21.2134	24.6034	25.598	25.3049	24.9874	+	0.00566329	0.0152208	2.53154	FAF2
22.4552	23.5583	23.0228	22.8309	20.4804	22.2046	20.9173	21.0423	+	0.00593251	0.045984	-1.80567	EIF3C;EIF3CL
22.8952	22.31	22.5623	23.8707	24.4388	24.2777	24.2282	24.4746		0.00593523	0.0751429	1.44525	TCEB1
22.5533	20.5594	21.8449	23.9149	25.004	25.9038	25.0724	24.9865	+	0.00623327	0.0154909	3.0236	RUVBL2
23.4329	22.9644	22.2117	22.1138	26.4193	25.8163	24.4958	24.1447	+	0.00655878	0.0159487	2.53833	RPL38
23.2287	22.2732	22.4647	24.6095	21.1061	21.0292	20.6506	21.0597	+	0.00682098	0.0238737	-2.18261	DNM1
22.7832	22.6407	22.5021	21.9091	24.1717	24.4874	23.6125	23.1787		0.00690838	0.0875294	1.40377	XPO1
22.3821	23.0368	22.7009	22.4085	24.4718	23.487	23.7651	25.0825		0.00697674	0.0610909	1.56952	UQCRC2
21.4349	22.4721	22.3793	23.1256	21.3077	20.1483	20.3934	20.6944		0.00708217	0.0519155	-1.717	SLC25A4
21.6503	22.987	23.112	23.2257	23.9671	25.0758	24.8868	24.2364	+	0.00729747	0.045203	1.79776	TUBB3
23.6748	21.8098	24.0302	23.7441	25.7216	25.1533	25.1808	25.591	+	0.00732158	0.025098	2.09697	AHSA1
24.3813	25.0699	25.5613	24.8536	25.713	26.2953	26.0669	26.5415		0.00764857	0.142393	1.18764	EPRS
23.2853	21.6266	22.2435	23.271	24.7815	25.1634	24.0918	24.0737	+	0.00766224	0.0376068	1.92101	GRB2
21.7777	22.3615	23.7502	22.7017	24.136	24.4986	25.0707	24.182	+	0.00790527	0.046125	1.82405	ATP5C1
21.9396	23.0555	21.6278	21.8786	23.1335	24.4204	24.0367	23.5312		0.00800673	0.0551429	1.65508	PRSS21
23.1283	22.761	23.2837	21.2564	20.7853	20.0597	21.0008	20.7	+	0.00801028	0.0321739	-1.97088	CCAR2
23.586	21.8316	23.3323	22.4526	20.5169	21.2707	20.1693	18.6762	+	0.00802943	0.0158378	-2.64234	HK1;HKDC1
22.3155	22.3976	22.3081	21.5592	21.5285	20.3063	21.0123	20.5775		0.00809672	0.117723	-1.28899	OTULIN
22.8912	21.8419	23.8301	21.8434	24.5755	25.2186	24.3679	24.3165	+	0.00825537	0.0278938	2.01798	HSPH1
21.3443	22.1208	22.3464	23.374	23.9646	23.9307	24.119	23.727		0.00849799	0.0555949	1.63895	USMG5
21.8485	22.1518	21.7745	22.0666	20.1883	21.0977	21.1706	21.2949		0.00885806	0.194698	-1.02247	C7orf50
21.4631	22.7766	22.9504	22.2632	23.5979	23.928	23.8155	23.4356		0.00909495	0.110728	1.3309	SLIRP
22.5141	21.2913	22.3544	24.1266	25.0364	24.9123	24.6099	24.6978	+	0.00917425	0.0243871	2.24251	TECR
23.246	22.8404	22.1074	22.5083	21.9981	20.4355	21.2287	21.0878		0.0100528	0.0747556	-1.488	FAR1
23.6269	22.4792	23.3812	23.9476	24.0902	25.0848	25.3216	25.2044		0.0100833	0.0632706	1.56653	PSMD4
23.0086	22.5372	21.476	22.0803	20.5171	20.8275	21.4257	20.1461		0.0108029	0.06752	-1.54642	CKMT1A;CKMT2
25.4363	22.9847	25.5484	22.7241	21.1115	21.9882	21.1178	20.9089	+	0.0112074	0.0158769	-2.89176	HNRNPL
21.8337	22.5008	28.6848	21.9894	29.8274	30.0531	29.4598	29.5157	+	0.0113711	0.00956522	5.9618	MCM3
22.7114	23.2809	23.0398	22.4608	20.8285	21.0318	21.0975	22.489		0.0114664	0.0720226	-1.51149	HADHA
23.6505	23.8323	24.1277	23.6289	24.1524	24.9565	24.4212	24.8754		0.0120034	0.269994	0.791505	NSUN2
22.0808	22.4077	22.696	22.2429	21.605	20.2441	20.3874	18.7913	+	0.0120133	0.0268364	-2.09991	ENO3
21.6975	22.2645	25.2537	22.2888	25.7834	25.8187	25.4796	25.6833	+	0.0130645	0.0153623	2.81512	SLC25A10
29.349	28.2889	28.1576	28.3181	27.1367	27.6338	26.2031	25.5069	+	0.0132332	0.0465902	-1.90828	HIST2H2AC;HIST2H2AA3
22.1338	22.8361	21.9875	23.1937	23.7625	24.2602	23.6926	23.285		0.0133116	0.143046	1.21234	ATP5O
27.7952	27.3572	27.6207	28.1412	28.9201	28.3003	28.3908	28.3402		0.0134479	0.284199	0.759311	RPL18
21.7131	24.7266	22.0644	22.8817	25.1441	27.3085	25.5155	25.1111	+	0.0138802	0.015403	2.92339	ASS1
22.2903	22.4352	22.6675	22.1009	20.7773	22.1038	21.3139	20.9975		0.0140476	0.18186	-1.07535	GLUD2;GLUD1
24.7394	22.2166	25.2531	24.8311	26.4878	26.7356	26.6509	26.5364	+	0.0148104	0.0243478	2.34261	PCBP2
22.8791	23.8864	24.9576	25.6959	26.1465	26.4564	26.6495	26.6161	+	0.015059	0.0278198	2.11236	CFL1
21.8039	22.7694	21.5469	22.8825	21.276	20.8388	20.9011	19.7934		0.0155851	0.0708182	-1.54832	RPL26L1
23.9456	21.4803	22.7063	24.1846	20.227	21.3799	20.7238	21.0916	+	0.0161761	0.0256	-2.22366	TPI1
22.3422	22.076	25.1075	21.8093	25.6348	25.7425	25.4277	24.8975	+	0.0166615	0.0196145	2.59189	IMPDH2
22.6719	22.3752	23.1412	22.1088	22.1703	21.1033	20.9567	20.3932		0.0167665	0.0974526	-1.41838	TRIM32
26.4533	25.5293	25.9457	25.9101	26.3211	27.2391	26.8746	26.9329		0.0168797	0.239098	0.882334	RPL23
22.9993	22.6701	22.6209	21.769	20.7922	21.7342	20.6089	21.7242		0.0171254	0.12681	-1.29994	NUDT16L1
25.8726	23.2412	22.2027	26.2665	20.0357	21.3061	21.425	21.2973	+	0.0178465	0.0148679	-3.37971	ATP1A3;ATP1A2;ATP1A4
27.1317	26.5295	27.359	27.6727	28.0922	27.7757	27.9927	28.0973		0.017988	0.262498	0.816246	RPL13A;RPL13a;RPL13AP3
25.9486	26.9496	26.7469	27.0482	28.0959	28.4308	27.7586	27.1554		0.0182622	0.149066	1.18684	EEF2
23.5271	23.1082	22.8347	22.152	21.7708	22.1865	21.5983	22.0062		0.018403	0.202564	-1.01505	DRG1
23.081	22.5199	23.0682	23.469	20.8008	22.2508	22.2589	21.7701		0.0184634	0.136777	-1.26434	CLPX
22.6726	22.2575	23.1273	23.2545	21.5563	22.0238	21.4536	22.3501		0.019084	0.208948	-0.982029	MYH9
21.9853	23.2509	22.5517	22.9213	21.6626	20.4295	19.7559	21.7784		0.0195486	0.054	-1.77073	PDHB
22.4426	22.6846	22.5586	22.8389	21.8057	21.1333	21.7772	22.3968		0.0200967	0.253029	-0.852947	SEC24C
22.7554	22.138	23.1163	22.182	21.0889	20.49	22.0982	21.4056		0.0206385	0.135752	-1.27723	NTPCR
23.1011	23.4216	22.2235	22.0062	20.059	21.355	21.9899	20.5621		0.0208598	0.0601975	-1.6966	PRDX5
26.4533	25.2865	25.638	25.4759	24.775	25.0807	24.5645	24.959		0.0212001	0.247789	-0.868606	SERBP1
22.2797	22.6685	21.0977	22.0864	23.0399	24.6507	23.2943	23.2669		0.0216397	0.0775738	1.52985	SLC1A5
24.6922	22.3149	22.2585	24.0297	21.4209	20.6006	21.8565	21.1978	+	0.0216791	0.0375254	-2.05488	PGK1;PGK2
22.967	22.5451	21.2175	22.3023	21.3408	20.776	21.0108	21.0934		0.0217279	0.150489	-1.20274	CCDC86
23.0629	22.5953	21.4547	21.6958	24.0732	25.0359	23.4242	23.1709		0.0219722	0.0569811	1.72386	PFKM
22.475	22.566	22.5163	21.9799	22.9638	23.217	22.593	23.1859		0.0222621	0.365123	0.605635	CPT1A
22.3143	21.5174	22.2714	22.7722	21.3388	21.3055	21.32	21.6124		0.0223624	0.263838	-0.824632	SLC25A12
22.7902	21.8773	23.0714	22.1734	20.6562	21.7554	21.6393	20.2327		0.0227733	0.106176	-1.40717	PDHA1;PDHA2
25.7365	22.8109	24.3875	25.5088	21.1374	22.1017	23.4837	20.7539	+	0.0229967	0.018439	-2.74175	NSF
26.6007	26.2108	26.9062	26.9181	27.8267	27.0488	27.2208	27.3774		0.0236898	0.309074	0.709514	RPL27
22.677	21.9491	23.2045	22.341	21.0034	21.0576	21.4347	22.1549		0.0237535	0.175322	-1.13026	TUBA8
22.7769	22.4492	22.9497	23.6101	24.6979	26.2411	24.0853	23.8361		0.0245026	0.0547871	1.7686	MAT2A
21.954	22.0168	22.7527	22.1947	21.9195	21.1113	20.2163	21.0035		0.0249555	0.162362	-1.16696	PLOD1
29.3251	28.219	28.3331	28.5518	27.8323	27.7258	27.7096	28.064		0.0254682	0.28488	-0.774331	HIST1H2BN;HIST1H2BM;HIST1H2BH;HIST2H2BF;HIST1H2BC;HIST1H2BD;H2BFS;HIST1H2BK;HIST1H2BL;HIST2H2BE;HIST1H2BB;HIST1H2BO;HIST1H2BJ;HIST3H2BB
23.2098	21.8973	22.8044	22.61	23.2451	24.0125	23.4958	23.5156		0.0257503	0.223087	0.936847	IARS
22.4017	21.7052	23.7648	22.997	21.0416	20.7868	20.8406	22.0281		0.0259864	0.0778162	-1.54291	EXOSC4
22.2566	22.6417	26.2631	25.6587	21.3274	21.5106	20.7449	21.0947	+	0.0264254	0.0159429	-3.03565	VIM
22.7793	22.7353	22.9635	22.4749	20.6239	21.6667	19.3869	22.1157		0.0270222	0.0555	-1.78993	CAND1
22.5487	22.5612	24.237	23.7684	24.5227	24.1874	25.1688	25.9387		0.027196	0.0616095	1.6756	PEG10
22.5756	23.0945	22.1939	23.3361	22.6537	20.2298	20.7577	20.1607		0.0272468	0.0513151	-1.84955	KPNA2
22.7948	22.9149	24.3942	21.742	21.0704	20.5645	22.1065	20.189	+	0.0278711	0.0458462	-1.97887	GGCT
21.9132	22.5935	28.8117	23.5814	28.396	28.9174	28.9998	28.6042	+	0.0286696	0.0108421	4.50438	CCT5
22.8278	22.0658	21.8553	23.171	21.7089	21.4182	19.8326	19.2309	+	0.0291344	0.0475108	-1.93235	PCID2
22.4643	21.7914	22.1362	22.2803	19.9001	21.9707	20.5213	21.0452		0.029543	0.135847	-1.30873	NUDC
21.9411	22.2782	22.153	22.3741	20.1805	21.4378	21.16	21.8361		0.0299473	0.20167	-1.03296	NUP93
22.1368	23.2951	21.6421	22.2543	23.8385	22.9878	23.5423	23.3723		0.0300352	0.183951	1.10314	AIMP1
22.0683	22.8545	23.1683	22.0718	18.8853	20.9725	20.5304	21.9494	+	0.0309811	0.0468613	-1.95632	STAU2
21.9721	22.3266	22.6819	22.6597	23.2073	23.7501	22.8793	22.8265		0.0312448	0.288518	0.755738	CNP
22.1446	22.4095	21.9827	22.092	20.8975	21.9481	21.7249	21.2537		0.0321894	0.319609	-0.70118	ABCF2
28.1842	27.4188	28.3105	28.0667	27.2304	27.5416	27.5513	27.2474		0.0323916	0.371686	-0.602376	DDX21
23.4064	22.4228	23.6646	22.0351	24.7343	23.4394	24.6149	24.1297		0.0327156	0.126466	1.34735	EIF2S1
22.395	21.7705	22.4269	22.3317	21.8318	21.7039	21.7049	21.0074		0.0331384	0.334298	-0.668995	VDAC1
25.7062	26.4877	26.5831	26.2479	24.9631	25.3505	25.8162	25.793		0.033524	0.284161	-0.775487	DDX41
27.7137	22.7946	23.84	28.3624	21.8341	21.5233	22.0734	22.0293	+	0.0337253	0.0139231	-3.81263	CKB
25.3058	21.5003	22.1312	22.4897	25.3706	24.7977	25.2349	25.3598	+	0.0337967	0.0269811	2.33402	RPL22
22.3952	22.5524	22.2605	21.5474	23.6068	22.6522	22.8841	22.8986		0.0351623	0.271073	0.821542	MAP7
28.3234	26.1978	26.3354	29.29	25.3799	25.1336	26.1318	24.8676	+	0.0368164	0.0369	-2.1584	ATP5B
21.9388	21.526	22.3452	22.489	21.6751	20.581	21.194	21.4611		0.0387258	0.261262	-0.846923	IQGAP1
21.4312	22.3785	22.4702	24.7539	24.8034	25.7497	24.6096	24.1216	+	0.0389326	0.0459843	2.06264	ATP2A2;ATP2A1
21.9073	22.4821	23.3716	23.1715	19.7434	21.5095	21.752	17.9252	+	0.0390564	0.0251546	-2.50058	PFDN2
22.6935	22.1861	22.7258	21.7831	20.6718	21.4232	21.8848	19.5453		0.0392291	0.105292	-1.46587	DNAJB12
21.2371	22.4354	22.922	22.6401	19.7602	21.4652	20.7746	21.4763		0.0393898	0.110985	-1.43962	DHRS12
25.5984	25.723	25.9341	27.2532	25.2304	24.7239	25.0333	25.2959		0.039431	0.201603	-1.0563	SNRPA
22.785	23.2868	22.9835	22.6908	22.7601	22.2967	21.1889	21.3628		0.0406669	0.206747	-1.03442	FKBP8
23.2121	22.1124	21.5812	22.5463	23.4882	23.2307	23.5664	22.9902		0.0411991	0.22349	0.955897	PSMD12
22.6434	23.1171	22.4111	22.3601	21.3724	21.0958	21.1908	22.6819		0.0425931	0.202824	-1.04771	ALG1
27.5938	26.5938	27.2743	27.3317	27.905	28.016	27.5363	27.7539		0.0435535	0.372888	0.604405	RPS2
21.3763	20.992	22.0021	22.1369	23.2603	23.9188	22.4585	21.9735		0.0455699	0.146559	1.27596	HGH1
21.8734	22.4147	25.2953	21.0378	26.3377	24.8738	24.9953	24.49	+	0.0466363	0.0255758	2.51894	BUB3
22.4843	22.6243	21.6701	21.947	21.4044	20.9682	22.0061	20.6196		0.0469698	0.236887	-0.931849	DDX1
22.2938	21.4618	22.3062	22.6697	21.1934	21.533	20.3744	21.7275		0.0476822	0.222344	-0.975796	NME1
27.3758	26.8784	26.8405	27.8344	27.9981	27.902	27.5826	27.9533		0.0480202	0.363541	0.626717	RPS3
27.0652	26.4921	26.349	26.6738	26.979	27.2185	26.9	27.224		0.0480419	0.502899	0.435338	RPL14
26.9082	26.6033	26.1921	25.9762	27.0197	26.8001	27.0302	26.9261		0.050673	0.431809	0.524093	RPL10;RPL10L
23.1235	22.0373	21.8099	21.8526	21.3747	19.9787	21.0658	21.6959		0.0513185	0.175697	-1.17704	UFD1L
21.6136	23.1101	22.7684	23.0684	22.7861	19.9498	20.0743	20.547		0.052913	0.0607229	-1.80084	SDF4
25.3255	23.376	26.2757	26.8636	28.0943	26.9873	26.7738	27.9998		0.0535152	0.0515524	2.00358	RPL10A
26.434	24.3414	23.2617	23.9835	24.0576	22.409	20.826	21.1038	+	0.0536415	0.0281429	-2.40605	PPIA
22.1235	22.8029	21.6145	22.8582	21.8018	20.1426	21.8621	20.3182		0.053673	0.14341	-1.3186	NDUFS3
26.7205	27.8061	26.673	26.4415	27.2982	27.857	28.1584	27.7079		0.0539291	0.267645	0.845069	VCP
21.783	22.5605	21.5885	23.0672	21.9287	20.5686	20.0057	21.3139		0.0545487	0.146932	-1.29561	BAG3
22.2169	23.1822	22.539	21.6006	22.2767	20.9634	20.9364	20.2407		0.054716	0.150036	-1.2804	ABCD3
27.4943	27.874	27.3455	27.6802	26.91	27.6068	27.0937	26.8193		0.0579316	0.450987	-0.491051	PKM
24.7627	22.5256	23.277	24.5652	23.5133	21.7239	21.8566	20.9443		0.0581102	0.0646977	-1.77312	DPYSL2
27.2039	26.7157	27.1932	27.3374	27.8063	27.0829	27.8516	27.9894		0.0589339	0.400085	0.570033	RPL32
25.8002	22.1855	23.6545	26.7811	23.6761	21.163	21.3737	20.8297	+	0.0590388	0.0215281	-2.84471	GNAO1;GNAI1;GNAI3;GNAI2
21.3713	21.8464	23.579	21.147	24.522	22.0247	24.418	24.7423		0.0607914	0.0555033	1.94081	MAP1A
22.6783	23.1658	22.5436	22.2509	21.8139	22.64	21.0291	21.6214		0.0608744	0.258032	-0.883567	DNAJB6
24.2315	22.2391	23.8761	22.9526	24.2747	24.9926	24.3289	24.1905		0.0609533	0.195474	1.12183	SF3B3
22.9814	21.5011	22.4364	22.1438	21.2342	22.0248	21.1039	21.2818		0.0613017	0.266074	-0.854514	ATXN2L
23.5211	22.598	22.2076	21.6883	22.3444	20.9094	21.176	20.2315		0.0625427	0.143296	-1.33842	PABPN1
23.0384	22.6854	22.7261	25.7779	25.393	25.4566	25.289	24.9579		0.0626876	0.0719775	1.71716	PSMC2
22.617	22.2727	22.0571	21.8495	24.9943	22.6946	23.649	22.6655		0.0630702	0.149525	1.30178	ZNF207
22.9994	21.0396	24.5847	24.0845	24.9645	25.0749	24.9494	24.8664		0.0635709	0.0656879	1.78673	PCBP1;PCBP3
22.6143	22.2764	26.1162	22.4663	25.8277	25.1758	25.4468	25.4255	+	0.0643072	0.0484823	2.10067	RPSA
23.0808	22.1171	24.5318	23.7152	21.0337	22.9684	21.7303	21.8526		0.0645993	0.117851	-1.46502	SNRPA1
23.3784	21.7418	21.9367	22.712	21.6486	21.152	20.9972	22.0094		0.0661462	0.223164	-0.990445	GART
27.0397	27.5983	27.2889	26.8424	26.4083	26.7344	26.766	27.026		0.0682144	0.486359	-0.458647	GTF2I
21.4284	22.4792	22.8346	22.8915	20.799	21.4687	21.0143	22.2373		0.0689492	0.215065	-1.02858	TRA2B
25.2719	22.7995	22.4573	25.5479	21.8431	20.773	23.0894	22.1499		0.0710545	0.0517551	-2.05532	CS
21.9409	22.9277	21.8676	22.986	22.2791	21.1767	20.5372	21.5705		0.0712273	0.215868	-1.03968	GCDH
22.257	21.5654	22.4724	25.3756	22.1071	21.1402	19.8483	19.8803	+	0.0733119	0.0474493	-2.17364	NME3
22.4207	21.4658	22.0511	24.8003	21.6078	20.7731	21.2657	20.2649		0.0736594	0.0777391	-1.70659	RAP1A;RAP1B
25.4851	23.5748	23.9602	26.5435	22.736	22.8722	23.4396	24.0327		0.0737455	0.0935026	-1.62078	SPTBN1
22.0089	22.2031	22.8392	21.9085	23.5839	23.3994	23.4876	22.0668		0.0742118	0.257592	0.894506	TMEM33
25.9235	25.7181	26.3572	25.0306	23.9948	23.8658	25.1509	25.6198		0.075612	0.202046	-1.0995	RP9
21.5754	22.2191	23.2478	22.0432	21.5222	20.3122	20.4156	22.0868		0.0773679	0.181339	-1.18715	MAP7D1
22.4905	22.5614	21.8596	21.1082	21.6633	21.1287	20.286	21.174		0.0774395	0.242724	-0.941905	RRM1
27.2289	28.9252	28.6109	25.4757	26.0083	24.1401	26.089	26.1383		0.0774676	0.056625	-1.96625	IGHV3OR16-9;IGHV3OR16-10;IGHV3-20;IGHV3-74;IGHV3-21;IGHV3-66;IGHV3-38;IGHV3OR16-8;IGHV3-43;IGHV3-64;IGHV3-72;IGHV3-73;IGHV3-15;IGHV3-49;IGHV3-23
23.3019	23.2676	22.9397	22.1281	23.2041	24.1552	23.4963	23.6553		0.0775532	0.324139	0.718458	RBM14;RBM14-RBM4
24.9314	21.9135	22.6219	22.4437	21.8244	22.3894	20.1365	20.1158		0.0807191	0.0647485	-1.86109	PGAM2;PGAM1
28.1452	26.8737	27.7712	27.7251	26.9515	26.9628	27.0228	27.2646		0.0830754	0.399292	-0.578367	RPL34
22.8016	21.8199	22.4264	21.5012	20.5734	21.3944	20.4403	22.1072		0.0835711	0.222389	-1.00846	PRMT1
24.0845	24.4465	20.7439	21.7991	24.707	24.4065	24.6378	24.7135		0.0849866	0.067908	1.8477	NME1-NME2;NME2;NME2P1
24.0884	22.3548	21.961	21.6007	21.3611	21.6377	21.4665	19.7561		0.0854941	0.131188	-1.44587	GOT1
23.0823	21.3079	21.5238	21.7151	25.4882	21.0932	25.2914	24.9128	+	0.0860075	0.0454962	2.28917	TUBA4A
25.2058	26.1576	26.9056	26.5186	24.5939	25.2025	25.6354	25.7169		0.0872759	0.257428	-0.909746	PCMT1
21.6776	22.1163	21.6397	22.4001	21.1495	21.6078	20.6675	21.831		0.087593	0.36445	-0.644468	STX1B
26.5909	22.2562	24.0068	25.9917	20.8676	21.9528	23.2588	23.3982	+	0.0886736	0.0463548	-2.34207	DPYSL3
21.7913	22.3266	21.9776	23.416	21.3417	22.0008	21.7329	20.6638		0.0890006	0.246614	-0.943074	SRSF11
28.6105	26.3085	28.7372	27.9433	26.9842	25.6527	26.6909	27.0451		0.0891643	0.158348	-1.30664	HNRNPA1;HNRNPA1L2
22.0117	21.8129	22.4631	21.7776	21.8852	20.1588	19.9436	21.7446		0.0895596	0.210421	-1.08326	PRPF6
22.6999	22.256	22.0135	22.1272	20.4592	19.7552	22.4794	21.4502		0.0896532	0.176439	-1.23813	DPYSL5
24.8494	23.3635	24.5893	23.4985	23.4399	23.0638	22.8604	23.5987		0.0898164	0.281467	-0.834484	SRSF7
28.1517	26.179	28.2353	28.2836	28.4922	28.8741	28.6733	29.0108		0.0920526	0.2159	1.0502	RPL7
22.4978	21.3583	22.3701	22.0115	22.086	21.4447	20.6887	20.3022		0.0966794	0.253438	-0.929021	RBM28
21.9156	22.2626	23.5866	23.061	21.8739	22.6364	21.0545	21.0122		0.097047	0.214942	-1.06223	SNRNP200
21.9363	22.0456	23.2351	21.9879	21.3839	21.9662	19.8201	21.5914		0.0974257	0.205886	-1.11082	GPS1
21.8734	21.788	23.1415	23.4982	21.1001	20.815	21.8985	22.2112		0.0980023	0.215077	-1.06909	RPA1
21.606	22.8555	23.4552	21.6832	21.8275	20.4971	21.3212	21.7		0.0980709	0.215724	-1.06351	POLD3
23.9413	22.0235	25.302	24.7591	25.1188	25.2129	25.5956	25.8842		0.0981394	0.136132	1.44639	SSBP1
22.355	22.0399	24.9212	22.4103	20.8386	22.3298	21.5454	21.2475		0.0989365	0.136019	-1.44125	SEC23A
27.0337	26.2989	26.0314	26.9914	27.5751	27.4552	26.7141	27.0873		0.0990201	0.3766	0.619081	RPS16
22.6422	22.422	22.3843	21.5735	21.4187	21.7392	21.148	22.1997		0.101567	0.372958	-0.629086	ADSL
23.1082	21.2169	21.6464	24.6381	19.0555	22.3982	20.6469	20.5669		0.103212	0.0607904	-1.98551	ATP6V0D1
23.0856	23.1186	23.4243	21.0022	21.3762	20.7904	21.6042	22.1035		0.103591	0.193028	-1.18913	APOL2
22.3957	21.9536	22.6671	23.0719	20.6138	23.1699	20.6477	19.8698		0.104983	0.136579	-1.4468	NUP160
23.064	22.9377	21.7806	23.0255	23.1397	24.0139	23.2641	23.1966		0.106879	0.336	0.701631	ACLY
21.2954	22.588	22.8459	22.3439	22.0751	21.4958	20.9926	19.2071		0.109745	0.161281	-1.3256	SRM
22.0425	21.991	22.4789	23.6573	21.2974	21.8008	22.4099	21.0035		0.114255	0.261413	-0.914485	PDIA6
27.0629	28.5092	25.5262	24.4851	25.504	25.9793	21.4401	21.005	+	0.114678	0.0269907	-2.91374	HIST2H2AB
25.9531	25.557	26.8276	28.1167	28.2642	26.968	28.0908	27.7739		0.117647	0.202234	1.16059	RPLP2
21.2757	22.5095	22.3722	21.8188	23.9367	24.795	23.6104	21.3557		0.118575	0.143891	1.43043	MSH6
27.3801	27.2368	27.1785	27.1355	26.1622	26.8447	27.1801	27.0523		0.119226	0.516996	-0.42292	ARGLU1
22.4218	22.6922	22.7632	21.2851	19.457	21.2193	21.1241	22.3641		0.120084	0.18159	-1.24946	IPO7
21.9401	22.276	22.2027	21.8471	22.9725	23.4183	22.4276	21.9173		0.120947	0.384329	0.617411	GMPS
24.5771	24.0295	25.1938	24.8197	24.246	24.2752	23.7233	24.3363		0.120961	0.449096	-0.509813	HNRNPR
22.5691	21.5085	21.6586	24.1281	21.3949	21.3352	19.6522	21.9033		0.122335	0.14941	-1.39468	ATP6V1H
21.5955	22.3751	21.6684	21.5293	21.5049	20.0196	21.1379	21.5685		0.122776	0.326436	-0.734328	HNRNPH2
21.8611	22.3754	23.3256	21.9944	20.9037	20.4427	21.1704	22.7616		0.126199	0.219206	-1.06954	S100A9
23.6199	22.7097	21.9094	22.5588	21.5856	21.0728	21.5728	22.8764		0.127784	0.261673	-0.922591	GRSF1
22.8818	22.0706	22.7402	25.4965	21.4068	20.3617	23.1827	21.5529		0.130042	0.110367	-1.67124	HSPE1
27.6675	22.4802	22.5404	25.023	27.8924	28.4398	25.6812	25.7076	+	0.130215	0.0448657	2.50251	ACACA
26.2672	24.1063	27.2645	26.6546	25.035	23.8864	24.9151	25.2148		0.130823	0.17554	-1.31031	ELAVL1
22.0273	22.9737	23.3868	21.7494	22.6482	20.8745	21.7943	20.4697		0.130834	0.216057	-1.08761	CAPZA2;CAPZA1
22.3521	22.1448	21.9212	23.105	22.6898	20.7166	21.6832	20.4021		0.131321	0.238115	-1.00787	MARS
22.1386	22.1185	23.7857	23.7244	23.7817	25.1231	23.8044	23.3162		0.131468	0.222944	1.06453	CTPS1
23.3964	22.3334	22.5551	22.1598	28.728	23.1372	24.446	23.3572		0.133807	0.0541745	2.3059	PDCD6
22.0522	23.137	22.4595	22.4723	21.8544	20.6874	21.4511	22.7717		0.136707	0.285731	-0.839086	ARL6IP4
23.0926	22.0945	21.1718	23.4945	23.5157	23.623	23.3669	23.0282		0.137661	0.262889	0.920105	XRCC6
22.1249	21.6313	22.2971	21.2497	21.3308	21.7854	21.0895	19.8706		0.139292	0.295324	-0.806687	ACTA1;ACTC1;ACTG2;ACTA2
28.217	26.44	27.8192	28.1752	27.357	26.0617	26.7633	27.056		0.139375	0.285015	-0.85333	PABPC4
26.6577	26.3474	28.877	27.8507	25.6477	26.0412	26.6652	26.9483		0.139667	0.214917	-1.10763	HNRNPH3
24.3306	23.8931	23.5443	24.2288	21.4516	22.9207	23.8647	23.7701		0.139817	0.243533	-0.997444	ALDOA
28.2494	26.8388	28.3207	28.2337	27.1416	26.8381	27.3054	27.6634		0.140672	0.361035	-0.673511	RPL31
22.9542	22.1182	22.7366	21.6353	23.8074	23.7362	23.8377	21.8798		0.142239	0.258258	0.954217	STRAP
22.5101	21.3554	22.086	21.6437	21.2983	21.5285	21.768	20.589		0.144039	0.396673	-0.602829	PFKP
27.8862	28.8078	29.1085	28.5696	28.7795	29.6577	28.9902	29.0963		0.144496	0.437848	0.537868	PRDX1
22.8901	21.4196	22.1509	21.9552	21.0064	21.0745	21.1353	22.3052		0.146434	0.334681	-0.723606	PYGM;PYGB;PYGL
21.1039	22.6688	23.8397	22.4215	21.6378	21.5061	21.9954	20.8099		0.147131	0.238405	-1.02118	PRPF40A
21.9864	22.3911	22.6941	22.7674	20.597	22.505	20.9588	22.3567		0.148036	0.285472	-0.855361	NUDT21
21.1537	22.4878	22.4864	20.7408	20.9369	20.9645	21.3287	20.3644		0.14886	0.293128	-0.818526	UMPS
24.7813	22.595	23.2039	22.6407	22.9244	21.3537	22.4758	22.4445		0.150614	0.242662	-1.0056	NKRF
23.3174	27.0702	26.7526	25.3864	23.4841	23.2336	23.3871	25.6632		0.151929	0.116222	-1.68967	JUP
23.9854	22.2829	22.9242	24.802	21.669	20.89	23.384	22.8464		0.152271	0.182556	-1.30126	YWHAQ
22.3965	22.8139	22.1169	21.8995	22.8233	24.7924	22.5993	22.6616		0.155769	0.270812	0.912464	HLA-A
27.9308	26.5539	28.3948	27.5796	26.848	26.4485	26.9484	27.3863		0.155957	0.345877	-0.706998	ILF3
24.4846	21.7776	25.2737	24.983	25.2096	25.7297	25.3842	25.4209		0.157076	0.181917	1.30637	TCEB2
22.3317	22.3044	22.9118	21.4278	21.5656	24.3633	24.2703	23.4105		0.157401	0.21006	1.15853	PSMD8
26.8344	25.7854	25.9921	26.3033	27.0114	26.9254	26.3223	26.4784		0.158993	0.502644	0.455569	RPL27A
22.3997	21.3353	21.1892	23.0891	20.6884	20.9312	22.0879	20.7045		0.159591	0.276422	-0.900331	GNB4
24.4073	22.628	22.3517	25.8302	20.0353	20.9499	23.8058	22.8788		0.163263	0.091234	-1.88687	ATP6V1A
26.5641	22.4178	25.2606	25.93	27.0114	26.1574	26.4306	26.4658		0.16505	0.148754	1.47311	RPL21
22.3949	23.7162	24.6363	24.4137	21.235	20.6011	25.1873	20.3229		0.166313	0.0837849	-1.95373	SFPQ
21.8686	22.3896	22.2075	22.7562	21.7918	21.4049	21.4155	22.5573		0.168346	0.453411	-0.513107	GANAB
24.0071	24.5807	25.5195	24.1538	24.7727	25.7747	25.1355	25.0671		0.171338	0.391455	0.622265	PLEC
23.2702	23.1162	25.933	24.9848	24.8981	25.5035	26.2819	25.2259		0.172693	0.214511	1.15129	NONO
21.7997	22.4575	22.8949	22.5494	20.3638	20.3514	22.5375	22.4156		0.17382	0.247672	-1.00833	UCK2;UCK1
23.1796	23.469	22.8377	22.2603	23.0325	23.6167	23.3753	23.5045		0.173973	0.509724	0.445627	SRPRB
22.7188	22.1377	21.5397	22.5638	20.9072	20.6186	20.9241	22.8974		0.175077	0.279437	-0.903198	RPS28
25.224	24.2185	25.7923	24.98	24.5517	23.9501	24.3342	24.9789		0.17544	0.402243	-0.599973	DDX17
21.4548	22.0465	21.0242	22.2934	23.0756	24.462	20.9418	23.1447		0.175796	0.206818	1.20127	HK2
22.3875	22.0629	22.1991	22.854	22.4941	20.8004	20.8042	22.3452		0.176008	0.326257	-0.764894	SNW1
23.0904	21.7298	21.6402	22.9016	23.3164	22.8833	22.9173	22.7099		0.176038	0.394974	0.616253	CLU
22.816	23.5302	23.6932	24.1679	24.4767	23.9235	24.0361	23.7324		0.178037	0.479467	0.490367	LMNA
21.9122	21.3016	21.8984	22.45	21.8823	20.2811	21.7872	20.8746		0.178474	0.362837	-0.684289	SFXN3
21.3424	22.0487	24.4048	22.2953	20.8097	21.8264	20.0002	22.3587		0.181476	0.196806	-1.27409	TGM1
23.1208	21.5536	21.8821	26.3604	22.1158	22.0596	20.466	21.2485		0.181997	0.117729	-1.75673	IDH2
21.8952	22.3964	22.5661	22.2047	22.3371	22.2912	20.8827	19.8972		0.183712	0.27803	-0.913547	ATP6V1B1;ATP6V1B2
29.1607	27.4454	27.6814	27.5364	28.538	28.4934	28.6034	28.622		0.184374	0.400904	0.608247	RPL15
22.1677	23.5978	22.719	21.9267	22.9447	23.423	23.1875	23.1483		0.185769	0.423358	0.573049	LBR
22.6573	21.8224	23.4222	21.2194	20.6931	22.1203	22.0086	20.3731		0.185923	0.258362	-0.981589	PELO
22.0352	22.1768	24.1877	24.1889	24.0069	24.839	23.7956	23.8203		0.18692	0.261329	0.968285	PRPF19
30.3698	28.5409	29.9859	29.9577	29.2878	28.3344	29.0138	29.4298		0.188443	0.357783	-0.697108	PABPC1;PABPC3
22.3127	23.4969	21.9373	22.5323	22.3897	20.3375	22.5511	21.3827		0.189239	0.281792	-0.904541	MTHFD2
22.6744	21.5799	20.7424	21.5187	24.3983	24.7128	21.491	21.5878		0.189698	0.172598	1.41866	TRIM28
21.6927	22.3142	21.8333	21.843	21.5898	19.5058	21.6458	21.7029		0.193121	0.308557	-0.80969	FSCN2
20.8622	21.8602	23.5528	22.6141	21.3487	21.072	21.7257	21.3155		0.194123	0.29109	-0.856846	TUBG1;TUBG2
21.9889	22.1112	22.8469	22.328	22.5127	21.7334	21.3368	21.8912		0.19562	0.509818	-0.450251	HIGD1A
30.1685	28.8907	30.7551	29.4058	28.935	28.6414	29.3647	29.5905		0.19692	0.369769	-0.672127	HNRNPA2B1
21.3796	22.9854	22.2772	22.6722	21.3555	20.7377	21.4499	22.6742		0.197385	0.326507	-0.774284	TUBB6
21.6796	21.1566	23.0887	22.8035	21.0272	22.6908	20.2446	20.7147		0.199049	0.253065	-1.0128	TARS2
22.796	22.1142	24.2348	23.7058	20.4855	21.2524	23.3277	22.9944		0.199226	0.211764	-1.19771	NUP88
25.5769	25.6411	27.7904	27.5688	26.0863	21.5486	25.8372	25.8894		0.199575	0.11778	-1.8039	SNRPD2
26.8709	26.0817	27.1799	27.2058	26.4707	25.9329	26.6469	26.5251		0.200125	0.512544	-0.440683	SYNCRIP
22.6455	21.4987	25.4595	24.6956	25.7033	24.7313	24.7966	24.511		0.201707	0.183887	1.36071	PDXK
30.6231	29.6469	29.4489	30.9248	29.2239	29.9309	29.5283	29.7189		0.202165	0.433725	-0.560437	ACTG1;ACTB
22.8802	22.0389	22.4486	26.7331	21.2493	21.2529	23.8156	20.2544		0.204935	0.111299	-1.88215	TUBB4A
28.8215	27.34	29.5858	28.5029	27.9205	27.5222	27.9033	28.1514		0.205224	0.364893	-0.688205	YBX1
27.6534	29.4548	27.5366	28.5522	26.9322	27.3871	27.6046	28.2792		0.205862	0.33687	-0.748418	TRIM21
21.8018	23.2656	22.1836	23.2382	21.2802	21.8221	23.1481	19.9665		0.207668	0.240698	-1.06809	CDKN2A
22.5787	22.3879	22.2962	22.0426	21.4642	22.6746	20.7971	22.03		0.208882	0.419954	-0.584864	FTH1
31.3304	32.6004	31.9321	31.0851	30.5697	31.6317	31.1291	31.3451		0.21139	0.432936	-0.568126	LGALS3BP
21.6457	22.1552	22.7668	21.8446	24.3098	24.4449	23.7449	20.8353		0.21201	0.209873	1.23067	PSMC6
25.9119	25.8047	27.1245	26.1937	25.4998	25.4337	25.4975	26.448		0.212334	0.448027	-0.538969	HNRNPA3
29.8562	29.3797	30.345	29.7901	29.3606	29.5909	29.4418	29.7665		0.212451	0.649688	-0.302786	NCL
24.4063	23.8361	25.0534	24.7159	25.1625	24.9393	24.3614	25.5284		0.213615	0.481245	0.494959	HIST1H1C;HIST1H1E;HIST1H1D
22.0792	21.5463	25.3369	24.7472	24.6449	25.3803	24.5885	24.4816		0.213718	0.192544	1.3464	TCOF1
22.2193	21.4417	21.5625	22.6804	20.9905	20.9906	21.6501	22.1143		0.225454	0.44936	-0.53959	MLF2
22.8602	22.2594	22.8578	23.0183	21.3906	23.0382	22.6008	21.7373		0.228135	0.439239	-0.557202	PLOD3
22.2208	21.5748	24.2845	22.0687	21.9624	22.9612	25.2843	25.7149		0.231598	0.18149	1.44349	PSMB4
22.8946	21.9461	22.754	21.795	23.1826	21.2375	21.0595	20.4435		0.233626	0.295244	-0.866678	HSP90AB2P
21.8635	21.2398	22.8077	22.0165	21.9892	21.6626	21.3985	19.9162		0.234481	0.347328	-0.740257	SLC12A6;SLC12A4;SLC12A5
25.5379	22.7394	25.6557	25.6828	27.0309	24.9167	25.9386	26.1803		0.235068	0.238435	1.11265	RPL36
22.2937	22.4093	22.2407	22.8638	20.4013	23.3673	21.7483	20.6596		0.235714	0.286057	-0.907722	MYL6;MYL6B
21.8703	21.4077	21.8514	22.6582	23.9433	24.8305	22.9329	20.8231		0.235929	0.221498	1.18556	CDC2;CDK1
26.1148	22.5154	25.3701	26.1015	26.4194	26.3583	25.8861	25.9684		0.238386	0.234178	1.1326	RPS20
28.2752	27.5584	28.4712	28.6056	28.4682	28.5359	28.5078	28.6254		0.240581	0.649013	0.30673	RPS9
21.2865	22.3835	21.9881	22.0407	20.2139	20.2874	21.4814	22.5766		0.242545	0.329699	-0.784869	EIF4E
22.1132	21.7663	22.6156	22.794	23.6659	24.3223	21.3128	23.6004		0.243707	0.286266	0.903051	ACP1
21.6882	21.8533	23.4211	22.2681	21.9602	20.5045	19.8794	22.8521		0.244282	0.263703	-1.00864	PURB
26.5018	26.4427	26.146	26.8932	26.9243	26.4275	26.7191	26.8826		0.250235	0.722895	0.242468	RPL11
27.305	29.0148	28.8428	28.2904	27.1002	28.2236	27.9911	27.8264		0.251143	0.433007	-0.577925	DNAJC10
26.6472	26.0073	25.9583	25.6858	26.6982	26.6952	26.6792	25.7753		0.252981	0.567665	0.38732	RPL12
22.7572	23.6685	21.9008	22.6558	21.2068	23.555	21.7929	20.9306		0.253131	0.296541	-0.874238	DDX24
22.5647	22.121	22.1809	21.2649	20.858	22.779	20.369	21.1576		0.254999	0.351787	-0.74196	VARS
22.5215	23.3767	25.2432	25.4021	25.0504	24.7784	24.8261	25.5605		0.255344	0.285105	0.917999	RPL35
22.4659	22.4539	22.6987	20.9982	20.6056	22.3732	20.8663	21.9119		0.258579	0.363333	-0.714915	GNAS;GNAO1;GNAT2;GNAT1;GNAT3;GNAL
26.5104	25.1898	26.0614	25.8569	25.763	25.0851	25.3193	25.825		0.260352	0.553202	-0.406535	HNRNPK
26.2885	23.4566	22.6677	26.3091	22.0189	25.6029	23.3247	20.9865		0.263177	0.149823	-1.69725	GNB1;GNB2
21.9829	21.336	22.9846	23.0476	22.1433	21.369	20.4466	22.4091		0.263471	0.351109	-0.745733	C2orf47
23.217	22.4673	22.0695	21.8673	21.1398	20.0906	22.6184	22.4816		0.264726	0.324292	-0.822681	DLD
22.205	22.0372	22.4484	22.6095	20.4711	23.3955	21.0399	21.1953		0.267907	0.329	-0.799592	GNL3
22.1745	22.7611	24.3886	27.2837	22.2687	21.395	23.4165	23.4635		0.269942	0.18225	-1.51604	TUBA1A;TUBA3C;TUBA3E
26.8121	25.5238	26.6158	26.5571	26.6479	25.6416	25.655	25.7236		0.270145	0.511057	-0.460209	DDX3X;DDX3Y
22.9486	22.5381	22.7698	22.3855	22.9319	24.2008	22.7863	22.5896		0.271369	0.508323	0.46668	EFTUD2
25.0637	23.9462	24.705	25.6617	25.7049	24.7868	25.4222	25.4377		0.271765	0.493506	0.493729	ILF2
24.13	23.3019	21.3442	24.1644	24.0304	23.4413	24.1896	24.7242		0.271817	0.309538	0.861256	IGF2BP3
21.9326	22.6013	21.1278	22.181	21.217	22.0612	24.1934	24.6184		0.272123	0.258253	1.06181	CHCHD3
22.6121	22.3502	22.7075	21.9311	20.2897	21.2742	31.5026	31.6613	+	0.272304	0.0462016	3.78171	PRPF4B
26.2796	23.1377	26.4744	26.3263	24.8794	20.6705	24.7205	25.4243		0.275643	0.16424	-1.63085	LARP1
31.0798	28.7387	30.6458	31.0626	30.9531	28.2355	29.5465	28.9509		0.276107	0.284859	-0.96022	TFG
24.154	21.2958	22.1033	24.1325	23.5462	23.3123	24.128	24.3095		0.280921	0.295588	0.902591	RBM25
22.7839	21.0961	26.4544	25.0126	24.8412	24.8814	25.4913	25.8297		0.283551	0.199247	1.42416	LANCL1
26.398	25.3552	24.6404	25.9334	25.0858	24.9065	25.3456	25.1528		0.283856	0.511699	-0.459049	CLTC
21.4541	22.6303	22.2839	21.2284	22.7017	23.2819	22.0225	21.808		0.285303	0.449656	0.554365	HAX1
28.8004	29.5964	29.3381	28.9199	29.3278	30.0006	29.2622	29.2702		0.28551	0.659096	0.301517	HSPA5
21.6962	22.9865	23.1578	22.8835	22.4987	23.0391	21.293	21.3399		0.28738	0.401949	-0.638301	PAICS
28.5861	28.1444	29.6729	28.4168	29.0091	29.2555	29.0338	29.1007		0.289391	0.565848	0.394755	HSPA9
25.7152	26.3429	26.0483	21.4089	26.2765	26.6795	26.0634	25.9115		0.293272	0.209279	1.3539	TXN
23.0077	22.6599	23.3198	23.5873	22.4392	24.1803	20.4036	21.8363		0.293619	0.290689	-0.928813	GARS
22.6873	22.6309	22.899	21.9582	23.0216	20.7126	21.8765	22.1766		0.293866	0.432412	-0.597013	SF3B1
22.3178	23.472	21.2764	23.0595	22.5172	23.0158	20.501	20.0884		0.294274	0.27951	-1.00079	GCN1L1
23.488	21.4589	24.6636	25.2403	24.0678	25.1303	24.5608	25.0801		0.296239	0.281155	0.99703	LDHA
28.3736	27.3733	28.4577	28.6064	28.3533	28.3847	28.6217	28.8247		0.298375	0.615538	0.343356	RPS4X;RPS4Y1;RPS4Y2
25.9646	21.8528	25.4342	22.7493	23.9453	21.2793	20.9719	23.9431		0.300573	0.198803	-1.46531	CAPRIN1
21.6373	22.8352	21.538	23.144	20.3657	23.5305	20.2756	21.0877		0.302827	0.284647	-0.973732	PSMD9
27.0413	30.6468	27.073	28.8867	29.2601	29.9768	29.1112	29.2586		0.30497	0.284271	0.989726	UBB;RPS27A;UBC;UBA52
25.6519	24.5077	26.2679	25.0716	26.3696	25.6736	25.4444	25.9251		0.305552	0.507533	0.478396	RPL23A
22.0981	22.7747	23.8552	23.2907	21.1856	21.2131	23.1776	23.3112		0.305874	0.346292	-0.782832	CSDE1
21.266	21.6956	24.3018	24.6709	21.5026	21.6805	21.1899	23.2241		0.31345	0.263019	-1.0843	SPTAN1
22.9148	22.26	21.5941	21.8704	20.294	21.5427	22.9078	21.2052		0.314696	0.394902	-0.672384	RPS10;RPS10-NUDT3;RPS10P5
22.2057	23.0893	21.7707	22.2301	22.6352	22.7906	20.4889	20.0313		0.316425	0.328	-0.837438	EPPK1
26.7601	25.5821	22.0881	22.1199	25.3726	26.0296	25.289	25.0819		0.324144	0.223846	1.30569	H3F3B;H3F3A;HIST2H3PS2;H3F3C;HIST2H3A;HIST3H3;HIST1H3A
22.5608	25.3963	21.2998	22.2683	24.126	20.6374	20.0246	21.3314		0.325802	0.216384	-1.35145	TUBB2B;TUBB2A
27.5141	25.9927	28.2028	27.2641	26.2266	26.1067	26.9428	27.3577		0.327753	0.441375	-0.585008	HNRNPC
22.3023	21.8217	21.0027	22.1233	21.2532	21.676	20.6548	21.9524		0.328757	0.546432	-0.428399	SEC13
24.9132	25.9316	26.5802	24.8336	24.8616	25.5742	24.8447	25.0537		0.330016	0.508041	-0.481081	PRDX2
21.6792	22.1189	22.3212	21.6593	20.2571	20.8291	20.8201	23.1068		0.330572	0.391055	-0.691355	SNRPB2
22.011	22.9105	21.292	23.6471	22.5715	22.0522	20.2962	21.9501		0.334527	0.365689	-0.747613	SEC16A
22.7688	22.0967	22.3473	22.4437	24.1895	22.1363	22.7115	22.578		0.334726	0.503599	0.489723	HSPB1
22.4377	23.1119	22.5068	22.2156	22.6895	22.0878	20.6985	22.6763		0.335072	0.479267	-0.529945	ADRM1
21.8453	23.2499	21.5645	20.4537	23.2706	24.0509	23.7874	20.3317		0.335405	0.270249	1.0818	SEC61B
22.8755	22.5749	23.7476	23.8835	21.3157	21.6525	23.5715	23.6358		0.336078	0.372311	-0.726511	C14orf166
21.2428	22.337	22.5601	22.475	20.8714	21.7546	21.7102	22.4299		0.336891	0.516517	-0.462187	ERLIN2;ERLIN1
21.6917	23.0037	21.1736	21.571	20.8407	20.2895	22.3064	21.5513		0.339421	0.432795	-0.613009	TMPO
23.1131	22.9203	22.0213	22.3608	23.2982	21.5371	21.8418	21.7959		0.342789	0.507817	-0.485637	VPS4A;VPS4B;FIGNL1
23.1022	23.0127	22.7177	22.3327	23.221	22.6548	22.3017	19.6043		0.342905	0.331623	-0.84588	PRPS1;PRPS2;PRPS1L1
22.654	22.2154	21.5909	21.6327	22.7978	23.1189	21.6595	22.1994		0.345907	0.552094	0.420637	RCC2
27.6579	26.6588	27.7482	27.0448	27.7749	27.5436	27.3304	27.5798		0.347057	0.684998	0.279768	NPM1
26.3358	25.6944	27.2447	27.4511	26.9654	26.6167	27.4314	27.6094		0.348648	0.512082	0.474211	RPL35A
26.0978	26.6366	27.353	26.9142	25.5376	26.8219	26.3705	26.6874		0.349125	0.571791	-0.39603	TFRC
21.9773	22.8381	24.0459	23.9883	20.4896	22.3129	23.686	22.937		0.34977	0.329092	-0.856015	CSTA
21.0864	22.7357	23.0223	22.0928	22.8318	22.0611	19.976	21.0224		0.352322	0.365772	-0.761452	IPO5
22.9183	21.4852	22.5454	21.6272	22.639	21.3021	23.7159	23.5496		0.353443	0.409498	0.657597	KPNB1
22.1395	22.3116	22.355	21.6928	21.7671	21.3991	20.2149	22.8514		0.354051	0.453461	-0.5666	NCBP1
24.5372	24.1921	24.9911	25.5771	25.045	24.2952	24.4566	24.0637		0.363558	0.609455	-0.359284	RPS7
21.5613	21.9641	22.0543	23.0438	21.6209	21.9951	23.7732	23.8139		0.365168	0.41894	0.644919	RBBP7;RBBP4
22.3769	23.2953	22.4492	21.531	20.6423	21.5302	22.0904	23.0005		0.366922	0.440922	-0.597229	CTSC
25.2364	24.384	27.3344	26.3544	24.6598	25.2995	25.2803	25.4759		0.36959	0.419141	-0.648408	MATR3
28.1632	24.8467	26.1951	29.1156	28.1532	28.6345	27.6244	27.7409		0.369673	0.304948	0.958104	ATP5A1
21.9436	21.7405	24.0643	23.6025	20.9112	21.4429	21.56	23.9795		0.373452	0.333677	-0.864335	AGL
23.1852	21.9631	22.1936	22.5275	21.1803	23.7824	21.0141	21.1507		0.377099	0.400656	-0.685445	LPCAT1
25.0364	22.9205	21.6921	21.5532	23.3279	21.1509	21.1588	21.9232		0.377338	0.32414	-0.910363	SRSF6
22.3003	22.3261	25.0344	28.9706	21.1298	20.7393	25.0556	24.4244		0.380927	0.180602	-1.82054	MDH2
21.7616	21.4576	21.4807	22.1577	21.8665	20.9069	20.4142	22.0707		0.383655	0.573236	-0.399836	SUGT1
21.9424	22.897	23.2782	22.2483	20.4812	22.198	22.961	22.4144		0.383966	0.452477	-0.577872	SMARCD1
31.0736	29.2894	29.0326	31.5334	30.747	31.3452	30.7253	30.5418		0.387112	0.441568	0.607556	TUBB
22.9542	25.196	21.869	22.9	23.5485	20.7608	20.5186	23.867		0.387127	0.285097	-1.05607	ARG1
23.256	22.0598	22.1906	22.0944	22.5455	21.3642	21.3147	22.6507		0.387774	0.552816	-0.431404	CCDC47
21.6332	24.8456	22.6658	25.3821	24.4896	24.3214	24.5693	24.4214		0.392894	0.356444	0.818769	PRDX4
26.5108	21.5792	25.7465	25.9193	25.6877	25.7014	25.9734	26.6178		0.394831	0.286239	1.05613	RPL37A
23.0588	23.2044	22.6043	21.9566	20.8237	21.317	20.7494	24.5034		0.395313	0.342139	-0.857608	DDX39A
22.7971	22.1626	22.2413	22.6512	19.9077	21.5616	21.8545	23.6638		0.396621	0.394048	-0.716177	SNRPD1
22.1984	22.2523	21.4343	21.2344	21.7902	23.059	22.4159	21.4403		0.40408	0.577774	0.396502	CANX
24.5535	23.7895	24.7029	23.9525	24.7449	23.5578	23.3521	24.0008		0.411675	0.639414	-0.33573	DHX15
21.8811	22.5027	21.9703	21.8655	22.9302	21.3947	22.6298	22.5659		0.413376	0.650172	0.325243	SEC23B
24.8159	22.2512	25.994	24.4786	24.9465	21.2267	24.2531	23.1832		0.416593	0.313014	-0.982555	RBMX
25.6112	22.3702	26.056	25.4332	23.8932	22.4898	24.6643	24.9439		0.420481	0.347469	-0.869851	SRRM2
22.2662	20.7097	22.6434	22.6354	21.3402	21.8907	22.0599	21.2369		0.423075	0.555169	-0.431781	C8orf33
25.215	30.6671	27.4545	26.4003	26.0973	25.9799	25.3977	27.8733		0.426617	0.287672	-1.09717	DSP
27.3024	20.9336	27.0494	26.8693	26.4189	26.5676	27.0971	27.355		0.427707	0.256692	1.32097	RPS26P11;RPS26
25.3299	22.7487	25.6667	25.1266	24.3621	24.6246	22.2172	24.6643		0.430022	0.391077	-0.750956	KHDRBS1
23.4394	23.0227	22.5566	21.7223	23.1106	22.0893	21.5555	22.3458		0.434904	0.572455	-0.409939	GNB2L1
22.413	26.5776	28.0057	25.0856	23.9027	21.2729	24.979	26.5072		0.436523	0.255599	-1.35502	DSC1
25.1614	24.5471	25.5715	26.799	26.5673	25.3976	26.1662	25.7372		0.438594	0.552302	0.44735	RPS25
22.0207	22.0244	22.7034	22.4289	21.8407	21.185	20.0934	23.5914		0.443124	0.448668	-0.616754	YWHAB;YWHAH
22.6197	24.848	22.9681	21.6729	21.9629	22.5061	25.9056	25.739		0.449083	0.323534	1.00122	APOD
22.74	21.981	22.3845	22.3329	23.1568	23.8795	22.7046	21.4315		0.450529	0.559781	0.433495	MYO1B
22.173	22.608	21.4162	22.0517	24.241	24.8693	21.2666	21.1198		0.452071	0.373022	0.811934	PCNA
27.4752	26.5572	27.7	27.6685	27.2858	27.5422	27.5735	27.9781		0.452619	0.732656	0.244623	RPS14
24.285	22.0184	22.3783	22.8439	23.0614	20.944	23.1197	22.1363		0.456999	0.484754	-0.566022	NKAP
21.8728	21.7252	22.1962	23.2036	22.8685	24.0426	23.2355	21.0681		0.465372	0.494454	0.554209	ARF4;ARF3;ARF5;ARF1
22.2763	22.573	22.6412	21.6311	22.1006	21.161	23.8861	24.4699		0.466616	0.450407	0.624024	RPS27L
27.0766	26.1035	26.7763	26.9679	26.7021	26.4019	26.4812	26.629		0.467041	0.801837	-0.177512	RPS12
22.7014	22.8533	22.6172	22.1044	23.6481	19.8466	22.9036	21.1785		0.468172	0.432679	-0.674859	DPM1
25.7652	22.6969	25.7932	26.1795	25.5034	24.6227	26.4511	26.7715		0.469698	0.409401	0.728486	RPL30
27.9093	26.745	27.5715	28.1264	27.7824	27.662	27.8454	28.0241		0.471007	0.736248	0.240411	RPS3A
22.0669	22.5016	22.719	21.9248	23.1811	22.3564	20.5721	21.2342		0.472174	0.544834	-0.467124	CYC1
22.077	23.2935	23.5585	23.2758	21.7403	21.3325	23.3279	23.7394		0.473634	0.511812	-0.516175	EIF6
25.0098	22.3353	21.2018	22.6796	25.0192	20.8991	21.1626	20.0573		0.481603	0.327034	-1.02209	SNRPN;SNRPB
22.1362	21.3621	21.1986	21.3858	20.7217	21.1036	22.8996	23.4534		0.482404	0.510694	0.523895	FABP3
27.1512	26.4848	27.9455	27.7951	27.5628	26.9906	27.8457	28.2526		0.483158	0.664769	0.318773	RPL19
22.6977	22.718	23.4743	23.047	23.206	23.4853	22.7916	19.9965		0.484137	0.461624	-0.614419	PRMT5
22.2261	22.1019	22.9413	22.6782	20.6103	21.0723	20.2275	24.8337		0.486807	0.390408	-0.80093	SNRPD3
26.8024	25.8144	27.3935	27.3992	27.1181	26.7643	27.2608	27.4159		0.497743	0.695695	0.287403	RPLP0;RPLP0P6
22.3853	21.4174	21.9742	22.1458	20.9952	23.1474	21.6626	20.2384		0.498043	0.549275	-0.469772	TARS
23.3621	21.743	23.1511	23.8232	23.4838	23.1994	21.7131	21.8388		0.498095	0.55211	-0.461106	BOLA2;BOLA2B
21.7165	25.1775	23.1797	24.4922	23.6607	24.4524	24.4318	24.276		0.500223	0.498512	0.56378	HSP90B1
23.2655	21.7319	22.5998	22.2256	22.935	22.8276	21.3433	21.0321		0.502046	0.578177	-0.421189	PPIB
21.6264	22.4208	22.0189	21.9331	24.0103	24.7603	22.0797	20.1388		0.503089	0.415602	0.747475	ERLIN1
22.1472	21.9487	22.7186	22.7882	19.8833	21.5412	21.966	23.8573		0.510908	0.487608	-0.588722	PPP2CA;PPP2CB
26.9044	23.06	27.6985	26.7935	26.4459	25.6361	21.4137	26.5358		0.514628	0.324538	-1.10624	EWSR1
22.9796	23.4353	21.9287	21.8573	22.5577	21.5277	21.8482	22.89		0.51769	0.650434	-0.344338	MIF
22.0508	22.2633	22.4439	22.1775	20.7955	22.1211	24.4628	23.8599		0.518071	0.498475	0.575978	TIMM50
20.5307	21.2252	23.1054	23.6517	20.0951	22.108	20.8128	22.8588		0.52206	0.450684	-0.659585	ATXN10
26.7717	26.0955	26.6171	22.411	26.299	26.1949	25.9205	26.2607		0.526796	0.440844	0.694949	RPL17;RPL17-C18orf32
28.5654	27.4391	28.7235	28.4254	28.5708	28.2925	28.5728	28.5155		0.526809	0.777333	0.199536	RPL7A
22.6313	21.8716	23.4728	21.5317	23.3589	21.053	21.8287	21.4954		0.527918	0.571511	-0.44282	YBX3
21.3483	22.392	21.4647	22.729	20.3697	22.8776	21.5924	21.4439		0.528329	0.591008	-0.412567	STXBP1
21.4127	22.8402	22.8792	22.2678	24.4491	20.9925	22.8834	23.158		0.534721	0.522008	0.520761	HIST1H1B
28.1265	26.0202	28.1844	27.9057	27.8105	26.6863	26.9387	27.305		0.536893	0.624655	-0.374059	DDX5
26.7038	24.5719	27.7518	28.1112	27.8028	26.4904	27.59	27.4718		0.537388	0.508856	0.554054	RPS18
22.69	21.8595	22.2814	22.016	24.5023	25.1534	20.3921	21.7367		0.544267	0.435027	0.734395	SLC25A22;SLC25A18
27.8571	26.0495	26.01	28.3356	26.6976	26.9967	26.4673	26.5235		0.548374	0.614687	-0.391768	HIST1H4A
24.8226	24.6575	25.0005	26.0868	24.4989	25.2019	24.9782	24.9963		0.553388	0.759924	-0.223019	SDHA
21.7161	22.2104	22.2535	22.4666	21.2886	23.8794	22.5259	22.3392		0.555381	0.652186	0.346638	UGDH
21.9957	22.7185	22.4393	23.3651	22.945	23.2973	22.5798	22.5297		0.560364	0.771575	0.208288	COPB2
28.2094	27.0497	27.7609	27.8301	27.4607	27.5234	27.4904	27.7619		0.564237	0.830518	-0.153436	RPS6
25.4433	22.1877	22.5163	25.2698	24.2934	23.848	20.5162	23.756		0.564298	0.437501	-0.750829	RAN
22.4632	21.9801	24.6882	22.3955	21.318	21.624	21.5651	24.611		0.56572	0.500042	-0.602222	FAU
28.2706	27.2718	28.1204	28.0854	27.5361	27.7413	27.7289	28.1246		0.569983	0.831135	-0.154318	RPS8
28.3106	27.0476	28.6047	28.6349	28.3179	28.1921	28.3262	28.6723		0.579054	0.758463	0.227724	RPL13
23.1022	22.5928	26.9103	27.1959	20.5762	21.4007	26.5487	26.5467		0.580218	0.339402	-1.18223	SHROOM3
27.867	26.426	26.876	26.8589	27.0191	27.281	27.0539	27.4137		0.583282	0.803015	0.184983	RPS23
22.9916	22.425	27.1552	25.2163	21.4264	21.8353	25.5701	25.367		0.584567	0.40093	-0.897313	TAF15
21.1644	21.393	25.591	23.889	23.7341	23.5274	23.4609	23.7625		0.585289	0.502231	0.611894	SRSF1
28.3449	24.8566	25.279	29.1249	25.9876	26.8474	26.3558	25.9152		0.588955	0.499451	-0.624839	ATP1A1
23.2438	21.5665	22.1737	22.635	22.2192	22.2484	21.2697	22.7956		0.589028	0.721326	-0.271528	RPS21
28.636	27.3378	28.2736	28.1803	27.6861	28.1451	27.8816	28.0554		0.593607	0.821349	-0.164876	RPL28
22.1351	21.7968	22.9355	23.9271	23.6049	21.6747	23.2271	23.7561		0.604792	0.650602	0.367068	NUFIP2
21.208	22.6822	22.3873	22.8032	22.3466	19.9566	22.4906	22.6831		0.606347	0.622189	-0.400972	AAMP
22.4189	21.3513	25.1075	21.3641	21.1228	22.0445	21.6314	23.2932		0.609963	0.545189	-0.537468	KPRP
22.9751	22.1868	21.9753	22.5324	20.6783	21.9201	22.3284	23.4485		0.616051	0.683635	-0.323598	SERPINB12
21.6627	21.1301	21.7396	22.231	20.721	23.5667	20.1221	20.6548		0.619042	0.61124	-0.424698	Nbla03646;DHCR24
23.0001	22.9726	21.9771	21.5917	20.9217	22.0829	21.6714	23.5068		0.619627	0.668943	-0.339666	ERH
22.5776	21.6923	21.3551	22.1652	23.4895	21.6478	19.8739	21.1192		0.621327	0.616771	-0.414947	G3BP1
27.2002	26.267	26.0029	27.3023	26.2542	26.7477	26.5402	26.518		0.621919	0.816575	-0.178061	LDHB
23.9502	21.7062	21.3114	23.1497	23.2914	19.871	21.1253	23.587		0.622811	0.53641	-0.5607	IGF2BP1
22.4309	22.6335	22.608	21.4431	22.7781	21.6116	22.6431	21.0433		0.624091	0.735809	-0.259861	GRWD1
23.6599	21.8778	23.6103	22.2695	24.1563	24.6425	23.8781	20.7745		0.625692	0.56157	0.508476	DDX39A;DDX39B
25.0502	26.4467	27.1702	26.062	26.3291	26.5946	26.3029	26.4125		0.628667	0.763377	0.22752	ANXA2;ANXA2P2
22.0778	22.0711	24.173	23.7136	22.4986	20.2674	23.6845	23.6166		0.62915	0.571922	-0.492095	EIF4A3
28.5681	27.844	28.5276	28.1133	27.8307	28.1414	28.1914	28.4558		0.633077	0.888206	-0.108434	RPL8
22.6551	21.9448	21.9381	22.3083	21.1953	22.1896	23.1237	23.3958		0.633942	0.736568	0.264528	EMD
21.5419	21.6062	21.4819	23.3419	21.0735	20.6777	21.6746	23.1379		0.63427	0.667114	-0.352006	AGO1;AGO2
23.1671	21.8722	22.2555	21.8304	22.3781	23.3298	21.1443	21.015		0.635475	0.695223	-0.314518	HACD3
22.123	22.6179	22.6004	21.4595	23.1963	21.4574	21.5053	21.657		0.638194	0.751257	-0.246207	EIF4G1
21.4908	22.7802	23.4807	23.0736	23.0775	23.2357	22.5378	22.8755		0.638428	0.766446	0.225314	NOP2
22.7777	22.4035	22.7533	22.8968	22.2321	23.0984	22.4889	22.5964		0.639099	0.891692	-0.103871	KHSRP
31.4247	27.9393	29.0822	31.211	30.4453	31.6787	30.2335	29.2216		0.642535	0.581893	0.480482	TUBA1B
26.6027	26.6105	27.5416	26.2279	26.6129	26.265	26.6564	26.8579		0.646346	0.843822	-0.147656	RPL5
25.019	21.5959	25.8106	26.3569	25.2053	24.0185	25.7534	26.0032		0.651526	0.552244	0.549524	PCBD1
22.4493	22.511	23.2106	23.0799	23.225	22.9241	23.3023	22.3498		0.652629	0.85623	0.137585	EIF3F
28.4835	27.5953	29.0128	28.7632	28.1004	28.5023	28.2082	28.4377		0.65569	0.840556	-0.151542	RPS11
24.4187	23.0564	26.1135	24.5133	24.3532	24.7309	24.9683	25.2451		0.663351	0.716767	0.298889	CMBL
23.7706	23.2193	21.9916	21.961	23.1428	23.7905	21.7573	23.4083		0.664099	0.723237	0.289089	PSMD1
26.1167	24.2549	21.6271	21.908	23.9593	23.304	24.4342	24.1812		0.665901	0.585163	0.493007	VDAC2
24.6048	22.7328	25.1239	24.3999	23.9876	23.8581	24.0494	24.0273		0.666908	0.763875	-0.234726	SMARCA4
25.9083	25.8752	26.9348	26.681	25.7984	25.5728	26.6619	26.6744		0.676112	0.823209	-0.17293	AHCY
22.8282	21.6055	22.2339	21.5611	21.792	23.1762	21.1338	21.1459		0.67988	0.75924	-0.245197	MTR
22.4661	21.6057	22.9528	21.6167	23.3448	23.5598	22.3781	20.6426		0.680859	0.702645	0.320956	PPP2R2A
22.1173	23.0535	22.0212	21.9124	22.2573	21.2541	22.5124	24.2461		0.681105	0.723971	0.291371	KATNAL2
21.7544	22.1321	22.1407	23.4758	23.2389	23.393	24.2531	20.246		0.684084	0.650672	0.407009	PHB2
25.4973	22.4152	24.3302	24.2549	24.5323	24.4883	23.8911	24.7097		0.685678	0.73363	0.280974	RPL36A;RPL36A-HNRNPH2
22.1251	22.5501	21.7462	22.5319	21.9699	23.4937	22.0529	22.1326		0.685689	0.822201	0.173963	WDR6
26.096	23.2626	24.7384	24.6611	25.5419	23.7696	22.5971	25.3417		0.691521	0.665703	-0.376897	G3BP2
28.0653	26.8182	28.6833	27.9915	27.9772	27.2246	27.5244	28.1103		0.695806	0.819032	-0.180454	RPL26
24.2085	23.8416	24.1573	24.5842	24.3262	24.1303	24.284	24.3097		0.697892	0.924435	0.0646381	RPL9
22.0573	23.3154	24.1412	25.0583	20.6216	25.3102	25.6118	20.5005		0.698119	0.546962	-0.632021	EIF5A;EIF5A2
27.3504	25.4907	27.5951	26.3256	27.5413	26.2776	26.7236	27.1107		0.702107	0.776966	0.222828	HNRNPM
22.6487	21.5593	21.6342	21.2992	21.917	22.774	21.1291	20.3733		0.70422	0.767703	-0.237026	SMC2
22.1256	22.6146	22.7765	22.131	22.5547	23.6264	21.26	21.2724		0.707942	0.768509	-0.233507	AUP1
29.4835	28.5951	29.7037	29.3051	28.7819	29.2973	29.1488	29.4267		0.710047	0.892329	-0.108169	RPL6
24.8306	24.4868	23.5286	24.2182	25.2447	24.0305	24.2881	24.0945		0.719788	0.848401	0.148407	RBM39
21.7411	22.2435	21.8161	22.448	20.7272	20.6751	20.6728	29.3805		0.72554	0.511691	0.801714	ELAC2
21.4141	22.8213	22.6674	21.1253	20.5241	22.9993	21.7765	21.757		0.727165	0.767126	-0.24282	XRCC5
22.9601	22.437	21.1944	21.8746	23.4991	23.4364	20.7655	19.1338		0.731477	0.667241	-0.407793	VAPA
23.6184	24.1884	25.1363	25.1541	24.5961	24.1668	25.1584	24.7814		0.736611	0.847901	0.151357	EEF1D
22.5921	21.694	22.8974	23.0859	21.8824	20.2223	23.5207	23.4614		0.736913	0.736759	-0.295651	AFG3L2
21.9041	21.6021	27.0687	25.9871	20.4869	21.4814	25.5771	26.2007		0.737331	0.551968	-0.703986	HNRNPD
21.7511	21.8363	25.4997	22.8156	21.8966	20.612	23.6323	24.1133		0.740912	0.666842	-0.41212	NUDT1
21.2462	21.9239	23.2417	23.259	20.7787	21.2082	23.1058	23.4312		0.742424	0.744049	-0.28669	CASP14
24.0393	22.1703	21.8614	21.8653	21.1321	20.7065	24.5853	25.2109		0.749807	0.666926	0.424617	TIAL1
21.6853	23.1174	21.7087	22.6996	21.2659	20.9738	24.3784	23.848		0.750952	0.732079	0.313781	PSMD7
26.2086	22.7756	25.8641	24.7167	25.1085	24.0014	25.8759	25.7241		0.75692	0.750589	0.286208	HNRNPF
27.0473	25.133	27.3639	27.7365	27.1194	26.1359	26.4926	26.7537		0.762511	0.819204	-0.194776	RPS19
21.8205	24.6552	26.0025	23.4656	23.9787	23.3982	23.6299	26.3031		0.769211	0.722291	0.341518	DSG1
21.5015	22.6271	22.4895	22.6281	23.4392	19.7791	23.4984	21.3818		0.769584	0.754007	-0.286925	TUBA1C;TUBA1B
28.5147	27.6519	28.5337	28.2878	28.6214	28.2611	28.047	28.3467		0.772299	0.923456	0.0720277	RPL4
21.6395	22.6045	22.6438	22.1045	21.999	22.9663	20.9326	22.5088		0.778248	0.859268	-0.14643	HERC2
21.6583	22.1241	22.0024	21.5176	21.7108	21.2457	21.5434	23.3843		0.781521	0.860372	0.145453	MMTAG2
22.7501	21.6309	21.2586	21.3467	20.8719	22.6803	20.1678	22.4636		0.78436	0.818424	-0.200682	HLA-C;HLA-B
23.0238	22.9328	22.4348	22.3096	24.2461	22.7659	23.1185	19.3508		0.785172	0.751283	-0.304952	SLC25A1
22.9547	21.8614	22.9856	21.817	23.495	23.5874	21.2857	20.2714		0.791699	0.784669	-0.244817	LGALS1
21.7961	21.6507	21.5853	21.4194	21.241	21.2179	21.449	22.2755		0.805711	0.924149	-0.0670152	PLBD2
28.4596	26.5215	27.0185	29.8533	28.4056	28.8555	28.0916	27.3226		0.810056	0.821852	0.205595	TUBB4B
26.1292	21.9266	23.1705	26.3074	26.1425	26.3283	22.1687	21.2544		0.818672	0.722674	-0.409982	RPL24
24.6715	22.2366	22.1905	22.2715	25.0605	24.1779	22.4222	20.7691		0.822677	0.784348	0.264887	RPS15
22.3677	28.5627	28.4165	27.494	26.5777	24.7657	26.9513	27.0921		0.823732	0.743189	-0.363539	DCD
26.4817	24.7069	26.2933	25.7853	26.4239	24.8675	25.7128	25.789		0.824118	0.892277	-0.118524	DHX9
21.8808	20.4328	24.0386	22.7343	22.3556	21.1001	23.271	23.191		0.826825	0.822527	0.207793	ACTL6A
21.5261	22.0677	22.0874	21.6506	22.7719	23.0783	19.6962	21.0597		0.828478	0.841322	-0.181416	EIF3I
25.0746	22.6062	24.4259	22.2988	24.8078	24.7612	24.9285	20.9647		0.830585	0.789082	0.264192	RPS24
22.7577	21.9553	25.4831	25.31	20.4331	22.2933	25.5473	25.8384		0.833121	0.754276	-0.348508	YWHAZ
27.5907	27.226	28.0186	27.7925	26.8361	27.555	27.9632	27.9946		0.833628	0.925437	-0.069715	HNRNPH1
25.3862	24.5886	24.9398	25.4015	25.0662	24.6038	25.3292	25.5613		0.836455	0.933393	0.0611157	UPF1
22.1625	21.1932	21.5959	22.9736	23.1096	23.4697	21.1056	20.8821		0.842184	0.859792	0.160451	PGM3
21.9514	22.6206	21.9643	22.5904	22.2625	21.6038	23.8341	20.9048		0.848349	0.888601	-0.130382	SHMT2
20.2992	23.0107	21.7543	21.3864	23.24	19.7853	21.9478	20.7439		0.850868	0.848349	-0.18335	APPBP2
22.6279	22.5038	23.7703	23.8065	22.8688	23.7592	21.484	24.0665		0.851654	0.889971	-0.132464	RRBP1
28.739	26.4873	28.0034	28.4907	28.9142	26.112	28.8054	28.5019		0.860047	0.873724	0.153324	FUS
22.4867	25.0144	22.1513	21.5485	24.1076	24.7787	21.0477	22.1112		0.860891	0.834852	0.211077	DNAJB11
24.7521	23.5393	22.4276	22.5227	23.828	21.507	23.5299	23.8291		0.866362	0.889333	-0.136919	SF3B2
22.0436	22.8262	21.0383	20.3159	21.6699	22.0364	19.9752	22.0383		0.87029	0.892397	-0.12608	ATAD3B
22.4793	21.8835	23.3355	21.9296	20.8889	27.5039	21.6289	20.7029		0.873866	0.81877	0.274135	MROH2A
22.4664	22.4436	22.6209	21.1322	21.2695	20.7235	22.5991	23.5921		0.876029	0.897812	-0.119729	SSB
22.5078	23.178	22.1711	22.7172	21.5788	22.029	22.8793	24.5284		0.877	0.900051	0.110362	HNRNPA0
22.2299	22.4653	21.76	22.4526	22.765	23.9134	21.4918	20.212		0.877384	0.891744	-0.131373	MYBBP1A
25.0767	24.8635	26.4632	25.1827	25.3996	24.3294	25.6426	25.8953		0.878316	0.922777	-0.0797768	RTCB
23.2808	22.3257	24.8608	22.4878	22.2796	21.7953	24.5655	24.9208		0.882219	0.885662	0.151536	SRSF2;SRSF8
30.2409	25.2424	27.9236	28.8242	29.2144	25.7852	28.1216	28.3349		0.884843	0.85854	-0.193765	HNRNPUL1
22.4066	21.9288	22.2454	21.9814	20.4003	23.013	22.7422	22.7825		0.885348	0.914736	0.0939527	PFN2
22.1579	22.3144	21.6022	22.4183	23.5068	22.574	21.6427	21.1044		0.885821	0.922936	0.0837984	SNRPC
23.4422	22.7268	21.7637	22.7162	23.5114	23.8393	20.4572	23.3472		0.887331	0.896613	0.126557	TFB2M
24.098	21.4148	24.832	24.9313	23.6553	23.3893	24.3372	24.3858		0.890996	0.897507	0.122865	YAE1D1
21.7659	22.0141	22.0105	22.1506	20.8926	23.1042	20.8617	23.4664		0.896006	0.914116	0.0959468	YWHAE
22.1125	22.6505	22.2551	22.4183	20.5579	21.8172	25.1299	21.4047		0.900417	0.896382	-0.131699	SFN
23.4382	23.0662	25.9208	24.4978	21.8654	25.4059	24.0824	25.0589		0.904714	0.899511	-0.127587	ARID2
22.0128	23.6759	24.1457	24.1539	23.9161	24.2391	20.7694	24.5664		0.9064	0.90123	-0.124339	FXR1;FXR2
21.9705	21.9432	22.4632	21.6975	22.8392	23.7173	20.2375	20.8741		0.906836	0.915868	-0.101567	TARDBP
21.8091	22.425	21.487	22.2371	22.5671	21.9778	21.7779	21.7712		0.908354	0.973327	0.033915	NOP58
24.3523	21.6217	22.1905	23.2274	22.7125	20.3779	23.35	24.5017		0.91872	0.913691	-0.11245	MRPS22
29.0395	28.2799	29.3042	28.6404	28.5293	28.8164	28.7593	29.0646		0.927797	0.982829	-0.0236468	RPL3
22.118	22.1343	21.4109	23.2193	21.5234	20.1612	21.2005	26.5337		0.930353	0.908158	0.134067	IGHG2
21.5058	22.6063	24.8173	22.152	21.8012	20.8257	24.082	23.9992		0.934223	0.926492	-0.0933313	TIA1
27.8418	23.1289	26.8709	28.5737	26.2298	25.5726	27.0875	27.0906		0.934302	0.921592	-0.108681	YWHAG
27.8818	25.1154	28.4947	27.5794	27.832	26.9767	26.6531	27.3545		0.937869	0.945824	-0.0637541	HNRNPU
26.3458	22.4765	22.1116	25.0953	23.9423	23.8116	24.5573	23.9973		0.94855	0.946938	0.0697913	CALM2;CALM3;CALM1
22.4556	21.314	22.7678	22.8271	21.2253	22.9129	21.7879	23.3097		0.958854	0.980067	-0.0321889	DHX30
27.4058	26.148	27.3917	21.7359	26.5224	26.4948	21.6862	27.6096		0.962645	0.945008	-0.0920849	RPL29
23.1692	22.4448	22.3479	20.6625	21.7552	22.5543	21.8086	22.4039		0.965484	0.982401	-0.0256381	DYNC1LI2
22.5029	24.1318	26.1267	25.0966	24.1347	24.6535	24.171	25.0366		0.967018	0.978752	0.0344696	MOV10
22.4463	22.7776	22.4588	22.4325	23.5503	22.7743	23.5099	20.4066		0.967642	0.980684	0.031476	SRP14
21.4525	21.9993	22.1762	22.5681	22.1472	23.4359	21.119	21.5839		0.968779	0.983848	0.022521	DNAJC7
21.3534	21.4513	25.6298	25.7805	21.6618	21.4724	25.61	25.7417		0.969833	0.96184	0.0677471	LYZ
26.2829	21.6952	27.2593	26.4215	25.1633	25.203	25.4298	25.679		0.972181	0.974589	-0.0459518	PTBP1
21.907	22.2504	21.9729	21.7454	23.8674	22.851	21.0076	20.2657		0.973375	0.982624	0.0289989	PSMD14
25.0196	22.1709	25.1674	25.0261	24.0078	24.2792	24.4131	24.5845		0.974127	0.984067	-0.0248818	SRSF3
22.9759	21.2126	22.2646	20.7719	23.4539	21.6583	20.9105	21.2796		0.98038	0.988869	0.0193186	FBL
23.3085	21.3936	22.6494	21.2729	23.4153	23.8788	20.2024	21.2276		0.981038	0.985737	0.0249414	CSE1L
25.7691	23.2031	25.9366	25.722	25.5703	24.6707	25.165	25.2912		0.981304	0.987676	0.0166025	RPS5
24.7802	21.853	25.2836	24.54	23.4112	24.4024	24.6646	24.0561		0.981824	0.986641	0.0193744	EBNA1BP2
28.435	26.597	28.3859	28.9472	28.3438	27.4562	28.2067	28.3097		0.983243	0.990629	-0.0121531	RPS13
22.7088	21.2708	23.261	22.1962	23.0993	23.8428	22.7416	19.6692		0.984116	0.987723	-0.0209904	IMPA2
21.821	22.3403	22.5962	22.085	23.3487	23.7384	21.3068	20.5102		0.98527	0.989043	0.0153852	PRPF8
24.3272	22.1931	22.8297	22.356	25.2807	24.3819	21.179	20.9558		0.985486	0.989498	0.0228539	RPS17
22.4582	23.4076	22.9683	22.8053	23.1547	23.789	22.9062	21.8136		0.989949	0.994792	0.00599432	CARM1
22.0912	22.9993	21.3708	24.1837	23.0719	21.1717	23.4413	23.0012		0.990099	0.993686	0.0102491	PRDX6
22.0819	21.1577	23.0584	22.5503	22.4711	21.4111	23.6247	21.3091		0.990851	0.995409	-0.00807571	BRIX1
22.7789	20.9188	22.4266	22.6644	22.8805	22.9884	20.5608	22.3287		0.991805	0.994784	-0.00758982	RSL1D1
22.7516	22.133	21.7976	21.8497	20.5738	21.2796	23.5064	23.1981		0.99336	0.993694	0.00650835	PGRMC1
28.3224	27.0253	27.6674	27.0743	27.223	27.8377	27.0857	27.9381		0.997521	0.999905	-0.00120497	RPL18A
25.1628	21.5922	26.034	24.6974	23.9455	24.3892	24.4065	24.7513		0.998837	0.998424	0.00149059	HNRNPAB
