# Supplementary material for: Multi-omics profiling identifies a deregulated FUS-MAP1B axis in ALS/FTD–associated UBQLN2 mutants
Source: Life Sci Alliance. 2022 Jul 1;5(11):e202101327. doi: 10.26508/lsa.202101327 (PMC9258132; doi:10.26508/lsa.202101327)
Supplement: Supplementary file 6 [file LSA-2021-01327_TableS6.xlsx]

## Sheet: Tabelle1
fit_log2fold__T487I	fit_log2fold__P497S	Amino.acid	fit_log2fold__T487I A significant	fit_log2fold__P497S A significant	LM_Significance__T487I	LM_Significance__P497S	combined significant T487I	combined significant P497S	Localization.prob	PEP	Score	Delta.score	Score.for.localization	Mass.error..ppm.	Intensity	Intensity.L	Intensity.H	Position	Ratio.H.L.T487I_normalized.to.protein_1	Ratio.H.L.T487I_normalized.to.protein_2	Ratio.H.L.T487I_normalized.to.protein_3	Ratio.H.L.T487I_normalized.to.protein_4	Ratio.H.L.P497S_normalized.to.protein_1	Ratio.H.L.P497S_normalized.to.protein_2	Ratio.H.L.P497S_normalized.to.protein_3	Ratio.H.L.P497S_normalized.to.protein_4	Ratio.H.L.T487I_phosphopeptide_1	Ratio.H.L.T487I_phosphopeptide_2	Ratio.H.L.T487I_phosphopeptide_3	Ratio.H.L.T487I_phosphopeptide_4	Ratio.H.L.P497S_phosphopeptide_1	Ratio.H.L.P497S_phosphopeptide_2	Ratio.H.L.P497S_phosphopeptide_3	Ratio.H.L.P497S_phosphopeptide_4	Ratio.H.L.T487I_protein_1	Ratio.H.L.T487I_protein_2	Ratio.H.L.T487I_protein_3	Ratio.H.L.T487I_protein_4	Ratio.H.L.P497S_protein_1	Ratio.H.L.P497S_protein_2	Ratio.H.L.P497S_protein_3	Ratio.H.L.P497S_protein_4	var_log2fold__T487I	sd_log2fold__T487I	CI_low__T487I	CI_high__T487I	nb_replicate__T487I	var_log2fold__P497S	sd_log2fold__P497S
-1.58836	-1.66467	S	+	+	+	+	++	++	1	8.00054e-08	141.38	78.915	141.38	-2.4053	69470000	57294000	12175000	161	-1.65183	-2.5687	NaN	-0.81702	-0.172937	-2.9191	NaN	-2.6092	-1.94042	-2.84498	NaN	-1.05989	-0.234041	-3.07012	NaN	-2.70482	-0.288593	-0.276276	-0.185671	-0.242866	-0.0611044	-0.151018	-0.130602	-0.09562	0.0427658	0.206799	-2.24648	-0.930231	3	0.0439416	0.209623
-4.19689	-3.31816	S	+	+	+	+	++	++	1	0	524.51	486.83	381.1	-1.3233	5620000000	5329100000	290940000	352	-4.9426	-4.22073	-3.24902	-5.34797	-4.50739	-1.22034	-5.57236	-3.443	-4.69832	-3.86876	-3.04513	-5.13908	-4.71232	-1.43331	-5.8384	-3.54209	0.244278	0.351967	0.20389	0.208892	-0.204931	-0.212969	-0.266038	-0.0990927	0.0328246	0.181176	-4.69991	-3.69387	4	0.0340792	0.184605
-4.0263	-3.49866	S	+	+	+	+	++	++	1	0	475.06	454.68	208.17	-1.1941	4676300000	4459000000	217320000	356	-3.86399	-3.69076	-5.39299	-4.07907	-6.24295	-2.61316	-3.02506	-3.66588	-3.61971	-3.33879	-5.1891	-3.87018	-6.44788	-2.82613	-3.2911	-3.76497	0.244278	0.351967	0.20389	0.208892	-0.204931	-0.212969	-0.266038	-0.0990927	0.0328246	0.181176	-4.52932	-3.52327	4	0.0340792	0.184605
2.29205	1.34108	S	+	+	+	+	++	++	1	2.9783e-18	208.27	187.85	208.27	-0.91355	902740000	122590000	780140000	249	0.120952	5.07568	-0.407595	5.35174	5.36976	0.119693	0.229541	0.289713	-0.0939407	4.92865	-0.556924	5.1491	5.248	-0.0161472	0.0385766	0.182438	-0.214893	-0.147026	-0.149329	-0.202638	-0.121753	-0.13584	-0.190964	-0.107275	0.0328246	0.181176	1.78903	2.79508	4	0.0340792	0.184605
-3.96367	-2.24338	S	+	+	+	+	++	++	1	1.31562e-29	196.01	187.97	196.01	-2.5124	186430000	169490000	16943000	626	-4.92354	-3.95503	-3.99496	-3.88401	-2.77097	-2.3559	NaN	-2.57316	-4.69679	-3.84373	-3.88754	-3.74966	-2.83382	-2.40347	NaN	-2.72967	0.226755	0.111298	0.10742	0.134352	-0.0628515	-0.047562	-0.0854967	-0.156515	0.0328246	0.181176	-4.4667	-3.46065	4	0.0439416	0.209623
-4.17158	-1.59395	S	+	+	+	+	++	++	1	1.77184e-36	257.21	239.02	75.462	0.88167	2761300000	2357400000	403930000	586	-5.02636	-3.2674	-4.70192	-4.65581	-1.80373	-2.04553	-1.76777	-1.44662	-5.12401	-3.58824	-4.7779	-4.73577	-2.22418	-2.40362	-2.06564	-1.7693	-0.0976563	-0.320846	-0.0759761	-0.0799659	-0.420453	-0.358084	-0.297874	-0.322686	0.0328246	0.181176	-4.6746	-3.66855	4	0.0340792	0.184605
-2.03908	-1.39097	S	+	+	+	+	++	++	1	1.05735e-13	179.81	156.89	173.68	-1.1883	34244000	29169000	5074600	439	NaN	-2.1893	-1.93644	-2.34704	-1.70103	-1.61082	-0.86207	-1.98569	NaN	-2.18167	-1.81782	-2.21177	-2.08229	-2.02956	-1.14114	-2.23997	0.128425	0.00762616	0.118626	0.135272	-0.381254	-0.418736	-0.279074	-0.254289	0.0427656	0.206798	-2.6972	-1.38095	3	0.0340792	0.184605
-2.28363	-3.26571	S	+	+	+	+	++	++	1	0.00313242	96.229	35.887	86.014	-0.09466	919220000	871360000	47863000	366	-3.74501	-1.07641	-1.89238	-2.81989	-4.46037	-3.90953	-1.19982	-4.9398	-3.13327	-0.426567	-1.23355	-2.18233	-4.80233	-4.34449	-1.56815	-5.26907	0.611739	0.649845	0.658828	0.637564	-0.341958	-0.434968	-0.368328	-0.329268	0.0328246	0.181176	-2.78665	-1.7806	4	0.0340792	0.184605
-3.58609	-2.90366	S	+	+	+	+	++	++	1	1.65107e-29	208.66	194.58	208.66	-0.95433	62132000	58295000	3837100	151	-2.02985	-4.25493	-4.46821	-4.38105	NaN	-3.69933	NaN	-3.39098	-1.88241	-4.32248	-4.45542	-4.29903	NaN	-3.76252	NaN	-3.55858	0.147437	-0.0675457	0.0127833	0.0820213	-0.0624145	-0.0631981	-0.0896204	-0.167604	0.0328246	0.181176	-4.08912	-3.08307	4	0.0618424	0.248681
-1.99234	1.38492	S	+	+	+	+	++	++	1	1.34518e-51	243.86	243.86	243.86	-1.1233	1168700000	627190000	541510000	680	-3.14566	NaN	-1.32492	NaN	0.627331	NaN	2.77178	NaN	-2.86009	-3.02104	-2.62504	-3.08229	2.61013	2.42921	2.47674	2.80376	0.28558	NaN	-1.30013	NaN	1.9828	NaN	-0.29504	NaN	0.0613516	0.247693	-3.05808	-0.926608	2	0.0618421	0.248681
-1.48812	-1.45558	S	+	+	+	+	++	++	1	1.56981e-12	187.42	138.99	178.67	-0.26879	541410000	156710000	384700000	66	-0.648633	-2.93072	-1.70467	-0.829168	-2.09453	-3.12675	-1.24231	0.0162241	0.300417	-2.11547	-0.620468	0.194087	1.66644	0.847596	2.42035	3.98441	0.949049	0.815248	1.0842	1.02326	3.76097	3.97435	3.66266	3.96818	0.0328246	0.181176	-1.99114	-0.985096	4	0.0340792	0.184605
1.73175	-1.31123	S	+	+	+	+	++	++	1	0.0021649	147.78	74.899	139.32	-0.046478	69099000	39626000	29473000	497	2.20308	NaN	2.03674	1.65678	-1.83423	-1.38251	NaN	NaN	1.55208	NaN	1.50462	1.10501	-2.09653	-1.60104	NaN	NaN	-0.650997	-0.544098	-0.532115	-0.551776	-0.262296	-0.218531	-0.22923	-0.203934	0.0427655	0.206798	1.07362	2.38987	3	0.0618421	0.248681
2.48827	-2.24253	S	+	+	+	+	++	++	1	1.53489e-133	331.82	308.21	239.33	-0.067514	4873800000	4077600000	796230000	3123	3.60288	2.8006	2.34257	2.23841	-3.09752	-1.72477	-2.3493	-2.78078	3.34611	2.58097	2.14427	2.01831	-3.4918	-2.14025	-2.7823	-3.1414	-0.256769	-0.219639	-0.198295	-0.220093	-0.394278	-0.41548	-0.433	-0.36062	0.0328246	0.181176	1.98525	2.99129	4	0.0340792	0.184605
-2.83189	2.99465	S	+	+	+	+	++	++	1	5.46286e-72	278.64	249.54	278.64	-2.1289	203520000	81581000	121940000	71	-0.650042	-4.98455	-3.49543	NaN	3.46222	2.65438	3.46591	3.79104	-1.50034	-5.94138	-4.12185	NaN	2.98554	2.29131	2.95634	3.22376	-0.850298	-0.956823	-0.626424	-0.715131	-0.476679	-0.363067	-0.509574	-0.567276	0.0427656	0.206799	-3.49001	-2.17376	3	0.0340792	0.184605
3.42505	2.037	S	+	+	+	+	++	++	1	1.24535e-52	248.9	222.13	67.586	0.5565	688770000	29529000	659240000	310	2.06612	5.29634	4.28022	3.36976	2.29902	NaN	2.10622	2.6785	2.0166	5.18975	4.39698	3.25766	3.06642	6.12963	2.94707	3.46375	-0.0495166	-0.106591	0.116764	-0.1121	0.767401	NaN	0.840846	0.785258	0.0328246	0.181176	2.92203	3.92808	4	0.0439416	0.209623
-3.775	-2.99216	S	+	+	+	+	++	++	1	0.0113032	65.5	43.829	55.353	1.0408	99577000	93811000	5766600	229	-3.83284	-3.69342	-4.35251	-4.0675	-3.4495	-3.89209	NaN	NaN	-2.80824	-2.8329	-3.61863	-3.26147	-2.97608	-3.62126	NaN	NaN	1.0246	0.860526	0.733875	0.806035	0.473423	0.270828	-0.128756	0.124461	0.0328246	0.181176	-4.27802	-3.27197	4	0.0618421	0.248681
2.55886	-1.68095	S	+	+	+	+	++	++	1	4.68806e-146	321.1	321.1	279.68	0.22269	2198900000	1352400000	846500000	359	2.67503	2.8611	2.85846	2.89339	-1.76323	-1.88679	-1.84401	-1.95712	2.06361	2.23017	2.3138	2.31083	-1.70125	-1.85935	-1.83424	-1.94992	-0.611425	-0.63093	-0.544666	-0.582555	0.0619835	0.0274371	0.0097772	0.00719549	0.0328246	0.181176	2.05584	3.06189	4	0.0340792	0.184605
-2.60952	-2.68273	S	+	+	+	+	++	++	1	3.07768e-05	169.93	126.65	120.06	0.44741	44288000	37778000	6509800	241	-2.53843	-2.66963	-2.80154	-2.92536	-3.04595	-3.14008	-2.76302	-2.96391	-2.23263	-2.34586	-2.58208	-2.68279	-2.84809	-2.94864	-2.57639	-2.74594	0.305795	0.323774	0.219463	0.242572	0.197865	0.191436	0.186627	0.217975	0.0328246	0.181176	-3.11254	-2.10649	4	0.0340792	0.184605
3.29795	4.72302	S	+	+	+	+	++	++	1	2.03026e-30	239.58	195.59	216.13	0.10142	1494100000	81122000	1413000000	280	1.95814	4.90255	4.15661	3.4486	4.81948	5.75986	NaN	5.78188	2.10792	4.93282	4.31817	3.59538	4.82782	5.72885	NaN	5.73398	0.14978	0.0302654	0.161565	0.146786	0.00834347	-0.0310171	-0.0197114	-0.0479051	0.0328246	0.181176	2.79492	3.80097	4	0.0439416	0.209623
2.62339	3.48165	S	+	+	+	+	++	++	1	1.21701e-44	254.23	229.27	254.23	-0.30205	200450000	34711000	165730000	484	2.73072	2.89568	2.96786	2.9712	NaN	3.42574	5.53552	3.08629	1.16047	1.39358	1.48903	1.60317	NaN	3.9607	6.04162	3.50906	-1.57025	-1.5021	-1.47883	-1.36803	0.509341	0.534958	0.506094	0.422771	0.0328246	0.181176	2.12037	3.12642	4	0.0439417	0.209623
2.7815	2.79615	S	+	+	+	+	++	++	1	0.00150567	131.12	64.154	128.27	1.7204	171820000	6349800	165470000	371	0.104998	NaN	6.40326	NaN	NaN	6.04342	0.79285	NaN	-0.673187	NaN	5.78537	NaN	NaN	5.70061	0.477884	NaN	-0.778185	-0.563305	-0.617897	-0.651994	-0.288717	-0.342817	-0.314966	-0.113801	0.0613516	0.247693	1.71577	3.84724	2	0.0618423	0.248681
-2.37045	-1.35408	T	+	+	+	+	++	++	1	3.72003e-86	294.37	284.19	238.02	-2.7725	624520000	500410000	124110000	284	-2.09418	-2.64606	-2.71292	-2.45385	-1.46731	-1.64171	-1.37906	-1.50719	-1.69222	-2.24585	-2.30052	-2.06022	-2.01153	-2.1937	-2.06389	-2.0771	0.401958	0.40021	0.412402	0.393636	-0.544224	-0.551987	-0.684828	-0.569907	0.0328246	0.181176	-2.87347	-1.86742	4	0.0340792	0.184605
-3.4114	-1.51139	T	+	+	+	+	++	++	1	5.76033e-49	215.86	215.86	210.93	0.87331	115770000	108110000	7658300	200	-3.14992	-3.76662	-3.01265	-4.4537	-2.31968	-0.543382	-2.36898	NaN	-3.14791	-3.82437	-3.02903	-4.57141	-2.46275	-0.669143	-2.55266	NaN	0.00201835	-0.057752	-0.0163807	-0.117709	-0.14307	-0.125762	-0.183687	-0.290145	0.0328246	0.181176	-3.91442	-2.90838	4	0.0439415	0.209622
NaN	2.02236	S		+		+		++	1	9.03616e-22	199.13	182.51	197.25	0.13928	459410000	30484000	428930000	506	NaN	NaN	NaN	NaN	2.85793	2.17011	1.35395	2.66107	-2.95803	-3.15175	-3.11942	-3.17319	5.45131	5.93076	4.84875	5.04946	NaN	NaN	NaN	NaN	2.59338	3.76065	3.4948	2.38838	NaN	NaN	NaN	NaN	NaN	0.0340792	0.184605
-0.142337	4.87385	S		+		+		++	1	5.33342e-10	194.49	146.2	194.49	0.31736	851650000	297230000	554420000	256	-0.211846	-0.0830897	-0.0470037	0.0153371	6.08294	3.63469	7.21285	4.81283	-0.352289	-0.353524	-0.262382	-0.205613	5.81327	3.26547	6.68426	4.29873	-0.140444	-0.270434	-0.215379	-0.22095	-0.269669	-0.369222	-0.528594	-0.514099	0.0328246	0.181176	-0.645362	0.360687	4	0.0340792	0.184605
0.470837	-1.86219	S		+		+		++	1	1.44538e-27	165.58	158.72	165.58	-0.067626	70023000	52926000	17097000	548	NaN	0.372163	NaN	0.884691	-2.14193	NaN	-2.42705	NaN	NaN	0.842778	NaN	1.29166	-1.73116	NaN	-2.15515	NaN	0.584674	0.470615	0.537048	0.406972	0.410775	0.410015	0.271904	0.308594	0.0613519	0.247693	-0.5949	1.53657	2	0.0618421	0.248681
0.339816	1.32644	S		+		+		++	1	2.524e-09	196.38	146.96	180.24	0.77361	68254000	28545000	39709000	1026	0.408489	0.452619	NaN	0.463909	NaN	1.2857	1.51496	1.803	0.0469799	0.0743684	NaN	0.217975	NaN	0.660564	0.886355	1.20069	-0.361509	-0.37825	-0.24756	-0.245933	-0.595424	-0.625133	-0.628608	-0.602307	0.0427658	0.206799	-0.31831	0.997942	3	0.0439417	0.209623
0.156325	1.55443	S		+		+		++	1	2.32978e-78	284.74	284.74	164.94	0.58407	4678100000	1433900000	3244200000	298	-0.0946569	0.243429	0.575435	0.233379	-0.237753	6.42414	0.500668	0.271867	1.38984	1.67532	2.00518	1.5876	-1.70764	4.8514	-1.3749	-1.19826	1.4845	1.43189	1.42975	1.35423	-1.46989	-1.57274	-1.87557	-1.47013	0.0328246	0.181176	-0.346699	0.65935	4	0.0340792	0.184605
NaN	-1.66583	S		+		+		++	1	1.13125e-153	336.04	319.66	286.79	-0.23896	389870000	349810000	40070000	1127	NaN	NaN	NaN	NaN	-1.6103	-1.93519	-2.16834	-1.66996	-1.29697	-0.875328	-1.14947	-1.11219	-3.55977	-3.61234	-3.45626	-4.0489	NaN	NaN	NaN	NaN	-1.94948	-1.67715	-1.28792	-2.37894	NaN	NaN	NaN	NaN	NaN	0.0340792	0.184605
NaN	-1.7232	S		+		+		++	1	8.95544e-05	134.51	26.934	58.32	0.02838	2273100000	1956400000	316640000	1147	NaN	NaN	NaN	NaN	-1.83568	-2.13497	-2.42542	-1.24325	-1.15111	-0.984246	-1.03449	-1.0287	-3.78516	-3.81212	-3.71335	-3.6222	NaN	NaN	NaN	NaN	-1.94948	-1.67715	-1.28792	-2.37894	NaN	NaN	NaN	NaN	NaN	0.0340792	0.184605
NaN	-1.87634	S		+		+		++	1	8.95544e-05	106.3	97.434	58.32	0.02838	1578800000	1381000000	197870000	1150	NaN	NaN	NaN	NaN	-1.87516	-2.18143	-2.65381	-1.61098	-1.23121	-1.11344	-1.14382	-1.15631	-3.82464	-3.85858	-3.94173	-3.98992	NaN	NaN	NaN	NaN	-1.94948	-1.67715	-1.28792	-2.37894	NaN	NaN	NaN	NaN	NaN	0.0340792	0.184605
NaN	1.43243	S		+		+		++	1	5.4626e-07	101.59	89.852	101.59	-0.67802	51155000	18917000	32238000	548	NaN	NaN	NaN	NaN	1.88734	1.60695	1.44136	NaN	NaN	NaN	NaN	NaN	1.03457	0.65892	0.53446	NaN	-0.22732	-0.161992	-0.109701	-0.162945	-0.852771	-0.948029	-0.9069	-0.872737	NaN	NaN	NaN	NaN	NaN	0.0439415	0.209622
-0.208038	-1.79467	S		+		+		++	1	2.60852e-53	254.72	231.81	207.43	-0.64447	722370000	408740000	313630000	323	-0.497263	-0.0987082	0.0690764	-0.0822049	-0.456728	-4.23936	-0.524603	-2.73697	-0.206013	0.480472	0.428035	0.243182	-0.507275	-3.95532	-0.524459	-2.70247	0.29125	0.57918	0.358959	0.325386	-0.0505473	0.28404	0.000144286	0.0344974	0.0328246	0.181176	-0.711062	0.294987	4	0.0340792	0.184605
0.218645	2.62235	S		+		+		++	1	0.000192286	164.6	100.21	55.839	-0.19237	381150000	45859000	335300000	755	1.67628	-0.371422	NaN	-0.379684	0.113989	2.36467	4.87748	4.35919	1.80616	-0.125683	NaN	-0.221993	0.187261	2.2172	4.78194	4.31484	0.129876	0.245739	0.154583	0.15769	0.0732718	-0.147474	-0.0955429	-0.044345	0.0427658	0.206799	-0.439481	0.876771	3	0.0340792	0.184605
-0.416417	-2.33267	S		+		+		++	1	1.43683e-43	179.65	167.24	102.58	-1.5507	198370000	171760000	26615000	213	-0.683843	-0.406384	-0.0362875	-0.378572	NaN	NaN	-2.67307	-3.01631	-0.265275	-0.167475	0.040682	-0.0574518	-4.59022	-2.80904	-2.91986	-3.2776	0.418568	0.238909	0.0769695	0.32112	NaN	NaN	-0.246789	-0.261293	0.0328246	0.181176	-0.919441	0.0866077	4	0.0618424	0.248681
NaN	-2.41399	S		+		+		++	1	0.000115618	116.03	96.783	116.03	0.21594	6218400	5439700	778690	924	NaN	NaN	NaN	NaN	-2.61844	-2.99772	NaN	-2.67314	NaN	NaN	NaN	NaN	-2.72862	-3.1839	NaN	-2.75965	0.191942	0.407298	-0.12078	0.371392	-0.110184	-0.18618	-0.196971	-0.0865074	NaN	NaN	NaN	NaN	NaN	0.0439416	0.209623
NaN	4.16866	S		+		+		++	1	1.83487e-68	302.4	249.23	302.4	-0.8152	14387000	8800000	5586600	312	NaN	NaN	NaN	NaN	NaN	5.73964	NaN	4.52485	NaN	NaN	NaN	NaN	NaN	0.279174	NaN	-0.439089	-5.10467	-5.13188	-4.70757	-4.94146	-4.14196	-5.46046	-4.96344	-4.96394	NaN	NaN	NaN	NaN	NaN	0.0618424	0.248681
NaN	-1.93424	S		+		+		++	1	0.00108682	146.11	66.958	121.9	1.5219	3847500	3246700	600780	97	NaN	NaN	NaN	NaN	NaN	-2.94555	-1.8261	NaN	NaN	NaN	NaN	NaN	NaN	-2.21498	-1.23586	NaN	0.518737	0.765789	0.767401	0.652509	0.816559	0.730575	0.590243	0.545968	NaN	NaN	NaN	NaN	NaN	0.0618423	0.248681
NaN	-1.4759	S		+		+		++	1	0.00657292	60.345	46.315	47.606	1.1916	199170000	102320000	96851000	266	NaN	NaN	NaN	NaN	0.112369	NaN	NaN	-3.67323	NaN	NaN	NaN	NaN	-0.0951422	NaN	NaN	-3.81628	0.063779	0.0367495	0.0177795	0.00245056	-0.207511	-0.10911	-0.141271	-0.143054	NaN	NaN	NaN	NaN	NaN	0.0618421	0.248681
NaN	-1.4759	S		+		+		++	1	0.00657292	60.345	46.315	47.606	1.1916	199170000	102320000	96851000	268	NaN	NaN	NaN	NaN	0.112369	NaN	NaN	-3.67323	NaN	NaN	NaN	NaN	-0.0951422	NaN	NaN	-3.81628	0.063779	0.0367495	0.0177795	0.00245056	-0.207511	-0.10911	-0.141271	-0.143054	NaN	NaN	NaN	NaN	NaN	0.0618421	0.248681
0.0582691	-1.28925	S		+		+		++	1	5.21521e-18	239.49	199.45	116.87	0.92451	152570000	78434000	74141000	188	0.579265	NaN	0.829992	-1.03478	NaN	-1.11706	-1.49415	-1.81946	2.28232	NaN	2.58017	0.669027	NaN	-1.90687	-2.52127	-2.82674	1.70306	1.82244	1.75018	1.70381	-1.00078	-0.789811	-1.02712	-1.00729	0.0427655	0.206798	-0.599856	0.716394	3	0.0439417	0.209623
NaN	1.30373	S		+		+		++	1	9.35977e-20	226.06	157.03	190.82	1.0638	47097000	2207700	44889000	665	NaN	NaN	NaN	NaN	NaN	3.05236	0.494331	0.978537	NaN	NaN	NaN	NaN	3.84539	3.30635	4.20406	3.65798	NaN	NaN	NaN	NaN	NaN	0.253989	3.70973	2.67945	NaN	NaN	NaN	NaN	NaN	0.0439417	0.209623
0.106595	-2.63479	S		+		+		++	1	1.45246e-82	296.95	277.21	286.85	-0.85562	292680000	212640000	80044000	118	NaN	0.159187	0.270904	NaN	-0.0170116	NaN	-6.44785	NaN	2.03794	1.95732	1.57085	2.26111	-2.44387	NaN	-6.5632	-2.34938	NaN	1.79813	1.29995	NaN	-2.42686	NaN	-0.115347	NaN	0.0613517	0.247693	-0.959141	1.17233	2	0.0618421	0.248681
0.307961	-2.78505	S		+		+		++	1	1.6786e-24	212.02	195.62	204.94	-1.5014	194510000	164110000	30396000	120	NaN	0.0497432	0.843446	NaN	-0.385729	NaN	-6.44785	NaN	2.18218	1.84788	2.14339	1.94456	-2.81259	NaN	-6.5632	-6.13492	NaN	1.79813	1.29995	NaN	-2.42686	NaN	-0.115347	NaN	0.0613517	0.247693	-0.757775	1.3737	2	0.0618421	0.248681
NaN	1.59158	S		+		+		++	1	3.77545e-06	150.12	107.03	150.12	-1.0834	45057000	11955000	33103000	10	NaN	NaN	NaN	NaN	NaN	0.666976	3.21338	NaN	NaN	NaN	NaN	NaN	NaN	-0.290603	2.59734	0.868924	-1.20836	-1.34384	-0.896335	-1.2044	-0.956068	-0.95758	-0.616039	NaN	NaN	NaN	NaN	NaN	NaN	0.0618423	0.248681
NaN	1.38283	S		+		+		++	1	0.00465425	103.19	59.423	46.406	1.5527	25320000	8254300	17066000	715	NaN	NaN	NaN	NaN	NaN	NaN	1.70263	1.72546	NaN	NaN	NaN	NaN	NaN	NaN	1.19755	1.30585	-0.0600664	0.109695	-0.0174316	0.0278618	-0.538136	-0.553363	-0.505083	-0.419604	NaN	NaN	NaN	NaN	NaN	0.0618424	0.248681
NaN	-4.67742	S		+		+		++	1	1.34725e-12	140.26	128.42	140.26	-1.6955	9824700	9705800	118890	337	NaN	NaN	NaN	NaN	NaN	NaN	-6.81324	NaN	NaN	NaN	NaN	NaN	NaN	NaN	-5.40458	NaN	-0.952406	-1.0333	-0.857783	-0.866515	1.45691	1.34164	1.40866	1.40479	NaN	NaN	NaN	NaN	NaN	0.104367	0.323059
0.220131	-1.35582	S		+		+		++	1	1.83956e-30	188.54	174.01	152.96	-0.50822	20250000	13328000	6922100	1436	-0.287039	NaN	0.904686	NaN	NaN	-1.82541	-1.52685	NaN	-0.0969926	NaN	0.99581	NaN	NaN	-1.85376	-1.58563	NaN	0.190046	0.064469	0.0911243	0.194213	0.0282862	-0.0283516	-0.0587734	-0.0869364	0.0613516	0.247693	-0.845604	1.28587	2	0.0618423	0.248681
NaN	1.77724	S		+		+		++	1	0.000274153	159.09	106.36	115.18	0.36955	48015000	6947600	41067000	141	NaN	NaN	NaN	NaN	NaN	2.29618	1.75362	2.11091	NaN	NaN	NaN	NaN	NaN	2.93985	2.40787	2.95882	-0.844277	-0.709599	-0.720636	-0.755527	0.790689	0.643671	0.654252	0.847917	NaN	NaN	NaN	NaN	NaN	0.0439417	0.209623
NaN	-1.44278	S		+		+		++	1	2.39881e-210	385.89	374.89	230.36	0.10822	118950000	70689000	48260000	49	NaN	NaN	NaN	NaN	NaN	-1.91961	-1.64605	NaN	NaN	NaN	NaN	NaN	NaN	-1.33599	-1.15579	-0.543152	-0.403179	-0.382288	-0.304131	-0.401006	0.452385	0.583615	0.490262	NaN	NaN	NaN	NaN	NaN	NaN	0.0618423	0.248681
NaN	1.6712	S		+		+		++	1	3.53517e-11	208.03	157.42	183.99	1.1351	1289000000	253610000	1035400000	588	NaN	NaN	NaN	NaN	-0.0331856	4.13502	NaN	NaN	NaN	0.0468402	0.0632269	0.31742	-0.786522	3.005	-0.565844	3.24568	NaN	NaN	NaN	NaN	-0.753336	-1.13002	NaN	NaN	NaN	NaN	NaN	NaN	NaN	0.0618421	0.248681
-0.729234	1.35394	S		+		+		++	1	0.00256779	66.068	66.068	54.292	0.2855	55679000	20441000	35238000	162	-0.673352	NaN	-0.892341	NaN	1.55157	1.67287	NaN	1.50033	-0.369893	NaN	-0.471509	NaN	1.51571	1.5204	NaN	1.30953	0.303459	0.402176	0.420833	0.54745	-0.0358602	-0.152468	-0.115207	-0.1908	0.0613516	0.247693	-1.79497	0.336501	2	0.0439416	0.209623
NaN	-1.37772	S		+		+		++	1	2.25473e-22	156.92	133.45	90.968	0.39561	102930000	76709000	26217000	1124	NaN	NaN	NaN	NaN	-1.03991	-1.80528	-1.74589	-1.5095	NaN	NaN	NaN	NaN	-0.754212	-1.51639	-1.45724	-1.2804	0.00906043	-0.0294702	-0.0148202	0.0354831	0.285698	0.28889	0.288654	0.229096	NaN	NaN	NaN	NaN	NaN	0.0340792	0.184605
-0.403899	-3.93734	S		+		+		++	1	5.80975e-215	392.2	370.16	107.51	-0.33467	245390000	227550000	17835000	332	-0.614696	NaN	-0.202795	NaN	-4.1193	NaN	NaN	-5.48168	-1.05965	NaN	-0.766186	NaN	-4.10609	-3.72038	-3.75871	-5.11364	-0.44495	-0.667493	-0.56339	-0.338944	0.0132121	NaN	NaN	0.368042	0.0613516	0.247693	-1.46963	0.661836	2	0.0618421	0.248681
NaN	-1.72911	S		+		+		++	1	4.80011e-32	251.02	217.82	73.262	0.17971	13782000	2277500	11505000	1123	NaN	NaN	NaN	NaN	NaN	-1.45648	-2.19667	-2.29676	NaN	NaN	NaN	NaN	NaN	2.66628	1.88943	1.74334	-2.66292	-2.56875	-2.41558	-2.35233	4.03404	4.12276	4.0861	4.0401	NaN	NaN	NaN	NaN	NaN	0.0439417	0.209623
NaN	-2.74213	S		+		+		++	1	1.85185e-13	156.67	131.72	156.67	-2.0641	14386000	3389500	10996000	793	NaN	NaN	NaN	NaN	NaN	-2.58476	NaN	-4.10916	NaN	NaN	NaN	NaN	NaN	1.53799	NaN	-0.0690583	-2.66292	-2.56875	-2.41558	-2.35233	4.03404	4.12276	4.0861	4.0401	NaN	NaN	NaN	NaN	NaN	0.0618424	0.248681
-0.0185393	-1.52301	S		+		+		++	1	0.00212647	139.32	88.262	115.06	0.7145	5000600000	2222100000	2778500000	5077	NaN	0.253516	0.0661937	-0.125136	-0.670168	-0.683797	-2.76412	-2.6296	NaN	-2.31524	-2.34938	-2.47746	3.36387	3.43896	1.32199	1.4105	-2.66292	-2.56875	-2.41558	-2.35233	4.03404	4.12276	4.0861	4.0401	0.0427656	0.206798	-0.676664	0.639586	3	0.0340792	0.184605
-0.193013	-1.18252	S		+		+		++	1	5.03969e-128	326.63	294.27	324.45	0.78536	179210000	118180000	61027000	580	-0.266127	NaN	0.172218	-0.360794	-1.31871	-1.04801	NaN	-1.66921	-0.503752	NaN	-0.11738	-0.589246	-1.18633	-0.881295	NaN	-1.43569	-0.237626	-0.363123	-0.289598	-0.228452	0.132379	0.166715	0.097476	0.23352	0.0427655	0.206798	-0.851137	0.465112	3	0.0439416	0.209623
-0.305253	-1.18749	S		+		+		++	1	3.02012e-05	144.17	103.45	115.7	-0.072669	135430000	89631000	45804000	446	-0.365147	-0.1836	-0.169507	-0.308851	-0.88363	-1.15446	-1.5443	-1.67094	-0.104279	0.0114957	0.154842	0.0923428	-1.77108	-2.06727	-2.44418	-2.44756	0.260869	0.195096	0.32435	0.401194	-0.887447	-0.912809	-0.899884	-0.776627	0.0328246	0.181176	-0.808277	0.197771	4	0.0340792	0.184605
-0.502861	1.61853	S		+		+		++	1	1.07285e-11	171.07	161.78	171.07	0.9521	100900000	41108000	59789000	35	-0.676441	-0.254313	-0.442901	-0.503122	NaN	1.57297	2.17114	1.86841	-0.703455	-0.206495	-0.372375	-0.369427	NaN	1.56433	1.79319	1.69194	-0.0270133	0.0478175	0.0705267	0.133695	-0.394013	-0.0086387	-0.377951	-0.176479	0.0328246	0.181176	-1.00588	0.000163615	4	0.0439417	0.209623
NaN	-1.94751	S		+		+		++	1	1.95377e-08	143.95	110.54	143.95	2.2384	50067000	34412000	15655000	778	NaN	NaN	NaN	NaN	NaN	NaN	-2.57698	-2.16725	NaN	NaN	NaN	NaN	NaN	NaN	-1.82021	-1.31549	-0.622643	-0.661615	-0.520128	-0.518577	0.796266	0.784588	0.756767	0.851759	NaN	NaN	NaN	NaN	NaN	0.0618424	0.248681
-0.323219	1.58835	S		+		+		++	1	6.87364e-33	198.4	175.34	159.06	-1.0078	128700000	53969000	74733000	1328	-0.0989567	-0.660157	-0.228775	-0.116467	NaN	1.75195	2.12051	NaN	0.0886844	-0.448272	0.00302647	0.134615	1.52542	1.86378	1.86053	2.26385	0.187641	0.211884	0.231801	0.251083	NaN	0.111833	-0.259979	NaN	0.0328246	0.181176	-0.826243	0.179805	4	0.0618423	0.248681
-0.0278062	-3.29876	S		+		+		++	1	6.16019e-112	339.99	294.87	318.69	0.099486	529050000	329030000	200020000	249	0.0557807	NaN	NaN	-0.0192545	-4.86872	NaN	NaN	-3.16525	0.418784	0.5065	0.651683	0.609566	-4.79162	-2.95836	-3.66016	-3.49274	0.363003	NaN	NaN	0.62882	0.0771063	NaN	NaN	-0.327493	0.0613518	0.247693	-1.09354	1.03793	2	0.0618421	0.248681
0.334647	-1.66218	S		+		+		++	1	2.47345e-08	177.41	149.01	67.726	0.26553	437360000	254410000	182950000	1101	0.318199	0.322901	0.44964	0.63359	-1.42247	-0.185662	-1.10719	-4.6522	2.11026	2.23597	2.63322	2.6646	-3.34375	-3.31919	-3.26645	-4.54264	1.79206	1.91307	2.18358	2.03101	-1.92128	-3.13353	-2.15927	0.109561	0.0328246	0.181176	-0.168377	0.837671	4	0.0340792	0.184605
0.127604	-2.42825	S		+		+		++	1	0.00145936	104.82	57.626	77.379	0.13333	46463000	34432000	12030000	122	0.355698	0.180827	-0.189183	0.486747	-1.48139	-1.59416	-3.02799	-4.676	2.14776	2.0939	1.9944	2.51775	-3.40267	-4.72769	-5.18726	-4.56644	1.79206	1.91307	2.18358	2.03101	-1.92128	-3.13353	-2.15927	0.109561	0.0328246	0.181176	-0.37542	0.630628	4	0.0340792	0.184605
0.545767	1.27142	S		+		+		++	1	3.73019e-19	152.31	145.94	87.806	1.7556	206220000	133900000	72318000	1261	0.624857	0.73829	NaN	0.641464	0.200241	4.0474	1.44759	0.0032058	2.41692	2.65136	NaN	2.67247	-1.72104	0.913876	-0.711677	0.112767	1.79206	1.91307	2.18358	2.03101	-1.92128	-3.13353	-2.15927	0.109561	0.0427658	0.206799	-0.112359	1.20389	3	0.0340792	0.184605
-0.141708	-1.5864	S		+		+		++	1	8.26338e-07	156.01	115.56	142.19	3.1311	113600000	104450000	9155000	1360	NaN	NaN	NaN	-0.113384	-0.590821	NaN	NaN	-3.24119	NaN	NaN	NaN	1.91762	-2.5121	NaN	NaN	-3.13163	1.79206	1.91307	2.18358	2.03101	-1.92128	-3.13353	-2.15927	0.109561	0.108536	0.329448	-4.32775	4.04433	1	0.0618421	0.248681
0.449835	-1.24253	S		+		+		++	1	5.58851e-13	184.51	159.27	184.51	3.0171	22757000	15760000	6997200	336	NaN	NaN	0.666414	NaN	-1.18302	NaN	NaN	-1.80517	NaN	NaN	0.811635	NaN	-1.43195	NaN	NaN	-1.98484	0.225522	-0.0410015	0.145221	0.00417777	-0.248931	-0.145749	-0.184638	-0.179678	0.108536	0.329448	-3.7362	4.63587	1	0.0618421	0.248681
0.969501	1.27114	S		+		+		++	1	0.000279936	128.1	86.67	128.1	0.26763	207540000	35317000	172220000	483	NaN	1.36337	NaN	NaN	1.98752	NaN	NaN	1.1926	NaN	0.732573	NaN	1.0784	3.24362	2.29319	NaN	2.25514	-0.254771	-0.630796	NaN	NaN	1.2561	NaN	0.00460933	1.06254	0.108537	0.329449	-3.21654	5.15555	1	0.0618421	0.248681
NaN	1.51471	S		+		+		++	1	1.40215e-61	269.34	242.64	158.94	2.5464	59900000	8857400	51042000	52	NaN	NaN	NaN	NaN	NaN	NaN	3.17713	0.574599	NaN	NaN	NaN	NaN	NaN	NaN	3.16839	0.337654	-0.261673	-0.249051	-0.136474	-0.0854814	0.246469	-0.225278	-0.00874027	-0.236945	NaN	NaN	NaN	NaN	NaN	0.0618424	0.248681
0.0280114	-1.4429	S		+		+		++	1	1.74424e-18	209.19	174.18	121.71	2.6994	44557000	34426000	10131000	1372	NaN	NaN	0.118133	NaN	-0.605179	NaN	NaN	-2.8747	NaN	NaN	-0.0062604	NaN	-0.211214	NaN	NaN	-3.07728	-0.108565	-0.0409866	-0.124393	0.00460933	0.393965	-0.503773	0.89507	-0.202589	0.108536	0.329448	-4.15802	4.21404	1	0.0618421	0.248681
0.0520722	-1.47205	S		+		+		++	1	2.57551e-24	217.68	194.36	214.61	0.27941	63001000	40010000	22991000	94	-0.19355	-0.350776	1.19321	-0.139563	-1.13079	-1.75077	-1.73708	-1.90206	-0.243694	-0.567361	1.11457	-0.23055	-0.896039	-1.38922	-1.37183	-1.63819	-0.0501439	-0.216585	-0.0786398	-0.0909873	0.234747	0.361544	0.365245	0.263876	0.0328246	0.181176	-0.450952	0.555096	4	0.0340792	0.184605
-0.276919	-1.83844	S		+		+		++	1	1.4339e-37	241.3	205.3	142.32	1.0977	226610000	143440000	83172000	698	-0.56051	0.473958	-0.266485	-0.552238	-2.0819	-2.05241	-2.15216	-1.86609	-0.610653	0.257373	-0.345125	-0.643225	-1.84715	-1.69087	-1.78692	-1.60222	-0.0501439	-0.216585	-0.0786398	-0.0909873	0.234747	0.361544	0.365245	0.263876	0.0328246	0.181176	-0.779943	0.226106	4	0.0340792	0.184605
0.232024	-2.62972	S		+		+		++	1	1.57576e-07	148.41	127.98	148.41	-1.4441	96593000	72201000	24392000	799	NaN	-0.800675	1.51923	NaN	-2.94057	-3.51162	NaN	NaN	NaN	-1.83717	0.363788	NaN	-1.87313	-2.62683	NaN	NaN	-1.1161	-1.0365	-1.15544	-0.900314	1.06743	0.884793	0.979733	0.854873	0.0613517	0.247693	-0.833712	1.29776	2	0.0618421	0.248681
0.0447061	1.47515	S		+		+		++	1	1.76628e-05	132.49	113.22	132.49	-2.3755	1295500000	729910000	565560000	751	0.382904	0.1735	-0.404728	0.32597	2.08115	1.19561	2.09362	1.23547	0.259062	-0.0517281	0.357833	0.318114	1.03161	0.542506	0.562084	0.232783	-0.123843	-0.225228	0.762561	-0.00785516	-1.04955	-0.653106	-1.53153	-1.00269	0.0328246	0.181176	-0.458318	0.54773	4	0.0340792	0.184605
-0.0690577	1.67897	S		+		+		++	1	0.000533531	98.898	85.861	61.815	-0.091913	23710000	9565700	14144000	319	-0.175581	0.190529	NaN	-0.0391289	0.930564	5.0996	0.618457	0.864992	-0.378701	-0.240213	NaN	-0.217239	0.99834	1.03816	0.924252	0.929185	-0.20312	-0.430742	-0.121047	-0.17811	0.0677764	-4.06144	0.305795	0.0641931	0.0427658	0.206799	-0.727184	0.589068	3	0.0340792	0.184605
NaN	-3.78752	S		+		+		++	1	0.00227869	125.16	74.266	91.867	-0.039969	58651000	31905000	26746000	52	NaN	NaN	NaN	NaN	-4.47851	NaN	NaN	-4.75484	-0.702562	-0.889369	-0.863179	-0.790534	1.25338	1.16633	0.731009	0.812704	NaN	NaN	NaN	NaN	5.73189	NaN	NaN	5.56755	NaN	NaN	NaN	NaN	NaN	0.0618421	0.248681
-0.0906562	1.49611	S		+		+		++	1	3.38045e-128	324.6	324.6	106.29	0.0060939	956460000	393550000	562910000	229	-0.11464	-0.222766	0.18977	0.0432516	2.05175	1.54049	1.50997	1.59698	-0.0432891	-0.187986	0.258097	0.257252	1.15976	0.785258	0.620868	0.76757	0.0713507	0.0347792	0.0683268	0.214	-0.891991	-0.755235	-0.889102	-0.829408	0.0328246	0.181176	-0.59368	0.412368	4	0.0340792	0.184605
-0.275621	1.29333	S		+		+		++	1	1.49338e-44	247.79	207.41	177.42	-0.89781	1669500000	846170000	823320000	246	-0.219755	-0.379974	-0.251989	-0.0479747	0.466588	1.97674	NaN	2.07209	-0.975794	-0.807452	-0.851079	-0.842232	1.28102	1.23689	1.2734	1.22657	-0.756039	-0.427479	-0.59909	-0.794257	0.814427	-0.739854	NaN	-0.845521	0.0328246	0.181176	-0.778645	0.227404	4	0.0439416	0.209623
0.677521	1.41016	S		+		+		++	1	0.000360765	107.45	90.738	68.657	-0.19698	12226000	3853800	8371800	307	0.910303	NaN	NaN	NaN	1.61476	1.79045	NaN	1.51373	0.741402	NaN	NaN	NaN	1.36524	1.42911	NaN	1.24604	-0.168901	-0.113146	-0.116254	-0.0821482	-0.249514	-0.361342	-0.307448	-0.267687	0.108537	0.329449	-3.50852	4.86356	1	0.0439416	0.209623
-0.266692	-1.18254	S		+		+		++	1	5.72934e-05	115.09	102.14	114.21	1.1275	187050000	130040000	57007000	22	-0.324577	-0.178335	-0.113213	-0.245176	-0.693432	NaN	-2.79091	-0.551893	0.10742	0.405666	0.270947	0.19333	-1.01505	NaN	-3.14038	-0.932526	0.431997	0.584	0.38416	0.438506	-0.321622	-0.47321	-0.349474	-0.380634	0.0328246	0.181176	-0.769716	0.236332	4	0.0439416	0.209623
-0.587919	1.64319	S		+		+		++	1	3.61821e-37	236.75	189.87	143.88	0.69752	412480000	159360000	253120000	2149	NaN	NaN	-0.682449	NaN	1.99283	NaN	2.40768	1.32307	-0.922593	-0.0638162	-0.53124	-0.637334	1.54937	1.5213	1.92014	1.74777	NaN	NaN	0.151209	NaN	-0.443458	NaN	-0.48754	0.424707	0.108536	0.329448	-4.77395	3.59811	1	0.0439416	0.209623
-0.387402	1.63686	S		+		+		++	1	1.05429e-09	166.87	135.27	120.53	0.61516	92880000	33499000	59381000	2128	NaN	NaN	-0.421817	NaN	2.16264	NaN	2.31909	1.21998	-0.0891906	-0.660224	-0.270608	NaN	1.71918	1.95304	1.83155	1.64469	NaN	NaN	0.151209	NaN	-0.443458	NaN	-0.48754	0.424707	0.108536	0.329448	-4.57343	3.79863	1	0.0439416	0.209623
NaN	1.68551	S		+		+		++	1	1.01266e-51	264.28	211.02	237.07	-0.7146	39648000	11637000	28011000	2217	NaN	NaN	NaN	NaN	NaN	NaN	2.23682	1.93403	-0.406197	NaN	NaN	NaN	NaN	1.877	1.74928	2.35873	NaN	NaN	0.151209	NaN	-0.443458	NaN	-0.48754	0.424707	NaN	NaN	NaN	NaN	NaN	0.0618424	0.248681
-0.482139	1.4384	S		+		+		++	1	0.0129189	76.1	71.245	50.834	-0.043552	126950000	50024000	76925000	2264	NaN	NaN	-0.544957	NaN	1.97063	NaN	1.9983	1.04731	-0.377932	-0.419372	-0.393747	-0.287237	1.52717	1.36149	1.51076	1.47202	NaN	NaN	0.151209	NaN	-0.443458	NaN	-0.48754	0.424707	0.108536	0.329448	-4.66817	3.70389	1	0.0439416	0.209623
0.728857	-1.20347	S		+		+		++	1	1.43297e-56	231.07	213.16	231.07	-1.1159	62332000	41388000	20944000	424	0.698725	NaN	NaN	1.07797	NaN	NaN	-2.01623	-0.902202	0.975043	NaN	NaN	1.03069	NaN	-0.974461	-1.17547	-0.789836	0.276318	-0.114207	0.201258	-0.0472787	0.541019	NaN	0.840765	0.112366	0.0613518	0.247693	-0.33688	1.79459	2	0.0618424	0.248681
-0.364956	1.97402	S		+		+		++	1	6.11908e-06	130.72	130.72	130.72	-0.75213	27870000	6255400	21615000	627	NaN	-0.371146	NaN	NaN	NaN	1.8838	NaN	2.99526	NaN	0.0743684	NaN	NaN	NaN	1.47534	NaN	2.93399	-0.0515936	0.445515	0.208018	0.102591	0.184598	-0.408455	-0.211632	-0.0612701	0.108537	0.329449	-4.551	3.82109	1	0.0618424	0.248681
0.916246	1.70636	S		+		+		++	1	0.000781513	152.06	95.627	88.364	-0.10851	120210000	25429000	94781000	753	NaN	0.842649	NaN	1.43855	2.02943	NaN	2.15846	NaN	NaN	0.986957	NaN	1.3003	2.07516	NaN	2.12793	NaN	-0.0629721	0.144308	-0.104186	-0.138251	0.0457225	-0.11441	-0.0305308	0.0503276	0.0613519	0.247693	-0.149492	1.98198	2	0.0618421	0.248681
-0.0444482	1.45761	S		+		+		++	1	5.84608e-59	229.31	229.31	229.31	-1.0254	391160000	163020000	228140000	936	-0.577671	NaN	-0.695293	1.30849	3.26777	0.309961	NaN	NaN	-0.280773	0.0837921	-0.575207	1.45775	3.38267	0.299362	0.307428	0.065848	0.296898	NaN	0.120086	0.149259	0.1149	-0.0105993	NaN	NaN	0.0427655	0.206798	-0.702573	0.613676	3	0.0618421	0.248681
0.175519	-1.24847	S		+		+		++	1	2.91014e-10	223.92	126.32	186.97	0.55557	101910000	75440000	26466000	908	-0.0255662	0.755964	NaN	0.0524724	-1.9524	-1.56833	-1.22043	-0.783768	-0.391493	0.308361	NaN	-0.214642	-2.387	-1.94076	-1.69148	-1.23875	-0.365927	-0.447603	-0.359638	-0.267114	-0.434598	-0.372431	-0.471049	-0.454981	0.0427658	0.206799	-0.482607	0.833645	3	0.0340792	0.184605
NaN	-1.56449	S		+		+		++	1	7.76224e-28	169.18	169.18	169.18	-0.54132	27508000	22208000	5300200	125	NaN	NaN	NaN	NaN	NaN	-1.54541	-1.9721	-1.8638	NaN	NaN	NaN	NaN	NaN	-1.7199	-2.14854	-2.06812	0.295253	0.173511	0.146655	0.172103	-0.227016	-0.174491	-0.176446	-0.204316	NaN	NaN	NaN	NaN	NaN	0.0439417	0.209623
NaN	-1.17201	S		+		+		++	1	2.57787e-95	297.01	265.37	199.38	-0.77613	181550000	85210000	96343000	519	NaN	NaN	NaN	NaN	0.000669201	NaN	-0.964722	-3.03581	NaN	NaN	NaN	NaN	1.59398	0.348119	0.900722	-0.325178	NaN	NaN	NaN	NaN	1.59331	NaN	1.86544	2.71064	NaN	NaN	NaN	NaN	NaN	0.0439416	0.209623
0.557385	-1.61981	S		+		+		++	1	1.13015e-23	237.07	225.15	237.07	-1.9823	27811000	15454000	12356000	1567	NaN	1.00472	0.462096	NaN	-2.47501	NaN	NaN	-1.43898	NaN	1.2386	0.860446	NaN	-2.02526	NaN	NaN	-1.276	0.35208	0.233888	0.39835	0.343351	0.449746	0.231801	0.518434	0.162983	0.0613517	0.247693	-0.508351	1.62312	2	0.0618421	0.248681
-0.648556	-1.97459	T		+		+		++	1	1.23047e-40	214.81	149.76	174.78	-2.8177	35719000	29971000	5747900	535	NaN	NaN	-0.761264	NaN	NaN	NaN	-2.54657	-2.26412	NaN	NaN	-0.684295	NaN	NaN	-2.79937	-2.79336	-2.52541	0.418568	0.238909	0.0769695	0.32112	NaN	NaN	-0.246789	-0.261293	0.108536	0.329448	-4.83459	3.53747	1	0.0618424	0.248681
-0.455369	-1.20988	T		+		+		++	1	0.00087171	100.02	83.403	71.888	0.40032	69515000	35131000	34384000	4	-0.245623	NaN	-0.690238	NaN	-1.81507	-0.927936	-1.46307	-1.14696	0.19862	NaN	-0.270591	NaN	-0.252449	0.543199	-0.0673492	0.377401	0.444243	0.253626	0.419647	0.541713	1.56262	1.47114	1.39572	1.52436	0.0613516	0.247693	-1.5211	0.610367	2	0.0340792	0.184605
NaN	1.3186	T		+		+		++	1	0.00139836	154.72	123.37	154.72	3.0501	15266000	3689500	11576000	93	NaN	NaN	NaN	NaN	NaN	NaN	1.6228	1.64768	NaN	NaN	NaN	NaN	NaN	NaN	1.61932	1.71339	0.0213375	0.302407	0.0822938	0.0858326	0.143393	0.0392789	-0.00348108	0.0657101	NaN	NaN	NaN	NaN	NaN	0.0618424	0.248681
-0.168521	2.31231	T		+		+		++	1	6.19865e-61	267.56	228.3	128.36	0.62999	1436200000	276470000	1159700000	33	-0.104675	-0.305989	-0.0346106	0.00608959	3.57341	2.57234	0.179148	4.00957	0.401521	0.090718	0.26123	0.510456	3.76054	2.72744	0.396379	4.09009	0.506196	0.396707	0.295841	0.504366	0.187134	0.155102	0.217231	0.0805212	0.0328246	0.181176	-0.671545	0.334504	4	0.0340792	0.184605
-0.729234	1.35394	T		+		+		++	1	0.00256779	66.068	66.068	54.292	0.2855	55679000	20441000	35238000	160	-0.673352	NaN	-0.892341	NaN	1.55157	1.67287	NaN	1.50033	-0.369893	NaN	-0.471509	NaN	1.51571	1.5204	NaN	1.30953	0.303459	0.402176	0.420833	0.54745	-0.0358602	-0.152468	-0.115207	-0.1908	0.0613516	0.247693	-1.79497	0.336501	2	0.0439416	0.209623
0.222855	-1.36226	T		+		+		++	1	2.74003e-06	160.16	146.95	121.01	0.11043	2947300000	2043200000	904160000	131	0.109109	0.717742	0.323709	0.093089	-1.82787	NaN	-1.54064	-1.28845	0.0980152	0.63171	0.258097	0.0575542	-1.76009	NaN	-1.45617	-1.23882	-0.0110935	-0.0860326	-0.0656118	-0.0355349	0.0677764	0.0285691	0.0844725	0.0496307	0.0328246	0.181176	-0.280169	0.725879	4	0.0439416	0.209623
NaN	-1.78763	T		+		+		++	1	1.501e-09	154.66	128.12	154.66	-1.8137	22986000	5130200	17856000	4564	NaN	NaN	NaN	NaN	NaN	-2.34261	NaN	-2.00906	NaN	NaN	NaN	NaN	NaN	1.78014	NaN	2.03104	-2.66292	-2.56875	-2.41558	-2.35233	4.03404	4.12276	4.0861	4.0401	NaN	NaN	NaN	NaN	NaN	0.0618424	0.248681
0.0178988	-2.45103	T		+		+		++	1	2.80927e-34	255.08	187.08	48.659	1.2992	117500000	77100000	40399000	916	0.139014	0.144795	-0.0258913	0.104462	-2.94159	-0.917453	-2.72279	-4.29914	1.93108	2.05787	2.15769	2.13547	-4.86287	-4.05098	-4.88206	-4.18958	1.79206	1.91307	2.18358	2.03101	-1.92128	-3.13353	-2.15927	0.109561	0.0328246	0.181176	-0.485125	0.520923	4	0.0340792	0.184605
NaN	-1.69627	T		+		+		++	1	2.7937e-07	113.54	97.231	113.54	-0.88149	20701000	14675000	6026200	257	NaN	NaN	NaN	NaN	NaN	NaN	-1.46831	-2.6594	NaN	NaN	NaN	NaN	NaN	NaN	-1.53166	-2.74836	-0.0271162	0.0894982	0.0467006	0.0392789	-0.124126	-0.102279	-0.0633489	-0.0889605	NaN	NaN	NaN	NaN	NaN	0.0618424	0.248681
NaN	-1.86333	T		+		+		++	1	3.63355e-10	169.8	140.25	169.8	-0.45616	134000000	111840000	22155000	2020	NaN	NaN	NaN	NaN	-0.825753	NaN	-2.23713	-3.32473	NaN	NaN	NaN	NaN	-0.817409	NaN	-2.25684	-3.37264	0.14978	0.0302654	0.161565	0.146786	0.00834347	-0.0310171	-0.0197114	-0.0479051	NaN	NaN	NaN	NaN	NaN	0.0439416	0.209623
NaN	1.4428	T		+		+		++	1	0.000913174	150.22	110.6	109.79	1.0937	55825000	16212000	39613000	646	NaN	NaN	NaN	NaN	1.67111	1.62317	1.31087	1.85659	NaN	NaN	NaN	NaN	1.84948	1.78885	1.48949	1.99357	0.528571	0.603027	0.343578	0.411969	0.178364	0.165687	0.178619	0.136979	NaN	NaN	NaN	NaN	NaN	0.0340792	0.184605
NaN	1.5714	Y		+		+		++	1	3.52846e-21	205.12	179.99	190.46	-0.59106	32819000	6160600	26658000	759	NaN	NaN	NaN	NaN	1.70174	NaN	1.78327	1.99061	NaN	NaN	NaN	NaN	2.14916	NaN	2.20755	2.43432	0.822445	0.890486	0.864493	0.92562	0.447421	0.434028	0.424277	0.443713	NaN	NaN	NaN	NaN	NaN	0.0439416	0.209623
-0.622802	1.64376	Y		+		+		++	1	0.00115027	127.68	98.303	47.743	1.5346	89987000	50619000	39368000	251	NaN	NaN	-0.727789	NaN	NaN	2.07609	NaN	1.99253	NaN	NaN	-0.723468	NaN	NaN	1.80884	NaN	1.81844	0.065848	-0.0280721	0.00432164	0.00345838	-0.401254	-0.267253	-0.299649	-0.174084	0.108536	0.329448	-4.80883	3.56323	1	0.0618424	0.248681
0.450397	-1.34056	Y		+		+		++	1	1.43973e-19	232.72	186.26	131.52	-0.036262	52809000	41995000	10814000	584	0.615091	NaN	NaN	NaN	-1.93951	-1.38426	-1.31824	NaN	0.533065	NaN	NaN	NaN	-2.18423	-1.57725	-1.58749	NaN	-0.082026	-0.0985365	-0.0826217	0.00403388	-0.244719	-0.192991	-0.269251	-0.204881	0.108537	0.329449	-3.73565	4.63644	1	0.0439415	0.209622
-0.815951	1.57536	Y		+		+		++	1	7.00518e-42	205.65	205.65	205.65	-2.4056	32058000	7226500	24832000	1116	NaN	-0.957345	NaN	NaN	2.05937	NaN	NaN	1.86727	NaN	-1.23759	NaN	NaN	2.26063	NaN	NaN	2.02016	-0.26176	-0.280247	-0.23399	-0.221236	0.201258	0.169155	0.180275	0.152897	0.108537	0.329449	-5.00199	3.37009	1	0.0618421	0.248681
1.12992	2.91791	S		+	+	+		++	1	7.83113e-06	155.11	111.16	128.44	1.8549	329510000	81149000	248360000	252	1.04872	1.56956	1.33553	1.19004	3.92559	1.32936	4.74714	3.02966	0.908275	1.29913	1.12015	0.969086	3.65592	0.960141	4.21855	2.51556	-0.140444	-0.270434	-0.215379	-0.22095	-0.269669	-0.369222	-0.528594	-0.514099	0.0328246	0.181176	0.626898	1.63295	4	0.0340792	0.184605
0.771173	-2.73115	S		+	+	+		++	1	4.08821e-95	296.95	279.04	213.47	-0.014832	120730000	83379000	37353000	517	0.803626	1.23297	0.38004	1.18466	-3.10295	-3.12484	-3.44197	-2.45887	1.3883	1.70359	0.917088	1.59163	-2.69218	-2.71482	-3.17007	-2.15027	0.584674	0.470615	0.537048	0.406972	0.410775	0.410015	0.271904	0.308594	0.0328246	0.181176	0.268148	1.2742	4	0.0340792	0.184605
1.67638	2.71483	S	+	+		+		++	1	6.53505e-49	209.25	181.74	209.25	-0.076187	98155000	17979000	80176000	346	NaN	2.28216	NaN	NaN	NaN	3.07803	NaN	3.61891	NaN	2.06815	NaN	NaN	NaN	3.4079	NaN	3.82079	NaN	-0.214006	-0.0548119	0.129745	0.1121	0.32987	0.411101	0.201885	0.108537	0.329449	-2.50967	5.86242	1	0.0618424	0.248681
0.893327	1.37622	S		+	+	+		++	1	2.55798e-202	406.21	356.13	404.35	0.79219	752190000	243550000	508640000	26	1.18466	1.2734	1.14225	0.526223	2.07262	1.26093	1.47241	1.35923	1.14874	1.28747	1.10849	0.486972	2.07608	1.22342	1.44355	1.31661	-0.0359194	0.0140695	-0.0337615	-0.039251	0.00345838	-0.0375028	-0.028852	-0.0426203	0.0328246	0.181176	0.390302	1.39635	4	0.0340792	0.184605
1.14148	1.30367	S		+	+	+		++	1	0.00147691	105.03	66.473	79.889	0.40723	54057000	17209000	36848000	490	NaN	NaN	1.50463	1.27306	1.58065	1.4329	1.45499	1.37353	NaN	NaN	1.60507	1.37067	1.29977	1.10246	1.17383	1.10842	0.0271541	0.101381	0.10044	0.0976109	-0.280878	-0.330447	-0.281158	-0.265102	0.0613516	0.247692	0.0757404	2.20721	2	0.0340792	0.184605
0.974072	-1.69436	S		+	+	+		++	1	3.56828e-148	361.84	361.84	221.14	-0.62327	1994800000	1307000000	687770000	2155	1.75736	1.07365	0.572563	1.07015	-1.44789	-2.31801	-2.939	-0.805961	1.83159	1.12174	0.542208	1.03415	-1.59558	-2.36557	-3.03245	-0.929693	0.0742315	0.0480967	-0.030354	-0.036008	-0.147681	-0.047562	-0.093448	-0.123733	0.0328246	0.181176	0.471048	1.4771	4	0.0340792	0.184605
0.54282	1.28804	S		+	+	+		++	1	8.00054e-08	141.38	92.64	88.021	0.10828	195700000	62263000	133440000	222	0.612502	0.75022	0.669994	0.586713	1.60688	1.35224	1.52518	1.28814	0.445303	0.668301	0.435309	0.263034	1.87747	1.78681	1.90192	1.85208	-0.167199	-0.0819191	-0.234686	-0.323678	0.270589	0.434562	0.376735	0.563939	0.0328246	0.181176	0.0397953	1.04584	4	0.0340792	0.184605
0.957721	1.61088	S		+	+	+		++	1	1.39379e-05	114.74	91.516	114.74	0.40837	41639000	12980000	28659000	54	1.12145	0.995566	0.968656	1.31775	1.76608	2.30666	NaN	1.53947	1.01835	0.85822	0.817214	1.22274	1.82599	2.44154	NaN	1.55311	-0.1031	-0.137346	-0.151442	-0.0950035	0.059909	0.134878	0.114367	0.0136409	0.0328246	0.181176	0.454697	1.46075	4	0.0439416	0.209623
-0.994939	1.28545	S		+	+	+		++	1	1.15438e-09	184.32	184.32	154.72	-0.14683	163610000	68821000	94787000	114	-1.41738	-0.291362	-0.968006	-1.31586	1.2165	1.20524	1.57934	1.75985	-1.01826	0.176961	-0.706535	-1.06151	0.809332	0.841007	1.25617	1.36737	0.399116	0.468323	0.261471	0.254352	-0.407172	-0.364236	-0.323173	-0.392478	0.0328246	0.181176	-1.49796	-0.491915	4	0.0340792	0.184605
-1.62338	-1.33722	S	+	+		+		++	1	8.59997e-06	143.76	79.317	126.34	0.64522	29193000	21916000	7277000	22	NaN	NaN	-2.02833	NaN	-1.7523	-1.49242	-1.48725	-1.18822	NaN	NaN	-1.89964	NaN	-1.82562	-1.65127	-1.61768	-1.35365	0.0928839	0.108223	0.128689	0.105142	-0.0733174	-0.158848	-0.130429	-0.165434	0.108536	0.329448	-5.80941	2.56265	1	0.0340792	0.184605
1.57284	1.33275	S		+	+	+		++	1	0.0021697	148.5	96.018	59.426	0.13667	287610000	111710000	175900000	2358	1.83033	1.93204	1.8018	1.48416	2.08723	1.20015	1.01182	1.6724	1.63923	1.74743	1.73747	1.33976	0.845109	-0.0390436	-0.246122	0.468531	-0.191096	-0.184605	-0.064329	-0.144393	-1.24212	-1.23919	-1.25794	-1.20387	0.0328246	0.181176	1.06982	2.07587	4	0.0340792	0.184605
0.956773	-1.30103	S		+	+	+		++	1	1.28031e-63	247.22	208.8	166.6	-2.2622	198150000	41893000	156260000	5749	1.07052	1.81357	-0.321774	1.83703	-2.63909	-1.00366	-1.24136	-0.874915	-1.5924	-0.755186	-2.73735	-0.515295	1.39495	3.11909	2.84475	3.16519	-2.66292	-2.56875	-2.41558	-2.35233	4.03404	4.12276	4.0861	4.0401	0.0328246	0.181176	0.453749	1.4598	4	0.0340792	0.184605
2.33261	-2.16925	S	+	+		+		++	1	0.00388568	108.81	28.642	104.2	0.60576	42465000	17936000	24529000	4903	NaN	3.13513	NaN	NaN	-3.38034	-2.25261	-1.87126	NaN	NaN	0.566377	NaN	NaN	0.653702	1.87015	2.21484	NaN	-2.66292	-2.56875	-2.41558	-2.35233	4.03404	4.12276	4.0861	4.0401	0.108537	0.329449	-1.85343	6.51866	1	0.0439415	0.209622
1.85977	-2.75561	S	+	+		+		++	1	2.52541e-07	137.73	117.3	137.73	-3.4684	35068000	23085000	11983000	1042	2.44699	NaN	NaN	NaN	-1.63632	NaN	-5.12503	NaN	-0.215932	NaN	NaN	NaN	2.39772	NaN	-1.03892	NaN	-2.66292	-2.56875	-2.41558	-2.35233	4.03404	4.12276	4.0861	4.0401	0.108537	0.329449	-2.32627	6.04582	1	0.0618421	0.248681
1.17307	-1.31957	S		+	+	+		++	1	4.07465e-40	239.19	190.48	239.19	-0.29447	1080600000	628490000	452130000	299	1.13783	1.34682	1.39804	1.44668	-1.30609	-1.61718	-1.4423	-1.47602	1.19912	1.26981	1.39451	1.49129	-1.48068	-1.56226	-1.53191	-1.62198	0.0612924	-0.0770106	-0.00352444	0.0446039	-0.174589	0.0549179	-0.089605	-0.145956	0.0328246	0.181176	0.670046	1.67609	4	0.0340792	0.184605
-0.692731	-1.21886	S		+	+	+		++	1	1.69066e-18	209.7	180.61	107.37	-0.26599	2038300000	1315800000	722570000	257	-0.789683	-0.359613	-0.819214	-0.724669	-1.59911	-1.43812	-1.233	-1.12281	-0.713261	-0.306502	-0.771397	-0.706747	-1.01838	-1.03398	-0.769477	-0.616415	0.0764222	0.0531114	0.0478175	0.017922	0.580724	0.40414	0.463518	0.506399	0.0328246	0.181176	-1.19576	-0.189707	4	0.0340792	0.184605
1.10863	1.43317	S		+	+	+		++	1	4.31646e-05	124.42	44.449	124.42	-0.22057	608580000	174600000	433980000	52	1.31984	NaN	1.50557	1.01502	1.67033	1.45769	1.61781	1.67303	1.63622	NaN	1.83119	1.29384	1.49319	1.31644	1.46242	1.55925	0.316378	0.425459	0.325617	0.278817	-0.177147	-0.141255	-0.155389	-0.113785	0.0427655	0.206798	0.450503	1.76675	3	0.0340792	0.184605
-1.22977	-1.48893	S		+	+	+		++	1	3.05737e-56	310.01	243.52	310.01	-0.88495	284720000	213690000	71027000	73	-1.61686	-1.11983	-0.840285	-1.42536	-1.54241	-1.80448	-1.81197	-1.43704	-1.57072	-1.05439	-0.91251	-1.33898	-1.49236	-1.91675	-1.7817	-1.54962	0.0461418	0.0654344	-0.0722248	0.0863761	0.0500489	-0.112272	0.0302654	-0.112584	0.0328246	0.181176	-1.73279	-0.726745	4	0.0340792	0.184605
1.56953	-1.44783	S		+	+	+		++	1	4.42916e-279	421.06	421.06	155.46	-0.92465	11701000000	7682800000	4018300000	575	2.03184	1.69816	1.66903	1.63502	-1.30761	-1.79894	-1.56758	-1.73871	1.38084	1.15406	1.13691	1.08325	-1.56991	-2.01748	-1.79681	-1.94264	-0.650997	-0.544098	-0.532115	-0.551776	-0.262296	-0.218531	-0.22923	-0.203934	0.0328246	0.181176	1.0665	2.07255	4	0.0340792	0.184605
-0.885645	-1.47454	S		+	+	+		++	1	1.23934e-30	224.97	196.82	122.12	0.80931	271710000	192450000	79256000	291	-1.06267	-0.837947	-1.01654	-0.60552	-0.0066637	-2.84401	NaN	-2.19386	-1.07893	-1.13078	-1.23885	-0.672658	-0.120028	-2.75994	-2.14842	-2.26126	-0.016264	-0.292829	-0.222313	-0.0671376	-0.113364	0.0840642	NaN	-0.0673945	0.0328246	0.181176	-1.38867	-0.382621	4	0.0439416	0.209623
-0.604062	1.75195	S		+	+	+		++	1	1.50631e-15	195.89	150.06	48.532	0.44133	569990000	228190000	341800000	1232	-0.434635	-0.589449	-0.793363	-0.494472	0.289532	3.8148	1.17116	2.56319	-0.475014	-0.454308	-0.727929	-0.521515	0.350271	3.58376	1.1932	2.53648	-0.0403782	0.135141	0.0654344	-0.0270427	0.0607391	-0.231041	0.0220482	-0.0267194	0.0328246	0.181176	-1.10709	-0.101037	4	0.0340792	0.184605
2.80897	4.92238	S	+	+		+		++	1	0.000562076	110.44	88.48	110.44	-0.92849	747250000	12168000	735080000	558	NaN	3.75429	NaN	NaN	NaN	7.14417	NaN	NaN	NaN	4.30932	NaN	NaN	NaN	6.3651	NaN	NaN	-0.216669	0.555031	0.321004	0.10608	0.422879	-0.779076	-0.382626	0.136585	0.108537	0.329449	-1.37708	6.99501	1	0.104367	0.323058
0.576797	-1.59808	S		+	+	+		++	1	6.96288e-06	137.89	120.51	129.82	-1.1705	92261000	60278000	31983000	1261	0.374318	0.920762	0.850816	0.619631	-1.73478	-1.86752	-1.83012	-1.64963	0.136454	0.634036	0.657	0.380286	-1.75414	-1.93849	-1.88066	-1.72237	-0.237864	-0.286726	-0.193816	-0.239345	-0.0193604	-0.0709665	-0.0505323	-0.0727407	0.0328246	0.181176	0.0737731	1.07982	4	0.0340792	0.184605
1.78416	1.77388	S	+	+		+		++	1	9.70275e-07	135.27	90.156	135.27	-2.8625	31230000	7227100	24002000	851	2.34871	NaN	NaN	NaN	1.11666	NaN	3.23692	NaN	2.44578	NaN	NaN	NaN	1.06888	NaN	3.22659	NaN	0.0970713	0.0513026	-0.086492	-0.0550216	-0.0477858	-0.115332	-0.0103378	-0.161605	0.108537	0.329449	-2.40188	5.97021	1	0.0618421	0.248681
-1.21912	-1.373	S		+	+	+		++	1	2.55181e-61	262.42	262.42	245.19	-2.5589	214000000	162510000	51487000	430	-1.34306	-0.922564	-1.2709	-1.42001	-1.54117	-1.33247	-1.73429	-1.47163	-1.49924	-1.1083	-1.45324	-1.57145	-1.90034	-1.65422	-1.95176	-1.82654	-0.156177	-0.185737	-0.182344	-0.151442	-0.359176	-0.321748	-0.217474	-0.354907	0.0328246	0.181176	-1.72214	-0.716093	4	0.0340792	0.184605
1.33351	1.2668	S		+	+	+		++	1	2.20485e-07	160.16	130.89	117.86	0.18443	64464000	18335000	46129000	80	1.63052	NaN	1.54767	NaN	1.36335	0.715585	2.52625	1.07266	1.24141	NaN	1.18783	NaN	1.28936	0.586308	2.41851	0.982656	-0.389111	-0.339035	-0.359842	-0.353561	-0.0739854	-0.129276	-0.107741	-0.0900042	0.0613516	0.247693	0.26778	2.39925	2	0.0340792	0.184605
1.08771	2.41112	T		+	+	+		++	1	0.00148991	132.56	109.99	132.56	-0.030447	38280000	7419700	30860000	517	1.37059	NaN	1.2423	NaN	2.59884	2.51745	3.26534	2.39293	1.32889	NaN	1.31446	NaN	2.5528	2.46174	3.18126	2.35651	-0.0416992	0.0214584	0.0721607	-0.00610832	-0.046042	-0.0557113	-0.0840814	-0.0364149	0.0613516	0.247693	0.0219745	2.15344	2	0.0340792	0.184605
0.824889	-2.12335	T		+	+	+		++	1	0.000105524	119.39	108.63	112.82	2.8924	223070000	206420000	16651000	761	1.00466	NaN	0.798999	1.1005	-0.407973	-3.18511	NaN	-3.69239	1.13914	NaN	0.914564	1.28167	0.0117819	-2.75429	NaN	-3.41881	0.134484	0.0419438	0.115566	0.181166	0.419755	0.430821	0.372952	0.273576	0.0427655	0.206798	0.166764	1.48301	3	0.0439416	0.209623
-1.88874	-2.02932	T	+	+		+		++	1	0.00214895	134.68	119.01	134.68	0.95764	10435000	8927300	1508000	200	NaN	NaN	NaN	-2.38416	-2.39387	NaN	-2.58522	NaN	NaN	NaN	NaN	-1.90018	-2.82174	NaN	-3.0308	NaN	0.451013	0.628354	0.377957	0.483983	-0.427867	-0.533973	-0.445578	-0.492525	0.108536	0.329448	-6.07478	2.2973	1	0.0618421	0.248681
-1.78527	-1.25526	T	+	+		+		++	1	2.4522e-52	260.18	246.39	260.18	-1.5618	62566000	49321000	13245000	1653	NaN	NaN	-2.23876	NaN	-1.41089	-1.53174	-1.25635	-1.35617	NaN	NaN	-2.1208	NaN	-1.5168	-1.75521	-1.48811	-1.57712	0.122341	0.165172	0.117961	0.126444	-0.105908	-0.223475	-0.231752	-0.22095	0.108536	0.329448	-5.9713	2.40076	1	0.0340792	0.184605
1.01222	1.41618	Y		+	+	+		++	1	3.64276e-29	199.89	163.21	199.89	-0.46962	400760000	115750000	285010000	705	1.21672	1.27106	0.898185	1.2518	1.43471	1.49308	1.75378	1.66163	0.898247	1.07444	0.62742	0.967464	2.47799	2.55063	2.76477	2.75268	-0.31847	-0.196624	-0.270765	-0.284335	1.04327	1.05755	1.01099	1.09106	0.0328246	0.181176	0.509198	1.51525	4	0.0340792	0.184605
-0.664837	1.53065	Y		+	+	+		++	1	4.52733e-12	173.28	152.95	170.89	0.090884	220700000	75267000	145430000	100	-0.44533	-0.745936	-0.765039	-0.616938	1.50381	1.99069	1.87373	1.48477	-0.542879	-0.771495	-0.755405	-0.620867	1.66034	2.01628	1.91146	1.56789	-0.0975481	-0.0255588	0.00963388	-0.00392947	0.156526	0.0255958	0.0377336	0.0831112	0.0328246	0.181176	-1.16786	-0.161813	4	0.0340792	0.184605
2.07277	0.19135	S	+		+		++		1	0.000270708	150.08	88.076	123.63	0.080489	150380000	26094000	124290000	1242	NaN	3.57565	2.92315	0.59665	NaN	NaN	0.265483	NaN	-1.03993	3.20066	2.76545	0.992261	-0.269338	NaN	-0.263923	NaN	NaN	-0.374991	-0.157705	0.395611	NaN	NaN	-0.529406	NaN	0.0427656	0.206798	1.41464	2.7309	3	0.104367	0.323059
-1.76629	NaN	S	+		+		++		1	0.00102835	114.5	99.83	114.5	0.059409	11949000	9312000	2637000	1600	NaN	-2.30567	-1.65215	-1.61481	NaN	NaN	NaN	NaN	-1.77034	-2.68066	-1.80985	-1.2192	NaN	NaN	NaN	NaN	NaN	-0.374991	-0.157705	0.395611	NaN	NaN	-0.529406	NaN	0.0427656	0.206798	-2.42441	-1.10816	3	NaN	NaN
-3.58574	NaN	S	+		+		++		1	2.70209e-10	161.04	135.51	161.04	-1.7177	217440000	208040000	9399400	67	NaN	-4.161	-4.04795	-3.3675	NaN	NaN	NaN	NaN	NaN	-4.82709	-4.79674	-4.11054	NaN	NaN	NaN	NaN	-0.716315	-0.666095	-0.748796	-0.743038	-0.341464	-0.2932	-0.264998	-0.356846	0.0427656	0.206798	-4.24387	-2.92762	3	NaN	NaN
2.26548	-0.243268	S	+		+		++		1	0.000126997	78.067	64.195	75.646	0.42167	229040000	25534000	203500000	559	NaN	0.58027	4.81479	NaN	-0.308453	-0.344857	NaN	-0.138541	NaN	1.05088	5.35184	NaN	0.102322	0.0651587	NaN	0.170053	0.584674	0.470615	0.537048	0.406972	0.410775	0.410015	0.271904	0.308594	0.0613517	0.247693	1.19974	3.33121	2	0.0439416	0.209623
2.24902	NaN	S	+		+		++		1	0.000570743	98.156	61.571	73.632	0.83805	95341000	39424000	55916000	500	NaN	2.59715	2.41928	2.66062	NaN	NaN	NaN	NaN	NaN	2.97389	3.20463	3.15324	NaN	0.734655	0.172616	0.228357	NaN	0.376735	0.785341	0.492622	0.720629	NaN	NaN	NaN	0.0427656	0.206798	1.5909	2.90715	3	NaN	NaN
-1.29205	-0.0895664	S	+		+		++		1	1.35454e-37	251.81	225.69	238.45	2.7866	927600000	488150000	439450000	470	NaN	-0.618415	-2.19404	-1.19528	-0.116842	NaN	NaN	NaN	-0.532408	-0.24168	-1.4087	-0.702656	0.603787	0.407516	0.699285	-0.449828	NaN	0.376735	0.785341	0.492622	0.720629	NaN	NaN	NaN	0.0427656	0.206798	-1.95017	-0.633923	3	0.104366	0.323058
2.15957	NaN	S	+		+		++		1	0.00843724	86.136	52.873	68.846	-0.89676	19859000	1891200	17968000	438	2.63452	2.54111	2.16509	NaN	NaN	NaN	NaN	NaN	3.44361	3.39575	3.02673	NaN	NaN	NaN	NaN	NaN	0.809085	0.854634	0.861638	0.827575	2.2454	2.37637	2.22928	2.31078	0.0427656	0.206799	1.50144	2.81769	3	NaN	NaN
-2.1722	NaN	S	+		+		++		1	8.81444e-08	152.32	122.07	152.32	0.2031	157250000	134550000	22700000	177	-2.49858	-1.52973	-2.49218	-2.53411	NaN	NaN	NaN	NaN	-2.6198	-2.53291	-2.62238	-2.60709	NaN	NaN	NaN	NaN	-0.12122	-1.00318	-0.130192	-0.0729835	0.243791	NaN	NaN	NaN	0.0328246	0.181176	-2.67523	-1.66918	4	NaN	NaN
-1.92105	NaN	S	+		+		++		1	4.86231e-06	134.56	109	112.82	0.54865	10740000	9018700	1721300	64	-1.87866	-1.24767	-2.32851	-2.51985	NaN	NaN	NaN	NaN	-1.99988	-2.25085	-2.4587	-2.59283	NaN	NaN	NaN	NaN	-0.12122	-1.00318	-0.130192	-0.0729835	0.243791	NaN	NaN	NaN	0.0328246	0.181176	-2.42408	-1.41803	4	NaN	NaN
-2.01639	NaN	S	+		+		++		1	5.54238e-38	263.89	223.88	190.36	-0.15968	59640000	49754000	9885400	123	-2.09235	-1.45307	-2.51628	-2.32295	NaN	NaN	NaN	NaN	-2.21357	-2.45625	-2.64647	-2.39593	NaN	NaN	NaN	NaN	-0.12122	-1.00318	-0.130192	-0.0729835	0.243791	NaN	NaN	NaN	0.0328246	0.181176	-2.51942	-1.51337	4	NaN	NaN
1.87764	-0.39143	S	+		+		++		1	1.68382e-195	378.32	378.32	235.29	-0.15781	7333500000	3398900000	3934700000	32	1.92476	2.07056	2.2699	2.09365	0.0963914	-0.708656	-0.638934	-0.456537	1.92079	2.1652	2.31646	2.112	0.102725	-0.62609	-0.62658	-0.349787	-0.00397285	0.0946415	0.0465608	0.0183493	0.00633396	0.0825664	0.0123541	0.10675	0.0328246	0.181176	1.37462	2.38066	4	0.0340792	0.184605
1.64669	NaN	S	+		+		++		1	0.000936489	93.096	81.931	93.096	0.14396	5722700	1525400	4197300	1168	2.0256	1.85212	NaN	1.75971	NaN	NaN	NaN	NaN	1.85507	1.68158	NaN	1.63436	NaN	NaN	NaN	NaN	-0.170524	-0.17054	-0.0682716	-0.125353	0.533364	0.427606	0.398898	0.465922	0.0427658	0.206799	0.988566	2.30482	3	NaN	NaN
1.68549	NaN	S	+		+		++		1	0.00187803	136.8	50.003	93.429	-0.43874	43529000	13274000	30255000	342	2.18461	1.82455	NaN	NaN	NaN	NaN	NaN	NaN	2.00562	1.97446	2.14519	1.28706	0.636729	0.187894	NaN	0.431676	-0.178992	0.14991	NaN	NaN	NaN	NaN	NaN	NaN	0.061352	0.247693	0.619748	2.75122	2	NaN	NaN
1.7466	NaN	S	+		+		++		1	8.64767e-38	238.22	190.31	238.22	-1.9644	220400000	40669000	179730000	363	-1.19632	3.32544	3.26274	2.4036	NaN	NaN	NaN	NaN	-1.59859	2.24062	2.12747	1.25604	2.88223	-2.3569	NaN	0.158466	-0.402264	-1.08482	-1.13527	-1.14755	NaN	NaN	NaN	NaN	0.0328246	0.181176	1.24358	2.24963	4	NaN	NaN
2.30822	NaN	S	+		+		++		1	0.00794952	89.047	61.744	44.753	-0.78642	84141000	12506000	71635000	240	2.8858	2.51193	2.39015	2.42241	NaN	NaN	NaN	NaN	2.66866	2.37704	2.34039	2.38692	NaN	NaN	NaN	NaN	-0.217139	-0.134889	-0.0497556	-0.0354904	0.178109	-0.385676	NaN	-0.648078	0.0328246	0.181176	1.8052	2.81125	4	NaN	NaN
3.43731	0.110829	S	+		+		++		1	2.96913e-11	215.71	188.45	174.42	-0.41628	198260000	15727000	182530000	403	3.25286	4.07285	3.96758	3.77186	0.174514	NaN	NaN	NaN	3.28778	3.9905	3.9865	3.88889	0.225398	NaN	NaN	NaN	0.03492	-0.0823468	0.018919	0.11703	0.0508847	-0.135491	-0.0678632	-0.135126	0.0328246	0.181176	2.93429	3.94034	4	0.104366	0.323058
1.70484	0.142981	S	+		+		++		1	3.13001e-06	141.71	100.98	141.71	1.8718	36087000	14194000	21893000	137	2.06887	1.46646	2.20544	1.87512	0.47881	0.23385	0.168129	-0.208311	2.19875	1.7122	2.36003	2.03281	0.552082	0.0863761	0.072586	-0.252656	0.129876	0.245739	0.154583	0.15769	0.0732718	-0.147474	-0.0955429	-0.044345	0.0328246	0.181176	1.20182	2.20787	4	0.0340792	0.184605
3.14402	0.259403	S	+		+		++		1	9.5455e-05	168.83	86.541	102.07	-0.51149	140330000	19178000	121150000	1374	3.91308	NaN	3.42889	NaN	0.928533	NaN	-0.291325	NaN	4.41785	NaN	3.86196	NaN	0.803888	NaN	-0.245882	NaN	0.504773	0.107554	0.433066	0.354001	-0.124645	0.210514	0.0454429	-0.33052	0.0613516	0.247693	2.07828	4.20975	2	0.0618421	0.248681
-1.75016	-0.273901	S	+		+		++		1	9.3404e-24	151.72	151.72	99.25	-1.4124	2320500000	2096300000	224210000	2337	0.229373	NaN	-5.30947	-0.512874	NaN	-0.410719	NaN	NaN	0.722816	NaN	-4.76192	0.0281448	-0.970356	-0.809726	-0.707689	-0.843112	0.493442	0.58938	0.547548	0.541019	NaN	-0.399007	NaN	NaN	0.0427655	0.206798	-2.40829	-1.09204	3	0.104367	0.323058
1.97036	NaN	S	+		+		++		1	0.00423005	95.775	59.441	95.775	1.9854	8587200	1030700	7556500	1242	NaN	2.21513	2.65394	1.88846	NaN	NaN	NaN	NaN	NaN	2.80451	3.20149	2.42948	NaN	NaN	NaN	NaN	0.493442	0.58938	0.547548	0.541019	NaN	-0.399007	NaN	NaN	0.0427656	0.206798	1.31224	2.62849	3	NaN	NaN
-1.27496	NaN	S	+		+		++		1	0.000131778	121.99	92.06	121.99	-0.02551	13995000	10645000	3350200	101	NaN	NaN	-1.00887	-1.77074	NaN	NaN	NaN	NaN	NaN	NaN	-1.32521	-2.35498	NaN	NaN	NaN	NaN	-0.431832	-0.326082	-0.316348	-0.584241	-0.704935	-0.616415	-0.685524	-0.578521	0.0613516	0.247692	-2.34069	-0.209223	2	NaN	NaN
-1.34469	0.267662	S	+		+		++		1	5.69827e-11	141.69	132.58	110.94	-2.2611	44509000	23765000	20744000	374	-1.61384	NaN	-1.40967	-1.23148	0.736637	0.15553	0.26649	0.0691375	-1.4612	NaN	-1.38492	-1.22156	0.688494	0.127237	0.227002	0.107152	0.152638	-0.0070576	0.0247452	0.00992034	-0.0481437	-0.0282928	-0.0394883	0.0380147	0.0427655	0.206798	-2.00281	-0.686562	3	0.0340792	0.184605
1.926	0.388527	S	+		+		++		1	2.79045e-61	261.79	236.06	261.79	-1.0059	84653000	21504000	63149000	277	2.20898	2.30613	2.13901	1.91271	0.759466	NaN	0.1946	NaN	2.10155	2.31748	2.10564	1.76103	0.550605	NaN	-0.0554113	NaN	-0.10743	0.0113525	-0.0333628	-0.151683	-0.208861	-0.354169	-0.250011	-0.32619	0.0328246	0.181176	1.42298	2.42903	4	0.0618421	0.248681
2.47014	0.45369	S	+		+		++		1	0.00134186	87.216	55.619	61.235	-0.59237	61083000	8726300	52356000	516	2.36357	4.73315	1.26882	NaN	0.824022	0.290176	NaN	NaN	2.48525	4.72541	1.36832	NaN	0.773743	0.202136	NaN	NaN	0.121679	-0.00773913	0.0994973	0.1153	-0.0502784	-0.08804	-0.0826522	-0.0730897	0.0427656	0.206799	1.81201	3.12826	3	0.0618421	0.248681
2.37546	NaN	S	+		+		++		1	0.0120548	82.645	40.454	61.161	0.20882	23003000	3106400	19897000	2354	2.92829	NaN	NaN	2.63524	NaN	NaN	NaN	NaN	2.93893	NaN	NaN	2.5603	NaN	NaN	NaN	NaN	0.0106367	0.0597706	0.115965	-0.0749425	-0.177343	-0.0783961	-0.0804998	-0.0127228	0.0613518	0.247693	1.30972	3.44119	2	NaN	NaN
1.73191	0.411305	S	+		+		++		1	5.25327e-11	167.84	148.2	104.17	-0.87401	435240000	160750000	274490000	327	1.77983	1.9552	2.15443	1.84279	0.837939	0.720879	0.116467	0.192279	2.08913	2.31652	2.40223	2.03826	0.650856	0.529371	-0.00813082	0.0963968	0.309293	0.361319	0.247806	0.195474	-0.187083	-0.191508	-0.124597	-0.095882	0.0328246	0.181176	1.22888	2.23493	4	0.0340792	0.184605
-2.24014	NaN	S	+		+		++		1	0.0019528	95.417	82.281	95.417	-0.13295	4170300	277100	3893200	7	NaN	-2.31151	-2.54715	-2.27758	NaN	NaN	NaN	NaN	NaN	3.70099	3.63017	3.67559	NaN	NaN	NaN	NaN	6.22713	6.0125	6.17732	5.95317	NaN	NaN	NaN	NaN	0.0427656	0.206798	-2.89826	-1.58201	3	NaN	NaN
-1.43845	-0.276936	S	+		+		++		1	0.000136534	160.53	9.3152	75.509	-0.02136	86697000	55271000	31427000	309	-1.55037	-1.71687	-1.38344	-1.24895	-0.482056	-0.18092	-0.31968	-0.215137	-1.81081	-1.95792	-1.54962	-1.49208	-0.603731	-0.387015	-0.467713	-0.340222	-0.260446	-0.241049	-0.166179	-0.24313	-0.121675	-0.206096	-0.148033	-0.125085	0.0328246	0.181176	-1.94148	-0.935428	4	0.0340792	0.184605
-1.62991	-0.0116626	S	+		+		++		1	5.99193e-107	337.68	290.45	337.68	0.5413	195030000	105840000	89187000	148	-1.82006	-2.0541	-1.70124	-1.14746	-0.430902	-0.0286729	0.757973	-0.31469	-1.75794	-1.96827	-1.60687	-1.14213	-0.160911	0.158208	0.979294	-0.0998191	0.0621218	0.0858326	0.0943712	0.00532815	0.269991	0.186881	0.22132	0.214871	0.0328246	0.181176	-2.13294	-1.12689	4	0.0340792	0.184605
-1.26982	-0.188697	S	+		+		++		1	0.0011286	109.66	81.487	67.414	0.72786	27422000	17656000	9766300	336	-1.54249	NaN	-1.46596	-0.999499	-0.628421	-0.036949	0.0150371	-0.154451	-1.6961	NaN	-1.4432	-1.11904	-0.9022	-0.444734	-0.374168	-0.466476	-0.153607	-0.0739854	0.0227584	-0.119542	-0.273779	-0.407785	-0.389205	-0.312026	0.0427655	0.206798	-1.92795	-0.611698	3	0.0340792	0.184605
1.76716	-0.0218624	S	+		+		++		1	0.00281681	123.5	72.965	59.368	-0.65584	10694000000	2967800000	7725700000	227	2.17795	1.89496	1.96157	1.84936	-0.206151	NaN	0.0116159	0.16717	2.23398	1.94557	1.95791	1.80298	-0.6214	NaN	-0.296385	-0.191376	0.0560286	0.0506061	-0.00365461	-0.0463846	-0.415249	-0.346738	-0.308001	-0.358546	0.0328246	0.181176	1.26414	2.27019	4	0.0439416	0.209623
2.59321	0.372068	S	+		+		++		1	5.24592e-30	220.62	192.32	220.62	0.13234	8659400000	2547900000	6111500000	95	2.95954	3.14104	2.87598	2.45912	0.472105	0.390033	0.230948	0.599722	3.14781	3.24041	3.00954	2.57655	0.222557	0.152118	-0.0432148	0.297015	0.188274	0.0993626	0.133564	0.117429	-0.249548	-0.237915	-0.274163	-0.302707	0.0328246	0.181176	2.09019	3.09623	4	0.0340792	0.184605
-1.34425	0.244685	S	+		+		++		1	1.96939e-40	240.24	217.1	78.987	-2.5293	84258000	50187000	34071000	2	-1.35745	-1.32975	-1.14397	-1.66342	0.0268042	0.119559	0.686919	NaN	-1.16072	-0.98299	-0.998097	-1.54427	-0.00768112	-0.252106	0.586405	NaN	0.196733	0.346758	0.145873	0.119157	-0.0344854	-0.371665	-0.100515	-0.139713	0.0328246	0.181176	-1.84728	-0.84123	4	0.0439415	0.209622
-1.55522	-0.0734269	S	+		+		++		1	7.02423e-26	201.3	178.97	110.35	3.7559	208260000	153570000	54693000	4	NaN	-0.794891	-0.807662	-3.27361	-0.0933767	NaN	NaN	NaN	NaN	-0.0337763	-0.25214	-2.77863	-0.103395	NaN	NaN	NaN	0.4728	0.761115	0.555522	0.494979	-0.0100181	-0.607858	-0.262746	0.14104	0.0427656	0.206798	-2.21335	-0.897098	3	0.104366	0.323058
1.91548	0.0465023	S	+		+		++		1	1.40268e-19	204.28	166.31	81.904	-0.30972	425200000	135680000	289520000	480	1.97014	2.32752	2.54055	1.68336	0.361072	-0.224695	0.0871271	0.0192649	2.36443	2.54624	2.78507	2.02864	0.473839	-0.102884	0.173639	-0.0379915	0.394295	0.218719	0.244522	0.345283	0.112767	0.121811	0.0865121	-0.0572565	0.0328246	0.181176	1.41245	2.4185	4	0.0340792	0.184605
3.25145	0.475093	S	+		+		++		1	0.000421096	116.55	103.17	116.55	-0.18207	89870000	7780900	82089000	998	NaN	5.23577	2.34196	3.40712	NaN	NaN	NaN	0.738227	NaN	5.25126	2.3623	3.4916	NaN	NaN	NaN	0.679604	0.147307	0.0154976	0.0203421	0.0844725	0.0231843	0.0848807	0.0231843	-0.0586232	0.0427656	0.206798	2.59332	3.90957	3	0.104367	0.323059
2.60749	0.370373	S	+		+		++		1	1.12743e-18	215.06	200.71	46.132	0.58966	417340000	92129000	325210000	14	3.12208	3.42482	2.71964	2.23054	0.814786	0.385974	-0.0203431	0.504839	2.67809	3.11869	2.43946	1.86136	1.16562	0.586981	0.233888	0.844546	-0.443988	-0.306127	-0.280177	-0.369185	0.350837	0.201006	0.254231	0.339707	0.0328246	0.181176	2.10447	3.11052	4	0.0340792	0.184605
-1.47851	-0.254791	S	+		+		++		1	0.000181628	110.35	85.922	110.35	-0.057423	330510000	263920000	66593000	507	NaN	-1.20657	-2.3578	-1.05865	NaN	NaN	NaN	-0.322953	NaN	-1.28849	-2.59248	-1.38233	NaN	NaN	NaN	0.240986	-0.167199	-0.0819191	-0.234686	-0.323678	0.270589	0.434562	0.376735	0.563939	0.0427656	0.206798	-2.13663	-0.820382	3	0.104367	0.323059
1.84776	-0.0765763	S	+		+		++		1	9.94418e-08	144.97	123.91	50.353	0.14021	73345000	40663000	32682000	359	2.20624	2.50654	NaN	1.58814	0.462266	-0.551028	-0.850803	0.634155	2.04831	2.29481	NaN	1.43835	0.659377	-0.441066	-0.711464	0.758218	-0.15793	-0.211732	-0.210429	-0.149793	0.19711	0.109962	0.139339	0.124063	0.0427658	0.206799	1.18963	2.50589	3	0.0340792	0.184605
1.76718	-0.23534	S	+		+		++		1	0.000188826	122.98	97.154	54.471	0.050587	125000000	44604000	80395000	26	NaN	2.76817	1.85693	1.46197	-0.74128	-0.309149	0.0235816	0.0143183	NaN	2.57308	1.58852	1.24908	-0.773639	-0.392061	-0.0528051	-0.0408382	-0.284686	-0.195087	-0.268417	-0.212885	-0.0323592	-0.0829121	-0.0763868	-0.0551565	0.0427656	0.206798	1.10905	2.4253	3	0.0340792	0.184605
1.96968	NaN	S	+		+		++		1	0.000143412	113.63	95.005	113.63	0.020463	15477000	3196100	12281000	44	2.46526	2.64771	2.0677	1.57395	NaN	NaN	NaN	NaN	2.401	2.63187	1.9948	1.61702	NaN	NaN	NaN	NaN	-0.0642537	-0.0158409	-0.0729076	0.0430645	0.260869	0.219215	0.241596	0.209391	0.0328246	0.181176	1.46665	2.4727	4	NaN	NaN
-4.15089	-0.438339	S	+		+		++		1	2.77651e-15	201.76	134.3	201.76	0.63097	630240000	607510000	22725000	9	NaN	-6.04114	-3.3201	NaN	-0.0579929	-0.777356	-0.690467	NaN	NaN	-6.46971	-3.67427	NaN	-0.189812	-0.619537	-0.661615	NaN	-0.489463	-0.428566	-0.354169	-0.536482	-0.131819	0.15782	0.028852	NaN	0.0613517	0.247693	-5.21663	-3.08516	2	0.0439415	0.209622
1.88262	-0.00468839	S	+		+		++		1	0.000191353	142.83	112.16	142.83	-0.99023	1301500000	408050000	893420000	78	2.44183	2.40317	1.75014	1.78515	0.104099	-0.0350054	-0.180383	0.126061	2.2364	2.61044	1.82053	1.75843	0.18612	-0.295624	-0.246327	0.15562	-0.20543	0.207268	0.0703893	-0.0267194	0.0820213	-0.260618	-0.065944	0.0295589	0.0328246	0.181176	1.3796	2.38564	4	0.0340792	0.184605
-1.46768	-0.13087	S	+		+		++		1	3.89052e-94	309.87	292.17	246.96	-0.0012596	78604000	60376000	18227000	2340	NaN	-0.891104	-1.23844	-2.45774	NaN	NaN	-0.254598	-0.0317766	NaN	-1.74531	-2.00237	-3.27998	NaN	NaN	-0.0209551	0.0897694	-0.83988	-0.854205	-0.76393	-0.822248	0.166201	0.153027	0.233643	0.121546	0.0427656	0.206798	-2.1258	-0.809552	3	0.0618424	0.248681
1.67801	-0.415863	S	+		+		++		1	0.000642818	136.27	56.04	90.104	3.9664	7418300000	4109400000	3308900000	374	2.42225	NaN	1.54821	NaN	-0.189089	-0.571634	-0.910587	-0.145252	2.42355	NaN	1.57734	NaN	-0.308019	-0.925988	-0.948475	-0.268765	0.00129789	0.0448837	0.0291349	-0.194592	-0.118931	-0.354354	-0.0378878	-0.123513	0.0613516	0.247693	0.612274	2.74374	2	0.0340792	0.184605
-1.44821	-0.414671	S	+		+		++		1	0.0127066	76.143	24.875	76.143	-0.70801	34850000	9841300	25009000	91	-0.318722	-2.32763	-1.18634	-2.10887	-0.584507	NaN	-0.432396	NaN	2.18846	0.204767	1.50528	0.733181	2.48561	NaN	2.63178	NaN	2.50719	2.53239	2.69162	2.84205	3.07011	3.09581	3.06418	2.95765	0.0328246	0.181176	-1.95123	-0.945181	4	0.0618421	0.248681
-1.33375	-0.426035	S	+		+		++		1	3.53404e-12	140.26	105.49	98.077	0.55499	87115000	13136000	73979000	1772	-2.4143	NaN	-0.541649	NaN	NaN	-0.272403	-0.798259	NaN	0.0928839	NaN	2.14997	NaN	NaN	2.8234	2.26592	NaN	2.50719	2.53239	2.69162	2.84205	3.07011	3.09581	3.06418	2.95765	0.0613516	0.247693	-2.39948	-0.268013	2	0.0618423	0.248681
1.98833	-0.300044	S	+		+		++		1	1.01172e-15	206.67	97.984	42.958	-1.4184	545390000	192550000	352840000	483	2.363	2.22929	2.25052	1.99199	-0.301549	NaN	-0.387722	-0.298905	3.08021	2.81137	2.67823	2.61847	0.657183	0.486354	0.0781998	0.489029	0.71721	0.582074	0.427713	0.626486	0.958731	NaN	0.465922	0.787934	0.0328246	0.181176	1.4853	2.49135	4	0.0439416	0.209623
1.81856	NaN	S	+		+		++		1	0.00640039	88.392	48.746	58.955	0.40036	12962000	1810900	11151000	284	NaN	1.93915	2.57415	1.7433	NaN	NaN	NaN	NaN	NaN	2.35578	3.00272	2.20163	NaN	NaN	NaN	NaN	0.488721	0.416624	0.428571	0.458329	-0.126061	-0.30893	-0.277656	-0.285988	0.0427656	0.206798	1.16043	2.47668	3	NaN	NaN
1.91533	0.11865	S	+		+		++		1	7.27802e-54	281.76	266.73	270.85	0.55508	2083100000	711810000	1371300000	1456	2.22921	2.03754	2.10127	2.15293	0.145289	0.353922	-0.117386	0.182283	2.21142	1.99331	2.02198	2.12403	0.379177	0.653519	0.103934	0.358734	-0.0177968	-0.0442259	-0.0792952	-0.0288961	0.233888	0.299596	0.22132	0.17645	0.0328246	0.181176	1.41231	2.41836	4	0.0340792	0.184605
2.77502	NaN	S	+		+		++		1	2.22921e-29	176.87	160	176.87	-0.2263	20524000	1495300	19029000	738	3.50783	3.00702	NaN	NaN	NaN	NaN	NaN	NaN	3.77579	3.16691	NaN	NaN	NaN	NaN	NaN	NaN	0.267955	0.159888	0.14496	0.253626	-0.0228593	0.119821	0.0913952	-0.018498	0.061352	0.247693	1.70928	3.84076	2	NaN	NaN
2.6588	0.407052	S	+		+		++		1	2.4161e-15	184.02	138.74	167.03	0.13686	1188200000	247600000	940590000	116	2.96389	3.32909	2.89337	2.53134	0.386517	0.34409	0.410457	0.707561	3.12739	3.44705	2.99771	2.59622	0.395721	0.274411	0.364236	0.677531	0.163499	0.117961	0.104337	0.0648829	0.00920381	-0.069679	-0.0462208	-0.0300299	0.0328246	0.181176	2.15577	3.16182	4	0.0340792	0.184605
1.85294	0.314641	S	+		+		++		1	3.13223e-07	157.68	135.04	145.95	-0.4874	3273000000	1244100000	2028900000	309	2.13019	2.10553	2.20561	1.81133	0.469281	0.434562	0.415865	0.117327	2.13422	2.22906	2.20561	1.85551	0.217107	0.206768	0.217355	-0.127085	0.00403388	0.123534	0	0.0441843	-0.252174	-0.227793	-0.19851	-0.244412	0.0328246	0.181176	1.34991	2.35596	4	0.0340792	0.184605
2.03254	-0.226709	S	+		+		++		1	2.38543e-145	333.07	322.1	168.19	0.81701	4183900000	1962700000	2221200000	104	2.18595	2.3781	2.42362	2.03724	0.150113	-0.241262	-0.651523	-0.231417	2.17274	2.08362	2.22688	2.04544	0.393416	-0.0888837	-0.18968	0.0760118	-0.0132031	-0.294473	-0.19674	0.0082	0.243303	0.152378	0.461843	0.307428	0.0328246	0.181176	1.52951	2.53556	4	0.0340792	0.184605
1.8508	0.739914	S	+		+		++		1	6.33827e-11	169.69	106.53	54.343	0.32151	2488600000	477430000	2011100000	391	0.498471	NaN	3.69458	2.09638	NaN	NaN	NaN	1.12325	0.854953	NaN	3.9138	2.21766	1.03499	0.837782	0.857981	0.925999	0.356482	0.149129	0.219215	0.121281	NaN	NaN	NaN	-0.197253	0.0427655	0.206798	1.19267	2.50892	3	0.104367	0.323059
-1.38266	NaN	S	+		+		++		1	0.00437936	86.803	65.804	85.554	-0.21189	7095400	4989400	2105900	114	-1.54775	-1.62815	-1.17198	NaN	NaN	NaN	NaN	NaN	-1.80985	-1.47746	-1.22381	NaN	NaN	NaN	NaN	NaN	-0.262106	0.15069	-0.0518328	-0.039177	0.337083	-0.123827	0.116498	0.278104	0.0427656	0.206799	-2.04079	-0.724535	3	NaN	NaN
2.07394	0.0688809	S	+		+		++		1	2.73324e-07	159.77	132.61	141.73	-0.56752	87356000	32317000	55039000	1022	2.42327	1.97262	2.82165	1.98539	0.137251	0.129445	0.0975009	-0.0217555	2.64607	2.1356	2.93068	2.1696	0.191057	0.0970713	0.121679	0.0472592	0.222805	0.162983	0.109026	0.184217	0.0538064	-0.0323739	0.0241777	0.0690147	0.0328246	0.181176	1.57092	2.57696	4	0.0340792	0.184605
2.7776	-0.0578742	S	+		+		++		1	2.44671e-38	240.2	224.61	211.75	-0.45452	1157800000	96223000	1061600000	100	-0.33	5.76416	6.90972	-0.115357	-0.0276326	-0.26978	0.0418491	0.0334507	-0.27411	5.80372	6.99582	0.0250289	-0.220261	-0.433	-0.187871	-0.152532	0.0558898	0.0395595	0.0861043	0.140386	-0.192629	-0.163219	-0.229721	-0.185983	0.0328246	0.181176	2.27458	3.28062	4	0.0340792	0.184605
-1.96814	-0.28658	S	+		+		++		1	9.42372e-19	216.83	170.42	194.29	0.23594	724860000	524070000	200790000	439	-1.67563	-2.19465	-2.53064	-1.77624	-0.818805	-0.430207	-0.133178	0.141443	-1.32196	-1.73942	-2.17495	-1.37516	-0.317085	0.0931545	0.312549	0.690372	0.353662	0.455229	0.355693	0.401084	0.501719	0.523361	0.445727	0.54893	0.0328246	0.181176	-2.47116	-1.46511	4	0.0340792	0.184605
2.30571	0.723007	S	+		+		++		1	7.47046e-176	374.84	353.91	333.75	-0.98113	408470000	81847000	326620000	664	2.97241	3.37289	2.18866	1.66553	NaN	0.515534	1.23344	NaN	2.73034	3.23643	2.06416	1.52472	NaN	0.883464	1.6575	NaN	-0.242072	-0.136458	-0.124503	-0.14081	0.420402	0.36793	0.424062	0.512783	0.0328246	0.181176	1.80268	2.80873	4	0.0618423	0.248681
1.95998	NaN	S	+		+		++		1	0.00829886	126.07	16.353	126.07	-0.14475	5420200	748870	4671400	123	NaN	2.38342	2.30906	NaN	NaN	NaN	NaN	NaN	NaN	2.52747	2.52604	NaN	NaN	NaN	NaN	NaN	0.225892	0.144046	0.216982	0.276199	0.309525	0.375179	0.337768	0.295135	0.0613517	0.247693	0.894244	3.02572	2	NaN	NaN
2.07139	-0.301302	S	+		+		++		1	0.000344918	126.12	105.83	126.12	0.060921	57461000	10051000	47410000	5830	2.87118	NaN	2.09125	2.05493	0.428667	-0.112692	-0.92801	-0.694281	0.208268	NaN	-0.324329	-0.297396	4.46271	4.01006	3.15809	3.34582	-2.66292	-2.56875	-2.41558	-2.35233	4.03404	4.12276	4.0861	4.0401	0.0427655	0.206798	1.41327	2.72952	3	0.0340792	0.184605
1.94687	0.324922	S	+		+		++		1	0.00224143	137.14	137.14	137.14	0.62503	316340000	70008000	246330000	335	2.02477	2.45828	2.60272	1.57076	NaN	NaN	0.459683	NaN	2.39427	2.57771	2.69628	1.89569	NaN	NaN	0.658554	NaN	0.369494	0.119423	0.0935602	0.324926	0.181675	0.348912	0.198871	0.0539454	0.0328246	0.181176	1.44384	2.44989	4	0.104367	0.323059
2.10657	0.184096	S	+		+		++		1	1.36823e-11	202.18	202.18	184.98	1.906	847530000	649820000	197710000	418	NaN	2.5863	2.65971	1.96099	0.412847	0.493154	-0.297166	0.246763	NaN	2.54037	2.45594	1.80814	-1.85527	-1.76107	-2.31581	-2.04943	-0.077178	-0.0459228	-0.203768	-0.152853	-2.26812	-2.25422	-2.01864	-2.29619	0.0427656	0.206798	1.44845	2.7647	3	0.0340792	0.184605
1.69712	-0.107635	S	+		+		++		1	8.34711e-05	143.31	97.401	60.401	0.38014	589480000	183540000	405940000	88	2.22669	1.8123	1.64093	1.90275	NaN	-0.230894	-0.058447	NaN	2.31591	1.77589	1.64741	1.85348	NaN	-0.279634	-0.118273	NaN	0.0892269	-0.0364075	0.00647761	-0.0492778	-0.100948	-0.0487405	-0.0598258	-0.128156	0.0328246	0.181176	1.19409	2.20014	4	0.0618423	0.248681
1.87793	0.321797	S	+		+		++		1	1.47123e-06	132.59	110.92	132.59	0.48508	191660000	30525000	161140000	204	1.94162	1.97285	2.41561	2.03005	0.704923	0.0838748	0.134025	0.546082	2.01146	1.95918	2.40586	2.12482	3.25025	2.65647	2.54208	2.99152	0.0698396	-0.0136692	-0.00975664	0.0947765	2.54533	2.5726	2.40806	2.44544	0.0328246	0.181176	1.37491	2.38095	4	0.0340792	0.184605
1.86053	0.0670705	S	+		+		++		1	2.80966e-15	154.26	138.32	139.9	-0.099452	110490000	47316000	63176000	197	1.96394	2.18463	2.24153	1.89522	0.797425	-0.230551	-0.648857	0.416362	1.92109	2.12747	2.28081	1.8779	0.504773	-0.564649	-1.01657	0.0851526	-0.0428431	-0.0571665	0.0392789	-0.0173148	-0.292652	-0.334098	-0.367713	-0.331209	0.0328246	0.181176	1.35751	2.36356	4	0.0340792	0.184605
-1.63635	NaN	S	+		+		++		1	1.23684e-78	281.67	258.85	281.67	-1.6001	29500000	20715000	8784700	748	NaN	NaN	-1.55005	-2.06067	NaN	NaN	NaN	NaN	NaN	NaN	-1.14102	-1.49147	NaN	NaN	NaN	NaN	0.503857	0.510456	0.409038	0.569199	0.998629	0.275532	0.704783	0.901031	0.0613516	0.247692	-2.70208	-0.570611	2	NaN	NaN
1.72849	-0.376351	S	+		+		++		1	1.75672e-39	230.23	202.55	120.42	0.93007	137790000	87685000	50104000	52	2.59461	1.1797	2.14397	NaN	0.0140077	-0.414863	-1.06108	-0.178645	2.48597	1.15717	2.10266	NaN	-0.200283	-0.549768	-1.28919	-0.231346	-0.108643	-0.0225222	-0.0413132	-0.128267	-0.21429	-0.134905	-0.228114	-0.0527004	0.0427656	0.206799	1.07037	2.38662	3	0.0340792	0.184605
1.84201	NaN	S	+		+		++		1	0.00766381	90.149	64.412	68.847	-0.56101	14576000	5108600	9467400	828	2.52629	NaN	2.04248	1.69169	NaN	NaN	NaN	NaN	1.13343	NaN	0.742955	0.362891	NaN	NaN	NaN	NaN	-1.39286	-1.37146	-1.29952	-1.3288	0.0928839	0.0743684	0.051024	0.081885	0.0427655	0.206798	1.18389	2.50014	3	NaN	NaN
-1.48865	-0.367702	S	+		+		++		1	1.76155e-45	228.69	202.87	228.69	-1.3234	111940000	64133000	47804000	439	NaN	-1.31753	-2.00082	-1.33812	-1.05456	-0.151625	-0.0314535	-0.36442	NaN	-1.49525	-2.10302	-1.32662	-1.04952	-0.163882	0.0103502	-0.39498	-0.0798135	-0.177719	-0.102202	0.0114957	0.00504059	-0.0122571	0.0418037	-0.0305603	0.0427656	0.206798	-2.14677	-0.830521	3	0.0340792	0.184605
1.65421	-0.49889	S	+		+		++		1	6.4239e-30	220.64	220.64	141.13	0.86363	263970000	103470000	160510000	514	1.95494	1.74354	1.85549	1.84419	0.00531341	-1.11505	-1.2565	0.179881	1.87192	1.7569	1.86999	1.93274	0.0478175	-1.02055	-1.05977	0.32458	-0.083019	0.013355	0.0144981	0.0885487	0.0425042	0.0945064	0.196733	0.144699	0.0328246	0.181176	1.15118	2.15723	4	0.0340792	0.184605
1.96161	0.181801	S	+		+		++		1	0.000570963	162.49	123.6	130.16	-0.8391	45894000	8937300	36956000	215	NaN	2.34237	2.77492	1.61136	NaN	0.251827	NaN	NaN	NaN	2.21235	2.8508	1.8062	NaN	-0.245557	NaN	NaN	0.0110662	-0.130018	0.0758749	0.194844	-0.348409	-0.497384	-0.311864	-0.48451	0.0427656	0.206798	1.30348	2.61973	3	0.104367	0.323058
2.02986	0.154376	S	+		+		++		1	1.55035e-08	155.03	132.42	155.03	-1.0023	1687700000	520390000	1167300000	12	2.40317	2.14544	2.18557	2.27923	0.508442	0.0437364	-0.0362825	0.207334	2.45531	2.17712	2.23171	2.26957	0.763157	0.245496	0.073546	0.428035	0.0521377	0.0316775	0.0461418	-0.00965501	0.254715	0.201759	0.109829	0.220701	0.0328246	0.181176	1.52684	2.53289	4	0.0340792	0.184605
-1.72707	NaN	S	+		+		++		1	0.00153977	70.927	64.624	70.927	-1.559	52153000	37667000	14486000	82	-1.9448	NaN	-1.91572	NaN	NaN	NaN	NaN	NaN	-1.49378	NaN	-1.53776	NaN	NaN	NaN	NaN	NaN	0.451013	0.628354	0.377957	0.483983	-0.427867	-0.533973	-0.445578	-0.492525	0.0613516	0.247693	-2.79281	-0.661337	2	NaN	NaN
-1.55965	-0.471372	S	+		+		++		1	9.07195e-70	252.31	245.03	73.239	1.6306	679720000	304320000	375390000	106	-0.490241	-1.54319	NaN	-2.90939	-0.404347	-0.531908	NaN	-0.643446	-0.141669	-1.66671	NaN	-2.68511	0.151469	0.135666	-0.275664	-0.164318	0.348572	-0.123528	-0.102589	0.224287	0.555816	0.667574	NaN	0.479127	0.0427658	0.206799	-2.21778	-0.901523	3	0.0439416	0.209623
1.97674	-0.0735659	S	+		+		++		1	0.00412819	106.68	40.332	105.1	-0.19749	62130000	16164000	45966000	303	2.42733	2.18377	2.33456	1.83932	-0.178374	NaN	-0.0014916	NaN	2.54967	2.34894	2.45252	1.96577	-0.284282	NaN	-0.233244	NaN	0.122341	0.165172	0.117961	0.126444	-0.105908	-0.223475	-0.231752	-0.22095	0.0328246	0.181176	1.47371	2.47976	4	0.0618421	0.248681
2.53172	-0.302587	S	+		+		++		1	1.73713e-09	165.54	133.9	162.48	0.15813	156910000	40772000	116140000	636	3.43957	3.41243	1.69907	2.62021	-0.499033	-0.370653	-0.534128	0.0917726	3.28542	3.12595	1.61692	2.48707	-0.49543	-0.316708	-0.632495	0.0564447	-0.154153	-0.28648	-0.0821482	-0.133132	0.00360232	0.0539454	-0.0983665	-0.0353278	0.0328246	0.181176	2.02869	3.03474	4	0.0340792	0.184605
2.42283	0.0822658	S	+		+		++		1	3.7627e-05	183.85	95.716	108.57	1.0683	270050000	78379000	191670000	2062	2.91686	2.91946	2.64061	2.22614	0.307554	-0.0375815	-0.670753	0.802837	2.9409	2.89255	2.58698	2.1515	0.265677	0.00590291	-0.638793	0.712464	0.024036	-0.0269104	-0.0536285	-0.0746385	-0.0418774	0.0434844	0.0319598	-0.0903728	0.0328246	0.181176	1.9198	2.92585	4	0.0340792	0.184605
-1.36404	NaN	S	+		+		++		1	1.04182e-05	136.53	108.62	136.53	0.10554	12661000	9337700	3323700	1145	NaN	NaN	-1.56955	-1.41493	NaN	NaN	NaN	NaN	NaN	NaN	-1.62318	-1.48956	NaN	NaN	NaN	NaN	0.024036	-0.0269104	-0.0536285	-0.0746385	-0.0418774	0.0434844	0.0319598	-0.0903728	0.0613516	0.247692	-2.42977	-0.298304	2	NaN	NaN
1.68889	-0.141776	S	+		+		++		1	1.78632e-31	225.7	201.82	225.7	-0.47913	143700000	77402000	66298000	70	NaN	NaN	1.82195	2.21468	-0.155064	-0.0156823	-0.348376	-0.0766803	NaN	NaN	1.70828	2.10047	-0.21088	0.146786	-0.195219	-0.0306782	-0.105675	0.0460021	-0.113676	-0.114207	-0.0558162	0.162468	0.153157	0.0460021	0.0613516	0.247692	0.623159	2.75463	2	0.0340792	0.184605
2.80356	-0.518236	S	+		+		++		1	5.36669e-05	138.76	115.75	138.76	-0.24642	48966000	12208000	36757000	364	2.419	3.25082	3.41015	3.26019	NaN	0.12052	NaN	-1.35722	2.14372	2.88256	2.93874	2.98222	NaN	0.0951818	NaN	-1.49912	-0.27528	-0.368253	-0.471409	-0.277971	-0.144728	-0.0253385	0.0250289	-0.141892	0.0328246	0.181176	2.30054	3.30659	4	0.0618424	0.248681
1.92815	0.244215	S	+		+		++		1	2.41795e-09	180.17	149.6	81.148	0.57523	393490000	93414000	300070000	1290	0.473533	3.34708	NaN	2.74558	NaN	0.593943	-0.0166682	0.288495	-0.0243405	2.76876	NaN	2.20195	NaN	0.558659	-0.0403486	0.184852	-0.497873	-0.578327	-0.607705	-0.543635	0.00992034	-0.0352835	-0.0236804	-0.103643	0.0427658	0.206799	1.27003	2.58628	3	0.0439417	0.209623
1.69835	0.0836776	S	+		+		++		1	3.06156e-19	223.03	195.69	223.03	-1.382	101000000	37972000	63027000	20	NaN	2.0277	2.4197	1.41254	0.624498	-0.172662	NaN	-0.114448	NaN	2.05655	2.46024	1.48156	0.604641	-0.26913	NaN	-0.192464	0.1133	0.028852	0.0405417	0.0690147	-0.0198577	-0.096468	-0.0716941	-0.0780154	0.0427656	0.206798	1.04022	2.35647	3	0.0439416	0.209623
-3.74385	NaN	S	+		+		++		1	8.85212e-30	220.52	188	190.44	-2.3964	277480000	149680000	127790000	419	-2.32395	NaN	NaN	-6.18565	NaN	NaN	NaN	NaN	-1.92319	NaN	NaN	-5.81482	0.321466	0.308244	0.340277	0.326882	0.400756	0.00259443	0.343237	0.370834	NaN	NaN	NaN	NaN	0.0613518	0.247693	-4.80959	-2.67812	2	NaN	NaN
1.89574	0.268203	S	+		+		++		1	1.13076e-182	390.23	351.46	316.03	0.76046	2621300000	947760000	1673600000	313	1.8189	1.85566	2.03885	2.7233	0.911979	0.185647	-0.215218	0.347797	1.09464	1.15827	1.39693	2.0482	1.41878	0.720804	0.264116	0.904889	-0.724254	-0.697383	-0.641919	-0.675097	0.506805	0.535157	0.479334	0.557091	0.0328246	0.181176	1.39271	2.39876	4	0.0340792	0.184605
-2.50804	NaN	S	+		+		++		1	0.000876222	121.83	92.357	121.83	0.12577	9192200	8054600	1137600	51	NaN	NaN	-2.82525	-2.79019	NaN	NaN	NaN	NaN	NaN	NaN	-2.84022	-2.55716	NaN	NaN	NaN	NaN	0.267596	0.0370308	-0.014966	0.233029	-0.596209	-0.268226	-0.351866	NaN	0.0613516	0.247692	-3.57377	-1.4423	2	NaN	NaN
1.8269	0.0523266	S	+		+		++		1	0	476.52	450.68	287.25	-0.68795	696880000	342950000	353930000	1542	2.45746	2.2159	2.26438	1.20295	0.460728	0.0458043	-0.180566	-0.0572566	2.47752	2.18869	2.07495	1.13927	0.224905	-0.225413	-0.347894	-0.339327	0.0200577	-0.0272191	-0.189433	-0.0636805	-0.235824	-0.271217	-0.167329	-0.28207	0.0328246	0.181176	1.32388	2.32992	4	0.0340792	0.184605
2.01384	-0.12915	S	+		+		++		1	1.67165e-154	358.83	331.1	358.83	-2.0463	741900000	405160000	336740000	2205	2.32483	1.81457	2.4634	2.34172	0.372802	-0.501978	-0.504019	0.0936236	2.34489	1.78735	2.27396	2.27804	0.136979	-0.773196	-0.671347	-0.188447	0.0200577	-0.0272191	-0.189433	-0.0636805	-0.235824	-0.271217	-0.167329	-0.28207	0.0328246	0.181176	1.51082	2.51687	4	0.0340792	0.184605
-1.45242	NaN	S	+		+		++		1	1.76783e-73	305.22	305.22	170.04	-0.8584	3458200000	1844800000	1613300000	534	-2.33187	0.0557074	-1.5209	-2.16264	NaN	NaN	NaN	NaN	-2.18587	0.128293	-1.31538	-1.92593	NaN	-0.594051	-0.625534	-0.392042	0.146003	0.072586	0.205518	0.236707	-0.279389	NaN	NaN	NaN	0.0328246	0.181176	-1.95545	-0.9494	4	NaN	NaN
-1.43977	-0.0189438	S	+		+		++		1	1.8453e-23	234.93	176.04	232.59	1.0753	1858400000	1400200000	458260000	1558	-1.70001	-1.69527	-1.17107	-1.33894	0.155204	0.071329	-0.167645	-0.107609	-2.50242	-2.58277	-2.1592	-2.34512	-0.887847	-0.794082	-1.03632	-0.803192	-0.802411	-0.8875	-0.988132	-1.00619	-1.04305	-0.865411	-0.868674	-0.695582	0.0328246	0.181176	-1.94279	-0.936745	4	0.0340792	0.184605
3.21847	NaN	S	+		+		++		1	1.30898e-44	247.71	220.85	175.49	1.1608	2770000000	2397500000	372510000	685	NaN	NaN	3.28774	4.2666	NaN	NaN	NaN	NaN	0.620962	0.538836	-0.95397	0.550014	-0.129639	-0.108021	-1.98273	-2.2935	NaN	NaN	-4.24171	-3.71659	NaN	NaN	NaN	NaN	0.0613516	0.247692	2.15274	4.2842	2	NaN	NaN
3.25155	NaN	S	+		+		++		1	2.84406e-22	184.8	153.56	168.65	-2.0537	264950000	142500000	122440000	1220	NaN	NaN	4.20435	3.42605	NaN	NaN	NaN	NaN	0.175684	0.0490731	-0.0373548	-0.290533	0.289126	0.324811	0.314174	0.310224	NaN	NaN	-4.24171	-3.71659	NaN	NaN	NaN	NaN	0.0613516	0.247692	2.18581	4.31728	2	NaN	NaN
3.85538	NaN	S	+		+		++		1	1.81545e-05	150.06	133.93	133.44	1.9663	92681000	48214000	44466000	1087	NaN	NaN	4.69673	4.32236	NaN	NaN	NaN	NaN	0.499782	0.427177	0.455018	0.605779	-0.486509	-0.305146	0.163241	-0.241833	NaN	NaN	-4.24171	-3.71659	NaN	NaN	NaN	NaN	0.0613516	0.247692	2.78964	4.92111	2	NaN	NaN
3.8274	NaN	S	+		+		++		1	2.69956e-139	332.68	320.36	332.68	-1.3707	842700000	420640000	422060000	1025	NaN	NaN	4.78758	4.16718	NaN	NaN	NaN	NaN	0.53824	0.604736	0.54587	0.450591	0.0419438	0.0734089	0.116631	0.0377336	NaN	NaN	-4.24171	-3.71659	NaN	NaN	NaN	NaN	0.0613516	0.247692	2.76167	4.89314	2	NaN	NaN
-1.39936	NaN	S	+		+		++		1	3.06906e-71	284.24	270.82	223.15	0.061033	48568000	32225000	16343000	939	-1.38897	-1.49767	-1.36578	-1.47912	NaN	NaN	NaN	NaN	-1.16049	-1.06727	-1.0928	-1.05484	NaN	NaN	NaN	NaN	0.22848	0.430392	0.272979	0.424277	0.100843	-0.0342489	0.328722	0.187134	0.0328246	0.181176	-1.90238	-0.896336	4	NaN	NaN
-2.15958	NaN	S	+		+		++		1	2.78082e-07	142.85	116.73	142.85	0.017652	2531700	2108500	423180	103	-2.70474	NaN	-2.15045	NaN	NaN	NaN	NaN	NaN	-2.47626	NaN	-1.87747	NaN	NaN	NaN	NaN	NaN	0.22848	0.430392	0.272979	0.424277	0.100843	-0.0342489	0.328722	0.187134	0.0613516	0.247693	-3.22531	-1.09384	2	NaN	NaN
1.69382	0.236442	S	+		+		++		1	5.76861e-32	249.3	202.01	81.594	-0.37075	48953000	13021000	35933000	240	2.50791	2.68249	1.03181	1.34629	0.357142	NaN	NaN	NaN	2.65391	2.63909	0.956651	1.36036	0.110096	NaN	NaN	NaN	0.146003	-0.0433932	-0.0751552	0.0140695	-0.247046	0.0583859	0.0067647	-0.0363631	0.0328246	0.181176	1.1908	2.19684	4	0.104366	0.323058
-1.40424	-0.646046	S	+		+		++		1	2.25603e-37	231.77	196.95	202.34	1.474	16115000	11752000	4362900	784	-1.67142	NaN	-1.87239	-0.907705	NaN	-0.951781	NaN	NaN	-1.63509	NaN	-1.91099	-0.961873	NaN	-1.36855	NaN	NaN	0.0363276	0.115033	-0.038599	-0.0541676	-0.418543	-0.41677	-0.406541	-0.462018	0.0427655	0.206798	-2.06237	-0.74612	3	0.104367	0.323058
1.80364	NaN	S	+		+		++		1	0.00332645	113.71	74.744	104.01	0.041749	95920000	50139000	45781000	127	NaN	NaN	2.28744	2.01307	NaN	NaN	NaN	NaN	1.64256	1.91968	1.95364	1.89056	-0.894456	-0.811523	-1.07382	-0.784433	NaN	NaN	-0.333807	-0.122507	NaN	NaN	NaN	NaN	0.0613516	0.247692	0.737901	2.86937	2	NaN	NaN
1.71009	0.170969	S	+		+		++		1	9.00623e-52	255.08	230.62	212.83	-0.43414	488300000	228960000	259330000	133	1.8149	2.16904	1.93328	1.72125	-0.352037	0.607381	NaN	0.38354	1.79863	1.87621	1.71097	1.65411	-0.465401	0.691445	0.127765	0.316146	-0.016264	-0.292829	-0.222313	-0.0671376	-0.113364	0.0840642	NaN	-0.0673945	0.0328246	0.181176	1.20707	2.21312	4	0.0439416	0.209623
1.7614	0.174714	S	+		+		++		1	2.5193e-08	152	103.72	152	1.1152	1108100000	391860000	716260000	480	2.79389	1.81674	1.61876	1.62969	0.50645	-0.677135	-0.370074	1.35457	2.66109	1.90231	1.65663	1.6914	0.53077	-0.489747	-0.297077	1.327	-0.132799	0.0855606	0.0378742	0.0617071	0.0243196	0.187388	0.0729976	-0.027572	0.0328246	0.181176	1.25838	2.26443	4	0.0340792	0.184605
2.05464	NaN	S	+		+		++		1	3.62042e-06	161.19	128.78	161.19	0.79524	34013000	5526600	28487000	1279	NaN	2.90361	2.00657	NaN	NaN	NaN	NaN	NaN	NaN	2.97825	2.07077	NaN	NaN	NaN	NaN	NaN	0.0230425	0.0746424	0.0641931	0.105142	-0.159702	-0.15946	-0.0957742	-0.282018	0.0613517	0.247693	0.988903	3.12037	2	NaN	NaN
-1.59757	0.0795715	S	+		+		++		1	4.1887e-05	128.28	110.47	124.1	0.41621	123700000	103720000	19984000	134	-1.46554	-0.99281	-2.57626	-1.54918	NaN	0.348182	NaN	-0.117926	-1.44434	-0.935117	-2.54996	-1.4536	NaN	0.285225	NaN	-0.130634	0.0211954	0.0576928	0.0263043	0.095587	-0.102248	-0.062957	-0.090035	-0.0127082	0.0328246	0.181176	-2.10059	-1.09454	4	0.0618424	0.248681
2.15162	0.443602	S	+		+		++		1	8.5512e-07	153.54	108.67	150.09	0.7758	532660000	130270000	402390000	115	NaN	2.19008	2.94315	NaN	NaN	0.33973	0.723612	NaN	2.91372	2.57589	2.79876	2.46074	1.54844	1.17549	1.35383	1.18472	NaN	0.385818	-0.144393	NaN	NaN	0.835762	0.630219	NaN	0.0613517	0.247693	1.08589	3.21736	2	0.0618423	0.248681
1.65843	NaN	S	+		+		++		1	0.00529226	104.48	45.135	52.167	-0.031494	549100000	204960000	344140000	6	1.53837	NaN	2.38706	NaN	NaN	NaN	NaN	NaN	1.93365	NaN	1.96336	NaN	0.925544	0.573859	0.368265	0.43808	0.395282	-0.323967	-0.4237	-0.00553615	NaN	NaN	NaN	NaN	0.0613516	0.247693	0.592693	2.72416	2	NaN	NaN
2.83968	0.434314	S	+		+		++		1	2.09637e-11	198.32	182.68	198.32	0.040483	52670000	7920100	44750000	586	3.60549	NaN	3.03656	NaN	0.644829	NaN	NaN	NaN	3.44811	NaN	3.06612	NaN	0.546956	NaN	NaN	NaN	-0.157383	-0.13462	0.0295589	-0.0493375	-0.0978724	-0.436998	-0.266854	NaN	0.0613516	0.247693	1.77394	3.90541	2	0.104366	0.323058
-1.37232	0.210352	S	+		+		++		1	0.000219656	107.06	98.985	107.06	-0.4902	27753000	15920000	11833000	166	-1.41096	-1.67421	-1.31156	-1.21852	NaN	0.293338	NaN	NaN	-1.54511	-1.58281	-1.26039	-1.19463	NaN	0.564524	NaN	1.31562	-0.134145	0.0913952	0.0511633	0.0238941	0.726483	0.271187	0.3639	NaN	0.0328246	0.181176	-1.87534	-0.869291	4	0.104367	0.323058
2.20993	-0.16184	S	+		+		++		1	8.75654e-22	200.97	194.53	184.51	-0.043975	628720000	236060000	392660000	1057	2.54205	2.10844	2.11463	3.02254	-0.0408134	-0.109425	-0.459922	-0.0750047	2.03129	1.49211	1.59407	2.63041	0.511367	0.387804	0.168899	0.500598	-0.510765	-0.616326	-0.520563	-0.392137	0.55218	0.497229	0.62882	0.575603	0.0328246	0.181176	1.70691	2.71296	4	0.0340792	0.184605
2.32729	-0.50934	S	+		+		++		1	0.00402644	107.57	95.669	69.602	-2.9022	104240000	39931000	64307000	924	3.41115	2.62653	2.51278	1.74182	-0.112035	-1.13695	NaN	NaN	3.82008	3.27895	2.99181	2.35865	-1.3803	-2.04859	NaN	NaN	0.408929	0.652418	0.479024	0.616828	-1.26826	-0.911641	-0.930573	-0.825364	0.0328246	0.181176	1.82427	2.83032	4	0.0618421	0.248681
2.10024	-0.25759	S	+		+		++		1	0.0125378	74.841	21.085	61.833	3.4405	237390000	114360000	123020000	300	2.42502	2.24502	2.47491	NaN	NaN	-0.553364	NaN	-0.0437421	1.66898	1.81754	1.87582	NaN	NaN	-1.29322	-1.68576	-0.889263	-0.756039	-0.427479	-0.59909	-0.794257	0.814427	-0.739854	NaN	-0.845521	0.0427656	0.206799	1.44211	2.75836	3	0.0618424	0.248681
1.7954	-0.131358	S	+		+		++		1	6.83757e-30	214.58	196.52	199.84	-0.12475	178280000	93539000	84745000	487	2.31065	1.65964	2.03902	1.99594	NaN	NaN	-0.203702	NaN	2.22913	1.53262	1.63868	1.85128	-0.981166	-0.248039	-0.689706	-0.552685	-0.0815221	-0.127022	-0.400339	-0.144664	NaN	NaN	-0.486004	NaN	0.0328246	0.181176	1.29237	2.29842	4	0.104367	0.323059
1.7795	-0.320093	S	+		+		++		1	5.67605e-257	450.43	406.56	385.12	-0.062258	895240000	426150000	469090000	73	2.06554	1.91939	1.76098	2.19099	NaN	-0.294584	-1.18312	0.394404	1.84844	1.76248	1.60763	1.9965	NaN	-0.283088	-1.22476	0.355242	-0.217105	-0.156917	-0.15335	-0.194493	0.0432045	0.0114957	-0.0416399	-0.0391621	0.0328246	0.181176	1.27648	2.28253	4	0.0439417	0.209623
2.28517	0.47983	S	+		+		++		1	1.2795e-36	228.93	210.86	222.56	-0.27572	3734000000	894620000	2839400000	299	2.89709	1.9014	2.8168	2.49589	0.850013	0.494689	0.354076	0.473991	3.30134	2.34022	3.29168	2.93876	0.552475	0.160791	0.0835197	0.109829	0.404249	0.438825	0.474877	0.442864	-0.297538	-0.333898	-0.270556	-0.364162	0.0328246	0.181176	1.78215	2.7882	4	0.0340792	0.184605
-1.40475	-0.214868	S	+		+		++		1	1.28684e-05	130.02	111.18	63.682	-1.5826	42034000	26013000	16022000	245	NaN	-1.17894	-1.90034	-1.30033	-1.19332	-1.42473	NaN	1.92429	NaN	-0.740119	-1.42546	-0.857469	-1.49086	-1.75862	NaN	1.56013	0.404249	0.438825	0.474877	0.442864	-0.297538	-0.333898	-0.270556	-0.364162	0.0427656	0.206798	-2.06287	-0.746621	3	0.0439416	0.209623
2.99947	0.192011	S	+		+		++		1	0.00649477	95.775	27.404	68.557	0.74266	32037000	5296700	26741000	197	3.88049	NaN	3.12905	NaN	0.292545	NaN	NaN	NaN	3.99259	NaN	3.19407	NaN	0.220578	NaN	NaN	NaN	0.1121	0.00906043	0.0650208	0.0203421	-0.071967	0.0579701	0.013355	-0.0750336	0.0613516	0.247693	1.93373	4.0652	2	0.104366	0.323058
2.51972	-0.279407	S	+		+		++		1	0.00115166	118.91	54.424	98.048	1.037	60581000	15938000	44643000	137	3.68356	3.02032	2.73862	1.6772	0.0673091	-0.75206	NaN	NaN	3.21669	2.64393	2.31869	1.35676	0.457647	-0.597736	NaN	NaN	-0.466875	-0.376395	-0.419932	-0.320432	0.390338	0.154324	0.254352	0.310689	0.0328246	0.181176	2.0167	3.02275	4	0.0618421	0.248681
2.32352	NaN	S	+		+		++		1	0.00115874	116.54	76.62	106.49	0.28249	52262000	10303000	41959000	70	2.86681	NaN	2.41507	2.56744	NaN	NaN	NaN	NaN	2.79027	NaN	2.13678	2.22141	NaN	NaN	NaN	NaN	-0.0765389	-0.153848	-0.278286	-0.346023	-0.122381	0.131985	0.181548	0.341758	0.0427655	0.206798	1.66539	2.98164	3	NaN	NaN
-2.26529	-1.01385	S	+		+		++		1	2.21908e-65	309.86	268.26	309.86	0.4657	55290000	41583000	13707000	253	-3.32798	-1.74882	NaN	NaN	NaN	-1.1339	NaN	-1.31899	-3.70672	-1.96229	NaN	NaN	NaN	-0.809777	NaN	-1.00889	-0.378738	-0.213471	-0.177702	-0.230448	0.250234	0.324119	0.220082	0.310107	0.061352	0.247693	-3.33103	-1.19955	2	0.0618424	0.248681
2.91413	NaN	S	+		+		++		1	0.000876222	131.82	89.075	125.57	0.10572	75706000	6849600	68856000	1122	3.27668	NaN	3.42419	3.09734	NaN	NaN	NaN	NaN	3.07779	3.78356	3.37379	2.90626	NaN	NaN	NaN	NaN	-0.198891	NaN	-0.0503979	-0.19108	-0.305503	-0.170881	-0.417213	-0.40213	0.0427655	0.206798	2.256	3.57225	3	NaN	NaN
1.85945	-0.0527462	S	+		+		++		1	0.00363855	102.55	67.104	44.425	-0.31631	402950000	223010000	179940000	192	2.37166	NaN	2.01608	NaN	0.116391	-0.0586759	-0.563986	0.306998	2.80366	NaN	2.40024	NaN	-0.205231	-0.531886	-0.913461	-0.0736361	0.431997	0.584	0.38416	0.438506	-0.321622	-0.47321	-0.349474	-0.380634	0.0613516	0.247693	0.793716	2.92519	2	0.0340792	0.184605
2.13578	-0.160329	S	+		+		++		1	1.69849e-166	364.21	327.36	297.62	-0.42237	2525700000	1465500000	1060200000	353	2.39534	2.5134	2.39688	2.16321	0.0871143	-0.435696	-0.534508	0.204651	2.62861	2.66669	2.58426	2.43691	-0.445126	-0.877075	-0.936276	-0.308645	0.233275	0.153287	0.187388	0.273695	-0.532241	-0.44138	-0.401768	-0.513296	0.0328246	0.181176	1.63276	2.6388	4	0.0340792	0.184605
1.74441	-0.247794	S	+		+		++		1	0.0133978	76.478	16	54.712	-0.038776	6136400000	2189400000	3947000000	686	1.91421	2.02629	1.8393	2.00621	0.0592859	-0.501902	-0.566918	-0.0584622	1.61805	1.81414	1.60782	1.61589	0.220206	-0.339692	-0.330211	0.115433	-0.296155	-0.21215	-0.231481	-0.390321	0.16092	0.16221	0.236707	0.173895	0.0328246	0.181176	1.24138	2.24743	4	0.0340792	0.184605
3.40275	NaN	S	+		+		++		1	5.38735e-06	87.749	70.391	56.252	-0.10191	10151000	292090	9859200	60	3.95136	NaN	3.98564	NaN	NaN	NaN	NaN	NaN	4.1343	NaN	3.93414	NaN	NaN	NaN	NaN	NaN	0.182947	-0.027131	-0.0515038	0.00201835	-0.11221	-0.319154	0.158596	-0.238068	0.0613516	0.247693	2.33701	4.46848	2	NaN	NaN
-2.1686	-0.166844	S	+		+		++		1	3.21925e-16	185.12	164.13	185.12	0.43051	87892000	64938000	22954000	174	-1.97877	NaN	-2.32063	-2.67434	NaN	NaN	-1.21814	0.843484	-1.95417	NaN	-2.24735	-2.5417	NaN	NaN	-1.41388	0.706995	0.0246034	0.126048	0.0732718	0.132643	-0.115676	-0.158719	-0.195748	-0.13649	0.0427655	0.206798	-2.82673	-1.51048	3	0.0618424	0.248681
2.82379	-0.338187	S	+		+		++		1	1.12678e-07	180.36	150.88	180.36	-0.62449	141760000	23974000	117780000	86	NaN	3.14579	3.53329	NaN	NaN	NaN	-0.504412	NaN	NaN	3.50767	3.93885	2.88971	0.634129	NaN	-0.867831	NaN	0.484293	0.361881	0.405557	NaN	NaN	-0.189697	-0.363419	NaN	0.0613517	0.247693	1.75806	3.88953	2	0.104367	0.323059
-1.35652	NaN	S	+		+		++		1	9.27385e-94	306.4	289.32	284.81	-2.0173	182580000	123890000	58695000	466	-1.42562	NaN	-1.23852	-1.6299	NaN	NaN	NaN	NaN	-1.52504	NaN	-1.42446	-1.43304	-0.383529	-0.404076	-0.185245	-0.0588186	-0.0994172	-0.272803	-0.185934	0.196859	NaN	NaN	NaN	NaN	0.0427655	0.206798	-2.01465	-0.698398	3	NaN	NaN
1.70024	0.357054	S	+		+		++		1	1.31034e-79	293.72	278.2	244.52	0.058602	185500000	63392000	122110000	269	1.85346	2.3322	2.62097	0.789462	0.562788	0.306938	NaN	0.411878	2.26867	2.94148	2.80099	2.44811	0.519944	-0.783589	NaN	-0.229501	0.415218	0.609282	0.180021	1.65865	-0.0428431	-1.09053	-0.68309	-0.641379	0.0328246	0.181176	1.19721	2.20326	4	0.0439416	0.209623
2.7568	NaN	S	+		+		++		1	0.0058716	111.31	99.404	74.269	0.058421	29166000	3412800	25753000	172	3.35483	3.66985	2.82544	2.28898	NaN	NaN	NaN	NaN	3.45339	3.62726	2.8612	2.57976	NaN	NaN	NaN	NaN	0.0985544	-0.0425905	0.0357646	0.290778	-0.090081	-0.0524909	0.118493	-0.0634996	0.0328246	0.181176	2.25378	3.25983	4	NaN	NaN
-1.57616	NaN	S	+		+		++		1	0.00907269	64.439	7.6152	56.359	0.85679	9990700	7104900	2885800	155	-1.63752	-1.28026	NaN	-2.07951	NaN	NaN	NaN	NaN	-1.39483	-1.10995	NaN	-1.67319	NaN	NaN	NaN	NaN	0.242694	0.17031	0.262433	0.406319	-0.198113	-0.134065	-0.0751704	-0.0554564	0.0427658	0.206799	-2.23428	-0.918029	3	NaN	NaN
2.39759	NaN	S	+		+		++		1	0.00729863	78.932	36.621	58.699	0.21924	40472000	6923300	33549000	540	NaN	3.27273	NaN	2.41524	NaN	NaN	NaN	NaN	NaN	2.63304	NaN	2.04876	NaN	NaN	NaN	NaN	-0.397904	-0.639692	-0.321351	-0.366485	-0.0610594	0.0271541	-0.204782	-0.40379	0.0613519	0.247693	1.33185	3.46332	2	NaN	NaN
4.53539	-0.511731	S	+		+		++		1	6.96445e-06	168.61	148.61	56.851	0.16691	159230000	61023000	98205000	20	3.24684	NaN	7.295	NaN	-0.972076	-0.3339	-0.47333	NaN	3.15716	NaN	7.25153	NaN	-1.08363	-0.445283	-0.538912	NaN	-0.0896818	0.591775	-0.0434675	-0.115785	-0.111555	-0.111383	-0.0655816	-0.0250596	0.0613516	0.247693	3.46965	5.60112	2	0.0439415	0.209622
1.84718	NaN	S	+		+		++		1	1.04848e-39	186.88	186.88	85.533	-0.065428	529540000	240180000	289360000	91	1.93494	1.8793	2.49569	NaN	NaN	NaN	NaN	NaN	0.853756	0.722379	1.31973	1.27322	0.257614	-0.769158	-0.577552	-0.151026	-1.08119	-1.15692	-1.17596	NaN	NaN	NaN	NaN	NaN	0.0427656	0.206799	1.18906	2.50531	3	NaN	NaN
1.81932	NaN	S	+		+		++		1	0.00147437	105.13	81.298	105.13	0.54203	28499000	4794000	23705000	20	NaN	2.03916	2.32984	NaN	NaN	NaN	NaN	NaN	NaN	2.26024	2.48442	NaN	NaN	NaN	NaN	NaN	0.0842003	0.221073	0.154583	-0.260135	-0.359971	-0.623865	-0.780339	-0.501402	0.0613517	0.247693	0.753586	2.88506	2	NaN	NaN
-1.2933	0.106023	S	+		+		++		1	0.00520878	123.72	48.508	48.794	-0.091165	1315200000	543770000	771470000	751	-1.53657	NaN	-1.32636	NaN	0.144138	0.0686325	-0.0144824	0.30958	-1.21488	NaN	-1.05421	NaN	0.728138	0.347212	0.430821	0.822363	0.321697	0.325271	0.272143	0.309525	0.584	0.27858	0.445303	0.512783	0.0613516	0.247693	-2.35904	-0.227565	2	0.0340792	0.184605
1.70735	0.393462	S	+		+		++		1	0.000555305	104.42	104.42	59.426	-0.49533	26596000	7248100	19348000	2	2.17097	2.10208	1.57546	NaN	NaN	0.559561	NaN	NaN	2.47056	1.97071	1.79863	2.21036	0.848638	0.560715	0.354226	1.49452	0.299596	-0.131376	0.223175	NaN	NaN	0.00115371	NaN	NaN	0.0427656	0.206799	1.04922	2.36547	3	0.104367	0.323058
-1.36038	-0.630791	S	+		+		++		1	5.87095e-71	263.16	250.87	223.81	0.064765	25778000	18588000	7190000	244	-1.27582	-1.76656	-1.25838	-1.26318	NaN	NaN	-0.92983	NaN	-1.26934	-1.19707	-0.96725	-1.08189	NaN	NaN	-1.32952	NaN	0.00647761	0.569491	0.291132	0.181293	0.1956	-0.858201	-0.399692	-0.194493	0.0328246	0.181176	-1.86341	-0.857358	4	0.104367	0.323059
2.48747	0.134436	S	+		+		++		1	0.00355105	111.74	37.49	79.474	-0.18662	24896000	8219700	16676000	1012	NaN	2.93473	2.91733	2.61183	NaN	NaN	0.182735	NaN	NaN	2.87578	2.90202	2.55697	NaN	NaN	0.101381	NaN	-0.0163077	-0.0589538	-0.0153158	-0.0548568	-0.13668	-0.0600513	-0.0813543	-0.208194	0.0427656	0.206798	1.82935	3.1456	3	0.104367	0.323059
2.7997	0.142804	S	+		+		++		1	0.00228292	132.84	97.223	98.009	0.40495	231540000	64996000	166540000	423	NaN	2.32813	4.29554	NaN	0.221001	NaN	NaN	NaN	5.91703	2.60623	4.62965	3.21227	0.886667	0.673195	0.664301	0.607011	NaN	0.278104	0.334111	NaN	0.665666	NaN	NaN	NaN	0.0613517	0.247693	1.73396	3.86543	2	0.104366	0.323058
1.79442	-0.21078	S	+		+		++		1	1.88168e-29	209.89	183.38	196.22	-1.8589	93830000	41900000	51930000	52	1.60194	1.50034	1.71358	3.18519	0.1671	NaN	-0.683677	NaN	1.6959	1.50279	1.68737	1.21512	0.00173014	-1.10889	-0.931288	-0.0583678	0.0939657	0.00245056	-0.0262051	-1.97007	-0.16537	NaN	-0.247611	NaN	0.0328246	0.181176	1.2914	2.29744	4	0.0618421	0.248681
-1.70092	NaN	S	+		+		++		1	0.0073849	108.43	31.752	106.62	-0.70305	508070000	397760000	110310000	1023	-1.83657	-1.49815	-1.62882	-2.06462	NaN	NaN	NaN	NaN	-2.36416	-2.18036	-2.19813	-2.18239	NaN	0.940204	NaN	NaN	-0.527595	-0.68221	-0.569308	-0.117772	0.740884	NaN	NaN	0.998051	0.0328246	0.181176	-2.20394	-1.19789	4	NaN	NaN
1.80133	NaN	S	+		+		++		1	0.00223716	94.66	48.27	82.261	-0.47394	20204000	3809100	16395000	169	2.28575	1.65585	2.3626	1.72654	NaN	NaN	NaN	NaN	2.08226	1.51859	2.23475	1.64011	NaN	NaN	NaN	NaN	-0.203485	-0.137267	-0.127857	-0.0864308	0.250719	0.24306	0.212881	0.251083	0.0328246	0.181176	1.2983	2.30435	4	NaN	NaN
-1.34592	0.0338625	S	+		+		++		1	0.000145837	127.51	100.76	65.278	3.7791	297100000	194070000	103020000	4	-1.29351	-1.32816	-1.67469	-1.2054	0.140296	-0.0563156	NaN	NaN	-1.1353	-1.12778	-1.58424	-1.1757	-0.0338206	-0.260964	NaN	NaN	0.158208	0.200379	0.090447	0.0297002	-0.174117	-0.204649	-0.0911256	-0.0837527	0.0328246	0.181176	-1.84894	-0.842894	4	0.0618421	0.248681
-1.40166	-0.235835	S	+		+		++		1	3.65522e-84	289.78	273.72	144.7	-1.6337	254620000	122960000	131660000	726	-1.28813	NaN	NaN	-1.83491	-0.00604623	NaN	NaN	-0.511802	-1.69638	NaN	-1.718	-1.99355	1.01714	0.7589	1.0697	0.782157	-0.408244	NaN	NaN	-0.158639	1.02318	NaN	NaN	1.29396	0.0613518	0.247693	-2.46739	-0.335921	2	0.0618421	0.248681
-2.48822	NaN	S	+		+		++		1	0.0015137	128.27	98.015	112.36	-0.47103	6148400	5403500	744900	3000	NaN	-2.9718	-2.70983	-2.27324	NaN	NaN	NaN	NaN	NaN	-2.94153	-2.54827	-2.12645	NaN	NaN	NaN	NaN	0.14978	0.0302654	0.161565	0.146786	0.00834347	-0.0310171	-0.0197114	-0.0479051	0.0427656	0.206798	-3.14635	-1.8301	3	NaN	NaN
-2.91082	0.0254046	S	+		+		++		1	0.00029625	124.24	89.543	41.625	0.41405	1219400000	576170000	643210000	1598	NaN	NaN	-3.90171	-2.64004	0.332773	-0.934136	0.761486	-0.0113208	NaN	NaN	-3.7717	-2.4202	0.343123	-0.803469	0.865285	0.0753272	0.197362	0.12618	0.130008	0.219835	0.0103502	0.130667	0.1038	0.0866479	0.0613516	0.247692	-3.97655	-1.84508	2	0.0340792	0.184605
1.69711	NaN	S	+		+		++		1	0.00368847	85.355	69.201	85.355	0.1855	15495000	2729400	12765000	55	1.73532	1.88927	2.07432	1.88374	NaN	NaN	NaN	NaN	1.99342	2.17722	2.25942	2.1132	NaN	NaN	NaN	NaN	0.258097	0.287945	0.185105	0.229465	-0.134635	-0.171905	-0.128724	-0.127652	0.0328246	0.181176	1.19409	2.20014	4	NaN	NaN
1.65007	-0.378106	S	+		+		++		1	0.00091216	126.88	83.145	63.864	0.77352	1990100000	869990000	1120100000	22	NaN	2.05507	1.70224	1.94333	-0.231007	-0.15369	-0.632669	-0.63103	NaN	2.87007	2.06198	2.23423	0.251325	-0.65499	-0.696681	-0.13329	-0.118461	0.815001	0.359746	0.290896	0.482332	-0.5013	-0.0640123	0.49774	0.0427656	0.206798	0.991944	2.30819	3	0.0340792	0.184605
-1.50654	-0.368882	S	+		+		++		1	2.27805e-12	173.35	142.78	152.94	-0.67604	75332000	48821000	26511000	121	NaN	-1.30721	-1.52313	-1.88517	NaN	NaN	-0.549039	NaN	NaN	-0.603139	-0.62411	-0.861919	NaN	NaN	-0.761507	NaN	0.587173	0.704075	0.899021	1.02326	-0.179074	-0.251058	-0.212467	-0.153671	0.0427656	0.206798	-2.16467	-0.848416	3	0.104367	0.323059
2.65835	0.349208	S	+		+		++		1	1.59653e-61	281.49	259.17	281.49	1.0151	108980000	37006000	71974000	410	NaN	3.23762	NaN	3.05006	0.412095	0.76499	NaN	0.077419	NaN	1.73552	NaN	1.68203	0.921436	1.29995	NaN	0.50019	-1.57025	-1.5021	-1.47883	-1.36803	0.509341	0.534958	0.506094	0.422771	0.0613519	0.247693	1.59262	3.72409	2	0.0439416	0.209623
1.75743	-0.0485467	S	+		+		++		1	2.25606e-07	160.52	122.84	151.55	-0.54354	107180000	39682000	67496000	394	2.40584	2.08983	1.79795	1.54838	-0.0111878	NaN	-0.0374711	-0.0708703	2.50034	1.98258	1.74644	1.91127	0.109695	NaN	0.0264459	-0.0149806	0.0945064	-0.107244	-0.0515038	0.362891	0.120883	0.160533	0.0639171	0.0558898	0.0328246	0.181176	1.2544	2.26045	4	0.0439416	0.209623
-2.2491	0.538447	S	+		+		++		1	0.000181136	115.34	87.059	115.34	-1.1686	53004000	44665000	8338800	67	NaN	NaN	-2.63624	-2.38369	NaN	NaN	0.770129	NaN	NaN	NaN	-2.99608	-2.73725	NaN	NaN	0.662388	NaN	-0.389111	-0.339035	-0.359842	-0.353561	-0.0739854	-0.129276	-0.107741	-0.0900042	0.0613516	0.247692	-3.31484	-1.18337	2	0.104367	0.323059
-1.31478	-0.342187	S	+		+		++		1	3.18913e-120	339.06	321.08	197.14	0.26236	395510000	216480000	179030000	214	-1.40875	-1.53002	-1.22884	-1.20026	-0.484128	NaN	NaN	NaN	-0.793807	-0.736004	-0.645999	-0.725899	0.110898	0.0858326	0.109695	0.042084	0.614945	0.794021	0.582845	0.474358	0.595026	NaN	NaN	NaN	0.0328246	0.181176	-1.81781	-0.81176	4	0.104366	0.323058
2.40576	0.219236	T	+		+		++		1	4.53224e-11	202.65	140.69	184.44	2.4627	79379000	37593000	41786000	459	2.49914	NaN	3.14499	NaN	NaN	0.284515	0.22886	0.266117	2.72096	NaN	2.9584	NaN	NaN	0.102188	0.153416	-0.0305161	0.221815	-0.0373843	-0.18659	0.562474	-0.12031	-0.182328	-0.075444	-0.296634	0.0613516	0.247693	1.34002	3.47149	2	0.0439417	0.209623
1.83295	0.399592	T	+		+		++		1	3.99633e-08	158.61	88.084	158.61	-0.33437	751290000	210350000	540940000	14	2.13358	2.14068	2.30091	1.59154	0.329339	0.41142	0.843298	0.231338	2.07046	2.36751	2.5068	1.85451	0.00388999	0.0869197	0.439251	-0.164609	-0.0631228	0.226829	0.205893	0.262974	-0.325449	-0.3245	-0.404048	-0.395948	0.0328246	0.181176	1.32992	2.33597	4	0.0340792	0.184605
3.95484	0.095869	T	+		+		++		1	1.02998e-39	234.12	234.12	67.115	-0.10345	1215100000	363060000	851990000	59	4.99349	4.53271	4.05451	3.70969	1.04049	-0.382178	-0.465707	0.270038	4.96956	4.57858	4.05797	3.77526	1.29048	-0.166438	-0.231329	0.489748	-0.0239297	0.0458623	0.00345838	0.0655723	0.249991	0.215741	0.234379	0.219711	0.0328246	0.181176	3.45182	4.45787	4	0.0340792	0.184605
-1.56539	-0.45139	T	+		+		++		1	1.01943e-298	441.05	441.05	407.59	0.40504	1034500000	707720000	326820000	575	-1.73468	-1.41846	-1.69512	-1.59718	-0.399467	-0.726881	-0.455671	-0.392774	-1.32619	-1.04662	-1.30643	-1.27767	-0.780909	-1.09634	-0.840707	-0.814057	0.408494	0.371838	0.388686	0.319502	-0.381442	-0.369464	-0.385036	-0.421283	0.0328246	0.181176	-2.06842	-1.06237	4	0.0340792	0.184605
2.02519	NaN	T	+		+		++		1	1.75783e-07	184.65	141.81	184.65	1.254	309190000	72743000	236450000	507	2.25883	2.53158	NaN	NaN	NaN	NaN	NaN	NaN	2.35994	2.75907	2.27676	1.53695	NaN	0.554343	0.681134	NaN	0.101112	0.227495	NaN	NaN	0.11703	NaN	NaN	NaN	0.061352	0.247693	0.959454	3.09093	2	NaN	NaN
1.80572	-0.142722	T	+		+		++		1	6.95054e-15	180.3	162.43	179.83	-0.66401	245540000	78185000	167360000	117	2.30358	1.85546	1.86394	2.02666	0.0908782	-0.304295	-0.262222	-0.124378	2.14356	1.79315	1.81758	1.98364	0.217851	-0.332735	-0.200515	-0.0626706	-0.160024	-0.0623091	-0.0463548	-0.0430215	0.126973	-0.0284399	0.0617071	0.0617071	0.0328246	0.181176	1.3027	2.30874	4	0.0340792	0.184605
-2.19513	-0.968355	T	+		+		++		1	3.89267e-19	239.55	200.98	212.9	1.4703	119210000	90191000	29021000	12	-2.26738	NaN	-2.66955	NaN	NaN	NaN	-1.37408	-0.967403	-2.18482	NaN	-2.53994	NaN	NaN	NaN	-1.53843	-1.17638	0.0825664	0.168385	0.129613	0.0760118	-0.245249	-0.218498	-0.164351	-0.208978	0.0613516	0.247693	-3.26086	-1.12939	2	0.0618424	0.248681
-1.57369	-0.859347	T	+		+		++		1	0.00468263	104.48	85.953	104.48	0.65882	16147000	11833000	4313400	211	-2.01495	-1.42366	NaN	-1.55056	NaN	NaN	-1.26213	NaN	-1.98313	-1.39608	NaN	-1.53249	NaN	NaN	-1.39343	NaN	0.0318186	0.0275787	-0.00355341	0.0180643	-0.191969	-0.196624	-0.131297	-0.132546	0.0427658	0.206799	-2.23182	-0.915568	3	0.104367	0.323059
1.65084	-0.0996099	T	+		+		++		1	4.38729e-45	208.24	201.66	208.24	-0.44685	615130000	288330000	326810000	530	2.8465	-0.168216	1.71887	2.98653	-0.659514	-0.202989	0.0680046	0.386498	2.34863	-0.746543	1.11116	2.44289	-0.649593	-0.238272	0.0443242	0.282855	-0.497873	-0.578327	-0.607705	-0.543635	0.00992034	-0.0352835	-0.0236804	-0.103643	0.0328246	0.181176	1.14781	2.15386	4	0.0340792	0.184605
-1.70408	NaN	T	+		+		++		1	9.09919e-76	261.75	249.12	261.75	-0.32592	87196000	53725000	33471000	479	-1.82504	-2.08985	-1.98446	-1.14244	NaN	NaN	NaN	NaN	-1.7504	-2.19383	-1.98604	-1.74492	-0.0984901	NaN	NaN	NaN	0.0746424	-0.103984	-0.00158784	-0.602482	NaN	NaN	NaN	NaN	0.0328246	0.181176	-2.20711	-1.20106	4	NaN	NaN
2.22277	0.147634	T	+		+		++		1	1.62032e-89	331.57	263.57	331.57	-0.011213	437780000	106370000	331410000	893	2.78423	3.03623	2.35286	1.66953	0.399722	-0.26071	0.533197	0.0209904	2.91292	2.99429	2.24841	1.57153	0.507008	-0.137442	0.586308	0.101784	0.128689	-0.0419368	-0.104449	-0.0979959	0.107286	0.123269	0.0531114	0.0807941	0.0328246	0.181176	1.71974	2.72579	4	0.0340792	0.184605
1.83518	NaN	T	+		+		++		1	2.92026e-07	139.49	122.37	123.79	-0.11006	26156000	3445700	22711000	405	1.54652	3.26618	1.61558	1.74803	NaN	NaN	NaN	NaN	2.03801	3.93367	2.18837	2.31577	NaN	NaN	NaN	NaN	0.491494	0.667483	0.572793	0.56774	-1.73097	-1.69642	-1.76808	-1.6905	0.0328246	0.181176	1.33216	2.3382	4	NaN	NaN
-3.81843	1.0431	Y	+		+		++		1	1.1104e-07	177.65	177.65	177.65	0.10354	21823000	10010000	11813000	124	NaN	-4.76264	-3.83402	NaN	NaN	NaN	1.50385	NaN	NaN	0.395282	0.219091	NaN	NaN	NaN	0.337882	NaN	3.35555	5.15792	4.05311	2.92484	-1.02179	-1.32484	-1.16597	-1.15026	0.0613517	0.247693	-4.88417	-2.7527	2	0.104367	0.323059
NaN	NaN	S							1	0.000167474	123.76	79.459	123.76	-0.18887	9569500	5372200	4197400	233	NaN	NaN	NaN	NaN	NaN	NaN	NaN	NaN	NaN	NaN	-0.382739	NaN	-1.03934	NaN	NaN	NaN	NaN	NaN	NaN	NaN	NaN	NaN	NaN	NaN	NaN	NaN	NaN	NaN	NaN	NaN	NaN
-0.500329	-0.228472	S							1	4.96508e-31	172.2	163.86	172.2	-0.63204	401690000	220090000	181600000	101	-0.616218	-0.198198	-0.633038	-0.418436	0.194494	-0.641914	0.229058	-0.763579	-0.550233	-0.362807	-0.685454	-0.432396	0.0710762	-0.608826	0.314755	-0.518205	0.0659859	-0.164609	-0.0524161	-0.0139605	-0.123418	0.0330882	0.0856966	0.245374	0.0328246	0.181176	-1.00335	0.00269565	4	0.0340792	0.184605
-0.00296596	-0.288402	S							1	4.96508e-31	172.2	163.86	172.2	-0.63204	1209600000	635210000	574420000	103	-0.099644	0.303817	0.131299	-0.0628066	-0.238128	-0.321558	-0.517898	-0.17128	-0.0336582	0.139208	0.0788831	-0.0767671	-0.361546	-0.28847	-0.432201	0.0740944	0.0659859	-0.164609	-0.0524161	-0.0139605	-0.123418	0.0330882	0.0856966	0.245374	0.0328246	0.181176	-0.50599	0.500058	4	0.0340792	0.184605
NaN	NaN	S							1	1.31011e-155	392.95	333.66	392.95	-0.7517	591080000	513790000	77291000	94	NaN	NaN	NaN	NaN	NaN	NaN	NaN	NaN	-1.36531	-1.08103	-0.560409	-1.04234	-3.31244	-3.47759	-3.27383	-3.32574	NaN	NaN	NaN	NaN	NaN	NaN	NaN	NaN	NaN	NaN	NaN	NaN	NaN	NaN	NaN
NaN	NaN	S							1	2.44439e-19	201.16	160.04	128.81	1.0103	429770000	379220000	50552000	155	NaN	NaN	NaN	NaN	NaN	NaN	NaN	NaN	NaN	-0.867147	-0.962772	-1.04029	-3.77054	-3.56436	-3.8916	-3.53816	NaN	NaN	NaN	NaN	NaN	NaN	NaN	NaN	NaN	NaN	NaN	NaN	NaN	NaN	NaN
-0.214768	-0.0591972	S							1	1.0631e-74	309.23	261.24	309.23	0.016688	15464000000	7738600000	7725100000	359	-0.256495	-0.0531429	-0.30046	-0.0279387	0.136469	-0.0205149	-0.403421	0.0594611	-0.949533	0.726831	0.152768	0.0890913	0.879941	-0.897113	-0.381799	0.285106	-0.693038	0.779974	0.453228	0.11703	0.743472	-0.876599	0.0216219	0.225645	0.0328246	0.181176	-0.717792	0.288257	4	0.0340792	0.184605
NaN	NaN	S							1	1.93788e-21	199.68	168.29	144.17	0.77429	88715000	41203000	47512000	102	NaN	NaN	NaN	NaN	NaN	NaN	NaN	NaN	-0.239617	NaN	NaN	-0.0336286	NaN	NaN	0.439144	0.211012	NaN	NaN	NaN	NaN	NaN	NaN	NaN	NaN	NaN	NaN	NaN	NaN	NaN	NaN	NaN
NaN	NaN	S							1	2.18161e-09	185.57	125.73	185.57	0.59986	289260000	153150000	136100000	413	NaN	NaN	NaN	NaN	NaN	NaN	NaN	NaN	1.05478	1.36283	1.50868	1.13231	-0.207828	NaN	-0.510827	-1.29421	NaN	NaN	NaN	NaN	NaN	NaN	NaN	NaN	NaN	NaN	NaN	NaN	NaN	NaN	NaN
-0.097811	-0.225967	S							1	1.03102e-95	316.86	286.84	316.86	1.1209	176750000	97251000	79497000	743	0.000431956	NaN	-0.113985	NaN	-0.35689	-0.133922	-0.300619	-0.179352	0.00273846	NaN	0.0275787	NaN	-0.270921	-0.284194	-0.340167	-0.181706	0.00230651	0.0805212	0.141564	-0.0494271	0.0859685	-0.150273	-0.0395476	-0.00235352	0.0613516	0.247693	-1.16355	0.967924	2	0.0340792	0.184605
NaN	0.419668	S							1	1.71973e-97	301.51	286.58	301.51	-0.11525	206170000	90408000	115770000	761	NaN	NaN	NaN	NaN	0.354665	0.619325	0.597913	0.332912	NaN	NaN	NaN	NaN	0.440633	0.469052	0.558366	0.330558	0.00230651	0.0805212	0.141564	-0.0494271	0.0859685	-0.150273	-0.0395476	-0.00235352	NaN	NaN	NaN	NaN	NaN	0.0340792	0.184605
NaN	-0.554193	S							1	6.12022e-54	241.46	231.61	225.32	-2.6174	724850000	373080000	351770000	226	NaN	NaN	NaN	NaN	-0.792363	NaN	NaN	NaN	0.153287	-0.00288824	-0.0194482	0.186501	0.168	-0.14401	0.0897694	-0.00668072	NaN	NaN	NaN	NaN	0.960363	NaN	NaN	NaN	NaN	NaN	NaN	NaN	NaN	0.104366	0.323058
NaN	NaN	S							1	8.50959e-57	236.08	218.73	236.08	-0.87701	446990000	202890000	244100000	414	NaN	NaN	NaN	NaN	NaN	NaN	NaN	NaN	-0.21225	-0.0402447	-0.415826	-0.304879	0.669753	1.08902	0.838669	0.723165	NaN	NaN	NaN	NaN	NaN	NaN	NaN	NaN	NaN	NaN	NaN	NaN	NaN	NaN	NaN
NaN	NaN	S							1	0.00185762	158.61	91.195	133.32	1.457	231030000	211420000	19609000	1327	NaN	NaN	NaN	NaN	NaN	NaN	NaN	NaN	NaN	NaN	NaN	NaN	0.793105	NaN	-2.91844	-3.54572	NaN	NaN	NaN	NaN	NaN	NaN	NaN	NaN	NaN	NaN	NaN	NaN	NaN	NaN	NaN
NaN	NaN	S							1	2.99735e-18	237.52	162.68	211.53	0.925	845380000	604280000	241100000	953	NaN	NaN	NaN	NaN	NaN	NaN	NaN	NaN	-0.158945	-3.74772	-0.343824	0.0220482	-0.283387	-0.146068	-0.122947	-2.81309	NaN	NaN	NaN	NaN	NaN	NaN	NaN	NaN	NaN	NaN	NaN	NaN	NaN	NaN	NaN
NaN	NaN	S							1	2.60744e-87	322.06	322.06	286.08	0.21382	2178700000	1358500000	820230000	989	NaN	NaN	NaN	NaN	NaN	NaN	NaN	NaN	-1.07273	-0.380972	-0.935531	-0.899372	-0.921172	-0.220799	-0.36602	-0.334116	NaN	NaN	NaN	NaN	NaN	NaN	NaN	NaN	NaN	NaN	NaN	NaN	NaN	NaN	NaN
NaN	-0.286602	S							1	0.000980146	116.71	82.838	114.87	0.44045	16236000	1597900	14639000	101	NaN	NaN	NaN	NaN	2.1928	NaN	-2.15276	-0.981791	NaN	NaN	NaN	NaN	4.78618	NaN	1.34204	1.40659	NaN	NaN	NaN	NaN	2.59338	3.76065	3.4948	2.38838	NaN	NaN	NaN	NaN	NaN	0.0439416	0.209623
NaN	0.460876	S							1	8.62007e-10	167.73	132.22	167.73	-2.0712	15590000	1867400	13723000	467	NaN	NaN	NaN	NaN	1.17417	NaN	1.18384	-0.718041	NaN	NaN	NaN	NaN	3.76755	NaN	4.67864	1.67034	NaN	NaN	NaN	NaN	2.59338	3.76065	3.4948	2.38838	NaN	NaN	NaN	NaN	NaN	0.0439416	0.209623
NaN	NaN	S							1	3.48732e-05	141.89	125.55	141.89	0.80466	123860000	55666000	68192000	76	NaN	NaN	NaN	NaN	NaN	NaN	NaN	NaN	1.37267	1.36485	1.32912	1.51581	-2.72795	-2.60832	-3.03233	-2.74217	NaN	NaN	NaN	NaN	NaN	NaN	NaN	NaN	NaN	NaN	NaN	NaN	NaN	NaN	NaN
NaN	NaN	S							1	0.00211909	110.39	70.036	110.39	0.56093	42268000	16585000	25683000	631	NaN	NaN	NaN	NaN	NaN	NaN	NaN	NaN	0.998484	1.54696	1.41846	1.9123	NaN	-2.1223	NaN	-2.06903	NaN	NaN	NaN	NaN	NaN	NaN	NaN	NaN	NaN	NaN	NaN	NaN	NaN	NaN	NaN
-0.401549	0.266447	S							1	9.29841e-15	220.45	188.12	110.92	-4.1865	187390000	107760000	79628000	428	-0.213114	-0.141048	-0.511436	-0.57556	NaN	0.365034	0.256812	0.320711	-0.411061	-0.268921	-0.655399	-0.835574	NaN	0.172487	0.0632269	0.0315363	-0.197947	-0.127873	-0.143962	-0.260014	-0.290321	-0.192546	-0.193585	-0.289175	0.0328246	0.181176	-0.904573	0.101475	4	0.0439417	0.209623
NaN	NaN	S							1	0.000844033	90.614	77.56	78.548	-1.163	450010000	245630000	204380000	15	NaN	NaN	NaN	NaN	NaN	NaN	NaN	NaN	0.139731	0.108223	0.013355	-0.121989	-0.381931	0.168899	-0.298407	-0.391607	NaN	NaN	NaN	NaN	NaN	NaN	NaN	NaN	NaN	NaN	NaN	NaN	NaN	NaN	NaN
NaN	NaN	S							1	0.000844033	90.614	77.56	78.548	-1.163	450870000	246070000	204790000	17	NaN	NaN	NaN	NaN	NaN	NaN	NaN	NaN	-0.395094	0.108223	0.013355	-0.121989	-0.381931	0.168899	-0.298407	-0.391607	NaN	NaN	NaN	NaN	NaN	NaN	NaN	NaN	NaN	NaN	NaN	NaN	NaN	NaN	NaN
NaN	NaN	S							1	4.47452e-08	148.48	132.59	148.48	0.36995	12990000	7141400	5848800	402	NaN	NaN	NaN	NaN	NaN	NaN	NaN	NaN	NaN	NaN	NaN	NaN	NaN	NaN	-0.315558	-0.122146	NaN	NaN	NaN	NaN	NaN	NaN	NaN	NaN	NaN	NaN	NaN	NaN	NaN	NaN	NaN
NaN	NaN	S							1	7.24759e-10	192.71	147.11	161.48	0.24925	808350000	439970000	368390000	192	NaN	NaN	NaN	NaN	NaN	NaN	NaN	NaN	0.532666	0.853437	0.584578	0.762221	-0.380277	-0.290992	-0.540044	-0.356088	NaN	NaN	NaN	NaN	NaN	NaN	NaN	NaN	NaN	NaN	NaN	NaN	NaN	NaN	NaN
NaN	NaN	S							1	0.0041304	63.128	57.093	63.128	0.43582	94527000	53958000	40569000	139	NaN	NaN	NaN	NaN	NaN	NaN	NaN	NaN	NaN	NaN	NaN	-0.122476	NaN	NaN	-0.226932	NaN	NaN	NaN	NaN	NaN	NaN	NaN	NaN	NaN	NaN	NaN	NaN	NaN	NaN	NaN	NaN
NaN	-0.00224872	S							1	1.77307e-08	148.24	140.27	148.24	2.032	17109000	7618200	9491300	1937	NaN	NaN	NaN	NaN	NaN	NaN	NaN	0.0442193	NaN	NaN	NaN	NaN	NaN	NaN	NaN	0.1503	-0.00539131	0.127501	0.0511633	-0.0675608	-0.0738184	0.288418	0.0762854	0.10608	NaN	NaN	NaN	NaN	NaN	0.104367	0.323059
NaN	NaN	S							1	0.000830816	123.75	87.415	123.75	0.062293	29185000	16341000	12844000	278	NaN	NaN	NaN	NaN	NaN	NaN	NaN	NaN	NaN	-0.397733	NaN	-0.175908	NaN	NaN	NaN	NaN	NaN	NaN	NaN	NaN	NaN	NaN	NaN	NaN	NaN	NaN	NaN	NaN	NaN	NaN	NaN
NaN	NaN	S							1	4.80594e-21	194.27	157.88	130.09	2.8863	63065000	35898000	27167000	311	NaN	NaN	NaN	NaN	NaN	NaN	NaN	NaN	NaN	NaN	NaN	NaN	NaN	NaN	-0.31285	-0.209295	NaN	NaN	NaN	NaN	NaN	NaN	NaN	NaN	NaN	NaN	NaN	NaN	NaN	NaN	NaN
NaN	NaN	S							1	8.13576e-56	305.74	244.14	271.62	-0.3468	1181700000	708650000	473010000	454	NaN	NaN	NaN	NaN	NaN	NaN	NaN	NaN	-0.850897	-0.79021	-0.615707	-0.564755	-0.274163	-0.226392	-0.403599	-0.263335	NaN	NaN	NaN	NaN	NaN	NaN	NaN	NaN	NaN	NaN	NaN	NaN	NaN	NaN	NaN
NaN	NaN	S							1	1.2953e-09	162.48	141.23	99.941	0.33064	617970000	321230000	296740000	467	NaN	NaN	NaN	NaN	NaN	NaN	NaN	NaN	-0.530052	-0.587988	-0.470949	-0.391777	0.332164	0.411535	0.308244	0.0176369	NaN	NaN	NaN	NaN	NaN	NaN	NaN	NaN	NaN	NaN	NaN	NaN	NaN	NaN	NaN
NaN	NaN	S							1	0	417.68	405.89	417.68	-0.85344	223820000	115820000	108000000	62	NaN	NaN	NaN	NaN	NaN	NaN	NaN	NaN	NaN	0.116098	NaN	1.39961	-0.646812	-0.470589	NaN	-0.523338	NaN	NaN	NaN	NaN	NaN	NaN	NaN	NaN	NaN	NaN	NaN	NaN	NaN	NaN	NaN
0.442806	NaN	S							1	4.64632e-55	242.1	208.79	208.34	-1.1102	54695000	20062000	34632000	472	0.446013	NaN	0.68374	NaN	NaN	NaN	NaN	NaN	1.35935	NaN	1.7023	NaN	NaN	NaN	-1.81726	-1.36231	0.913339	0.99769	1.01856	0.991608	NaN	NaN	NaN	NaN	0.0613516	0.247693	-0.622929	1.50854	2	NaN	NaN
0.454927	NaN	S							1	0.00306217	78.342	30.636	68.536	-0.0097132	11703000	4473200	7230100	739	NaN	NaN	1.05495	0.143821	NaN	NaN	NaN	NaN	NaN	NaN	0.89724	0.539432	NaN	NaN	NaN	NaN	NaN	-0.374991	-0.157705	0.395611	NaN	NaN	-0.529406	NaN	0.0613516	0.247692	-0.610808	1.52066	2	NaN	NaN
-0.350267	0.857752	S							1	0.000177198	100.54	86.362	66.533	-0.054035	9749600	3669300	6080300	1212	NaN	-0.352054	NaN	NaN	NaN	NaN	1.23437	NaN	-0.777344	-0.727045	NaN	NaN	NaN	NaN	0.70496	1.09909	NaN	-0.374991	-0.157705	0.395611	NaN	NaN	-0.529406	NaN	0.108537	0.329449	-4.53631	3.83578	1	0.104367	0.323059
-0.508387	-0.0859498	S							1	0.000452457	103.21	83.606	77.744	-1.8691	10659000	5970000	4689400	162	-0.0634805	-0.635783	-0.763694	NaN	-0.537133	NaN	0.326878	NaN	-0.323011	-0.766038	-1.01048	NaN	-0.469769	NaN	0.289952	NaN	-0.25953	-0.130255	-0.246789	-0.26701	0.0673633	-0.312868	-0.0369254	-0.18313	0.0427656	0.206799	-1.16651	0.149738	3	0.0618421	0.248681
0.177606	-0.601843	S							1	6.11779e-08	180.61	136.04	170.89	-1.1855	388090000	202940000	185150000	293	NaN	0.2749	0.401118	0.165794	-0.381963	-1.233	NaN	-0.415374	NaN	0.00446549	0.18574	-0.0551565	-0.651632	-1.60222	NaN	-0.929473	-0.140444	-0.270434	-0.215379	-0.22095	-0.269669	-0.369222	-0.528594	-0.514099	0.0427656	0.206798	-0.480519	0.835731	3	0.0439416	0.209623
NaN	NaN	S							1	0.00385117	109.11	18.041	47.603	0.96418	8821100	5070900	3750200	913	NaN	NaN	NaN	NaN	NaN	NaN	NaN	NaN	NaN	NaN	NaN	NaN	-0.510909	-0.361528	NaN	-0.441007	NaN	NaN	NaN	NaN	NaN	NaN	NaN	NaN	NaN	NaN	NaN	NaN	NaN	NaN	NaN
NaN	NaN	S							1	0.0126305	78.113	11.762	56.258	0.20433	14956000	7939700	7016800	273	NaN	NaN	NaN	NaN	NaN	NaN	NaN	NaN	0.018919	NaN	NaN	NaN	NaN	NaN	NaN	-0.0499348	NaN	NaN	NaN	NaN	NaN	NaN	NaN	NaN	NaN	NaN	NaN	NaN	NaN	NaN	NaN
NaN	NaN	S							1	7.57648e-06	124.51	105.73	124.51	0.30536	34965000	17745000	17219000	253	NaN	NaN	NaN	NaN	NaN	NaN	NaN	NaN	0.349818	-0.113754	0.113967	0.344147	NaN	-0.0189803	0.176067	-0.568644	NaN	NaN	NaN	NaN	NaN	NaN	NaN	NaN	NaN	NaN	NaN	NaN	NaN	NaN	NaN
NaN	NaN	S							1	3.32378e-40	232.93	222.12	232.93	0.13374	136900000	71609000	65289000	493	NaN	NaN	NaN	NaN	NaN	NaN	NaN	NaN	0.344033	-0.44601	-0.0718155	-0.296651	NaN	NaN	NaN	NaN	NaN	NaN	NaN	NaN	NaN	NaN	NaN	NaN	NaN	NaN	NaN	NaN	NaN	NaN	NaN
NaN	NaN	S							1	8.23449e-07	138.35	122.72	45.257	-0.34168	540830000	279740000	261090000	2227	NaN	NaN	NaN	NaN	NaN	NaN	NaN	NaN	0.0772429	0.180021	0.0945064	0.00504059	-0.0846244	-0.00213675	-0.26701	-0.187231	NaN	NaN	NaN	NaN	NaN	NaN	NaN	NaN	NaN	NaN	NaN	NaN	NaN	NaN	NaN
NaN	NaN	S							1	3.59809e-06	99.366	89.996	99.366	1.8416	3789300	1759400	2029800	2471	NaN	NaN	NaN	NaN	NaN	NaN	NaN	NaN	NaN	NaN	NaN	NaN	NaN	NaN	NaN	-0.144106	NaN	NaN	NaN	NaN	NaN	NaN	NaN	NaN	NaN	NaN	NaN	NaN	NaN	NaN	NaN
0.0559465	NaN	S							1	1.76127e-91	272.55	272.55	272.55	-1.2095	86562000	39745000	46817000	514	0.102387	NaN	NaN	NaN	NaN	NaN	NaN	NaN	0.220082	NaN	NaN	NaN	NaN	NaN	NaN	NaN	0.117695	0.0639171	0.0197731	0.141694	0.334454	0.323312	0.305329	0.168	0.108537	0.329449	-4.1301	4.24199	1	NaN	NaN
0.47975	0.262014	S							1	4.01667e-06	160.72	142.45	160.72	-0.217	1695400000	689540000	1005800000	1475	0.474559	0.595094	0.625098	0.653491	0.229973	0.329931	0.323865	0.318869	0.592254	0.659011	0.644871	0.795185	0.564427	0.653244	0.629193	0.486869	0.117695	0.0639171	0.0197731	0.141694	0.334454	0.323312	0.305329	0.168	0.0328246	0.181176	-0.0232746	0.982774	4	0.0340792	0.184605
-0.17685	0.0964785	S							1	2.42424e-210	390.53	390.53	351.26	-1.4042	2469400000	1131400000	1338000000	436	-0.490835	0.0426992	0.0343113	-0.0611731	0.158886	0.00402994	0.0479947	0.254448	-0.37314	0.106616	0.0540844	0.0805212	0.49334	0.327342	0.353323	0.422448	0.117695	0.0639171	0.0197731	0.141694	0.334454	0.323312	0.305329	0.168	0.0328246	0.181176	-0.679874	0.326175	4	0.0340792	0.184605
NaN	NaN	S							1	5.2547e-06	158.56	126.72	125.74	-0.16753	218740000	112070000	106670000	405	NaN	NaN	NaN	NaN	NaN	NaN	NaN	NaN	0.921969	0.688941	0.862908	0.823097	-0.772431	-1.1582	-1.30493	-0.938818	NaN	NaN	NaN	NaN	NaN	NaN	NaN	NaN	NaN	NaN	NaN	NaN	NaN	NaN	NaN
NaN	NaN	S							1	0.000215055	108.35	67.852	42.629	-1.058	246530000	119920000	126600000	416	NaN	NaN	NaN	NaN	NaN	NaN	NaN	NaN	0.867501	0.726046	0.672199	0.532866	-0.555566	-1.15451	-1.09616	-0.831923	NaN	NaN	NaN	NaN	NaN	NaN	NaN	NaN	NaN	NaN	NaN	NaN	NaN	NaN	NaN
NaN	NaN	S							1	2.93793e-06	164.13	102.31	143.31	-0.10315	1137800000	636110000	501710000	356	NaN	NaN	NaN	NaN	NaN	NaN	NaN	NaN	-0.475254	-0.358362	-0.401254	-0.320594	0.0054719	NaN	-0.170719	-0.415384	NaN	NaN	NaN	NaN	NaN	NaN	NaN	NaN	NaN	NaN	NaN	NaN	NaN	NaN	NaN
NaN	NaN	S							1	0.00173721	84.507	61.767	60.49	-1.1147	30267000	19676000	10591000	760	NaN	NaN	NaN	NaN	NaN	NaN	NaN	NaN	-0.333243	-0.9015	NaN	-1.80803	0.160404	NaN	0.533663	NaN	NaN	NaN	NaN	NaN	NaN	NaN	NaN	NaN	NaN	NaN	NaN	NaN	NaN	NaN	NaN
NaN	NaN	S							1	0.000315424	124.46	81.307	124.46	0.58769	396010000	149760000	246240000	650	NaN	NaN	NaN	NaN	NaN	NaN	NaN	NaN	-0.165256	-1.32836	0.355467	-0.500177	0.219215	1.55316	1.37139	2.07881	NaN	NaN	NaN	NaN	NaN	NaN	NaN	NaN	NaN	NaN	NaN	NaN	NaN	NaN	NaN
NaN	NaN	S							1	2.13981e-06	131.54	125.72	131.54	-0.31716	206820000	93887000	112940000	634	NaN	NaN	NaN	NaN	NaN	NaN	NaN	NaN	0.0492126	0.122209	-0.0568513	0.00158601	0.665302	0.467592	0.14952	0.18612	NaN	NaN	NaN	NaN	NaN	NaN	NaN	NaN	NaN	NaN	NaN	NaN	NaN	NaN	NaN
NaN	NaN	S							1	8.37548e-07	133.71	109.52	133.71	-2.7645	15239000	10730000	4509300	127	NaN	NaN	NaN	NaN	NaN	NaN	NaN	NaN	NaN	NaN	NaN	NaN	NaN	NaN	NaN	-0.0923555	NaN	NaN	NaN	NaN	NaN	NaN	NaN	NaN	NaN	NaN	NaN	NaN	NaN	NaN	NaN
NaN	NaN	S							1	0.00402023	73.885	27.041	57.785	-1.4244	43277000	23440000	19837000	54	NaN	NaN	NaN	NaN	NaN	NaN	NaN	NaN	-0.0781372	NaN	-0.0957895	NaN	NaN	NaN	-0.490943	NaN	NaN	NaN	NaN	NaN	NaN	NaN	NaN	NaN	NaN	NaN	NaN	NaN	NaN	NaN	NaN
NaN	NaN	S							1	1.52932e-29	233.21	181.93	85.716	-0.11755	952240000	646860000	305380000	112	NaN	NaN	NaN	NaN	NaN	NaN	NaN	NaN	0.239031	0.255682	0.163885	0.188781	-0.600446	-0.544435	-0.6814	-0.473771	NaN	NaN	NaN	NaN	NaN	NaN	NaN	NaN	NaN	NaN	NaN	NaN	NaN	NaN	NaN
0.00197419	-0.0294562	S							1	1.55145e-19	238.02	188.67	238.02	1.2901	2076600000	1240700000	835970000	1974	0.010133	0.130304	-0.0117571	0.165228	-0.0627841	-0.00950672	-0.00150899	-0.0217424	-0.706182	-0.535792	-0.760553	-0.57781	-0.404248	-0.302707	-0.266507	-0.378588	-0.716315	-0.666095	-0.748796	-0.743038	-0.341464	-0.2932	-0.264998	-0.356846	0.0328246	0.181176	-0.50105	0.504998	4	0.0340792	0.184605
-0.152104	0.122523	S							1	3.03122e-136	362.84	311.94	94.384	1.4512	18786000000	11133000000	7653400000	345	-0.10515	-0.0926907	-0.117773	-0.0529817	0.342064	0.0308916	0.156374	0.0520288	-0.47702	-0.331627	-0.396479	-0.421998	-0.377051	-0.841792	-0.685547	-0.655967	-0.37187	-0.238936	-0.278706	-0.369017	-0.719115	-0.872684	-0.841922	-0.707996	0.0328246	0.181176	-0.655128	0.350921	4	0.0340792	0.184605
-0.0188653	-0.00651517	S							1	4.95129e-172	398.74	361.37	94.384	1.4512	20994000000	12783000000	8210300000	348	-0.0391141	0.0605155	0.0507607	0.132139	0.109166	-0.116221	0.0284476	-0.0147574	-0.410984	-0.17842	-0.227945	-0.236877	-0.609949	-0.988905	-0.813474	-0.722753	-0.37187	-0.238936	-0.278706	-0.369017	-0.719115	-0.872684	-0.841922	-0.707996	0.0328246	0.181176	-0.52189	0.484159	4	0.0340792	0.184605
NaN	NaN	S							1	3.84024e-08	171.67	153.8	171.67	0.23835	103850000	55826000	48024000	241	NaN	NaN	NaN	NaN	NaN	NaN	NaN	NaN	0.0611541	0.504264	0.284159	-0.0521768	-0.574541	-0.405279	-0.0308845	-0.0294113	NaN	NaN	NaN	NaN	NaN	NaN	NaN	NaN	NaN	NaN	NaN	NaN	NaN	NaN	NaN
NaN	NaN	S							1	7.39276e-177	377.28	322.38	377.28	-0.45108	383880000	201640000	182240000	402	NaN	NaN	NaN	NaN	NaN	NaN	NaN	NaN	-0.0669411	0.125254	-0.0311498	-0.143596	-0.197765	NaN	-0.227574	-0.29078	NaN	NaN	NaN	NaN	NaN	NaN	NaN	NaN	NaN	NaN	NaN	NaN	NaN	NaN	NaN
NaN	NaN	S							1	0.0117264	78.77	10.388	65.88	-0.0035637	311830000	161880000	149950000	5	NaN	NaN	NaN	NaN	NaN	NaN	NaN	NaN	0.057277	-0.273762	-0.053344	0.0687396	0.00403388	0.1956	0.234256	0.0723116	NaN	NaN	NaN	NaN	NaN	NaN	NaN	NaN	NaN	NaN	NaN	NaN	NaN	NaN	NaN
-0.0258632	NaN	S							1	3.79766e-05	141.27	132.26	76.843	0.22562	498660000	255950000	242710000	1130	-0.00394827	NaN	NaN	NaN	NaN	NaN	NaN	NaN	-0.0214383	-0.18659	-0.245437	-0.261327	0.293017	0.287236	0.383497	0.111432	-0.01749	NaN	NaN	NaN	NaN	NaN	NaN	NaN	0.108537	0.329449	-4.21191	4.16018	1	NaN	NaN
0.0169545	NaN	S							1	3.89026e-08	183.08	95.275	52.576	-0.21586	4999000000	2390400000	2608600000	567	0.0517058	NaN	NaN	NaN	NaN	NaN	NaN	NaN	0.0342158	0.152118	0.0277203	0.0927488	0.379843	0.218843	0.633664	0.00561564	-0.01749	NaN	NaN	NaN	NaN	NaN	NaN	NaN	0.108537	0.329449	-4.16909	4.203	1	NaN	NaN
NaN	NaN	S							1	6.14017e-19	186.72	150.83	186.72	-2.6489	60227000	29390000	30837000	504	NaN	NaN	NaN	NaN	NaN	NaN	NaN	NaN	NaN	NaN	NaN	NaN	-0.154843	0.351628	-0.0382878	0.678613	NaN	NaN	NaN	NaN	NaN	NaN	NaN	NaN	NaN	NaN	NaN	NaN	NaN	NaN	NaN
0.286741	0.308255	S							1	5.37721e-05	105	79.565	101.43	-0.010489	95527000	43793000	51734000	2	NaN	0.162356	NaN	0.671114	0.477883	0.531175	0.0437894	NaN	NaN	-0.252759	NaN	0.434134	0.474358	0.766044	-0.00903064	0.735869	-0.176805	-0.415114	-0.322325	-0.236979	-0.00352444	0.234869	-0.0528201	NaN	0.0613519	0.247693	-0.778997	1.35248	2	0.0439415	0.209622
NaN	NaN	S							1	1.18306e-05	125.67	72.114	123.68	-0.24179	41195000	19133000	22063000	574	NaN	NaN	NaN	NaN	NaN	NaN	NaN	NaN	1.61084	NaN	NaN	NaN	0.674551	NaN	-0.204167	NaN	NaN	NaN	NaN	NaN	NaN	NaN	NaN	NaN	NaN	NaN	NaN	NaN	NaN	NaN	NaN
NaN	NaN	S							1	0.0013658	108.47	47.56	108.47	-0.74894	10941000	6788600	4152200	302	NaN	NaN	NaN	NaN	NaN	NaN	NaN	NaN	NaN	NaN	NaN	NaN	-0.710921	-0.656035	NaN	NaN	NaN	NaN	NaN	NaN	NaN	NaN	NaN	NaN	NaN	NaN	NaN	NaN	NaN	NaN	NaN
NaN	-0.478589	S							1	1.73004e-59	301.59	248.73	301.59	0.53832	21281000	17053000	4228400	639	NaN	NaN	NaN	NaN	NaN	-0.708315	NaN	NaN	NaN	NaN	NaN	NaN	NaN	-1.73476	-1.8998	NaN	NaN	NaN	NaN	NaN	NaN	-1.02644	NaN	NaN	NaN	NaN	NaN	NaN	NaN	0.104367	0.323058
-0.144516	-0.126587	S							1	0.0049311	103.01	48.283	89.609	0.37885	695920000	360410000	335510000	695	-0.0957245	0.00543129	-0.0623493	-0.183329	-0.316809	-0.112108	-0.025168	-0.0740666	-0.390888	-0.1274	-0.273814	-0.470689	0.131458	0.23952	0.404903	0.391438	-0.295163	-0.132831	-0.211465	-0.28736	0.448267	0.351628	0.430071	0.465504	0.0328246	0.181176	-0.647541	0.358508	4	0.0340792	0.184605
0.0857859	-0.156964	S							1	5.28326e-16	175.85	175.85	80.702	-0.13518	534030000	254780000	279250000	992	0.0540124	NaN	0.254669	NaN	-0.387804	-0.169699	-0.218561	0.112613	-0.241151	NaN	0.0432045	NaN	0.0604624	0.181929	0.211511	0.578118	-0.295163	-0.132831	-0.211465	-0.28736	0.448267	0.351628	0.430071	0.465504	0.0613516	0.247693	-0.979949	1.15152	2	0.0340792	0.184605
0.158878	0.0180251	S							1	1.33918e-15	187	115.96	187	-0.3723	153790000	74172000	79613000	583	0.288613	0.425966	0.281029	-0.0270494	-0.181031	0.207031	0.0244206	NaN	-0.00655027	0.293135	0.0695647	-0.31441	0.267236	0.558659	0.454492	NaN	-0.295163	-0.132831	-0.211465	-0.28736	0.448267	0.351628	0.430071	0.465504	0.0328246	0.181176	-0.344147	0.661902	4	0.0439415	0.209622
NaN	NaN	S							1	8.34909e-53	244.1	221.45	177.6	-0.79331	103500000	56274000	47225000	2464	NaN	NaN	NaN	NaN	NaN	NaN	NaN	NaN	0.919378	0.841249	0.980025	0.616264	-0.161218	-0.565204	-0.833593	-0.997204	NaN	NaN	NaN	NaN	NaN	NaN	NaN	NaN	NaN	NaN	NaN	NaN	NaN	NaN	NaN
NaN	NaN	S							1	5.92066e-05	177.47	151.66	138.76	0.3069	365560000	213580000	151980000	1829	NaN	NaN	NaN	NaN	NaN	NaN	NaN	NaN	-0.399978	0.0294175	-0.302048	-0.359509	-0.67708	NaN	-0.810005	-0.780289	NaN	NaN	NaN	NaN	NaN	NaN	NaN	NaN	NaN	NaN	NaN	NaN	NaN	NaN	NaN
NaN	NaN	S							1	0.000417242	112.8	61.967	112.8	1.1014	53424000	34470000	18954000	1258	NaN	NaN	NaN	NaN	NaN	NaN	NaN	NaN	-0.547974	-0.446541	-0.391475	-1.21387	NaN	NaN	NaN	NaN	NaN	NaN	NaN	NaN	NaN	NaN	NaN	NaN	NaN	NaN	NaN	NaN	NaN	NaN	NaN
NaN	NaN	S							1	2.97901e-150	391.53	331.53	390.71	-0.35014	138920000	78123000	60794000	1230	NaN	NaN	NaN	NaN	NaN	NaN	NaN	NaN	-0.299525	-0.054647	-0.239839	-0.162961	-0.740095	NaN	-0.647287	NaN	NaN	NaN	NaN	NaN	NaN	NaN	NaN	NaN	NaN	NaN	NaN	NaN	NaN	NaN	NaN
NaN	NaN	S							1	0.000623043	133.75	98.574	60.91	-0.76854	30484000	6789500	23694000	1642	NaN	NaN	NaN	NaN	NaN	NaN	NaN	NaN	3.52857	NaN	2.40599	NaN	NaN	-1.37236	NaN	NaN	NaN	NaN	NaN	NaN	NaN	NaN	NaN	NaN	NaN	NaN	NaN	NaN	NaN	NaN	NaN
NaN	NaN	S							1	1.57044e-34	178.93	155.49	178.93	0.98109	12887000	8249200	4637500	2425	NaN	NaN	NaN	NaN	NaN	NaN	NaN	NaN	NaN	NaN	NaN	-0.682163	-0.701013	NaN	NaN	-1.19466	NaN	NaN	NaN	NaN	NaN	NaN	NaN	NaN	NaN	NaN	NaN	NaN	NaN	NaN	NaN
NaN	NaN	S							1	0.00181532	152.63	9.4619	117.04	0.36302	34247000	15970000	18276000	755	NaN	NaN	NaN	NaN	NaN	NaN	NaN	NaN	1.37451	NaN	1.81934	1.38073	-0.053898	-0.478306	-0.472809	NaN	NaN	NaN	NaN	NaN	NaN	NaN	NaN	NaN	NaN	NaN	NaN	NaN	NaN	NaN	NaN
NaN	NaN	S							1	5.12816e-07	135.08	108.05	132.51	-3.4168	11485000	5662700	5822300	22	NaN	NaN	NaN	NaN	NaN	NaN	NaN	NaN	NaN	NaN	NaN	NaN	NaN	NaN	1.87007	NaN	NaN	NaN	NaN	NaN	NaN	NaN	NaN	NaN	NaN	NaN	NaN	NaN	NaN	NaN	NaN
-0.394684	0.291006	S							1	0.00166512	101.12	79.072	101.12	0.19123	22939000	11009000	11931000	171	NaN	NaN	NaN	-0.4422	0.436473	NaN	NaN	NaN	NaN	NaN	NaN	-0.357456	0.297602	NaN	NaN	NaN	0.0703893	0.140648	0.0710762	0.0847447	-0.13887	-0.208794	-0.121283	-0.17656	0.108536	0.329448	-4.58072	3.79135	1	0.104366	0.323058
0.0383949	-0.287889	S							1	1.87081e-09	184.17	135.98	184.17	1.1897	93645000	48899000	44746000	31	-0.092721	0.461144	0.122506	-0.0404205	-0.595141	-0.192459	-0.432017	-0.026958	-0.0223317	0.601792	0.193583	0.0443242	-0.734011	-0.401254	-0.553299	-0.203518	0.0703893	0.140648	0.0710762	0.0847447	-0.13887	-0.208794	-0.121283	-0.17656	0.0328246	0.181176	-0.464629	0.541419	4	0.0340792	0.184605
0.477035	0.0191901	S							1	0.000403804	113.61	60.909	113.61	0.40274	6082700	3639500	2443200	38	0.649714	NaN	NaN	NaN	NaN	0.0154071	NaN	NaN	0.720103	NaN	NaN	NaN	NaN	-0.193387	NaN	NaN	0.0703893	0.140648	0.0710762	0.0847447	-0.13887	-0.208794	-0.121283	-0.17656	0.108537	0.329449	-3.70901	4.66308	1	0.104367	0.323058
-0.0108917	-0.280701	S							1	5.27695e-36	250.81	215.22	118.24	0.54305	26430000	15906000	10524000	209	NaN	0.0890633	NaN	NaN	-0.401677	-0.28625	NaN	NaN	NaN	0.229711	NaN	NaN	-0.540547	-0.495044	NaN	NaN	0.0703893	0.140648	0.0710762	0.0847447	-0.13887	-0.208794	-0.121283	-0.17656	0.108537	0.329449	-4.19694	4.17515	1	0.0618421	0.248681
NaN	NaN	S							1	0.000168312	113.96	93.657	109.83	1.3393	41405000	11376000	30029000	298	NaN	NaN	NaN	NaN	NaN	NaN	NaN	NaN	NaN	NaN	NaN	NaN	NaN	1.45927	1.53376	1.94362	NaN	NaN	NaN	NaN	NaN	NaN	NaN	NaN	NaN	NaN	NaN	NaN	NaN	NaN	NaN
-0.366222	NaN	S							1	2.33096e-24	202.41	186.16	191.96	-0.53088	36403000	19847000	16556000	8	NaN	NaN	-0.394288	NaN	NaN	NaN	NaN	NaN	-0.993407	-0.619647	-0.606254	-0.662552	0.0107799	0.748375	0.584097	NaN	NaN	NaN	-0.211966	NaN	NaN	NaN	NaN	NaN	0.108536	0.329448	-4.55225	3.81981	1	NaN	NaN
NaN	NaN	S							1	0.000396017	94.011	71.094	94.011	1.9148	0	0	0	175	NaN	NaN	NaN	NaN	NaN	NaN	NaN	NaN	NaN	NaN	NaN	NaN	NaN	NaN	NaN	NaN	NaN	NaN	NaN	NaN	NaN	NaN	NaN	NaN	NaN	NaN	NaN	NaN	NaN	NaN	NaN
NaN	NaN	S							1	0.00251119	93.468	68.614	52.891	-0.36004	50562000	10035000	40527000	124	NaN	NaN	NaN	NaN	NaN	NaN	NaN	NaN	NaN	NaN	1.62181	NaN	NaN	2.5007	NaN	2.43994	NaN	NaN	NaN	NaN	NaN	NaN	NaN	NaN	NaN	NaN	NaN	NaN	NaN	NaN	NaN
NaN	0.0364261	S							1	5.29372e-07	147.51	138.02	147.51	-2.7288	10233000	4552500	5680300	570	NaN	NaN	NaN	NaN	NaN	0.121287	NaN	0.00309409	NaN	NaN	NaN	NaN	NaN	0.679604	NaN	0.556111	0.513693	0.72513	0.428035	0.418622	0.548486	0.558317	0.504824	0.553016	NaN	NaN	NaN	NaN	NaN	0.0618424	0.248681
NaN	NaN	S							1	4.53827e-09	120.31	92.099	120.31	0.23709	16492000	8637900	7854300	554	NaN	NaN	NaN	NaN	NaN	NaN	NaN	NaN	-0.727188	NaN	-0.791782	-0.750494	0.257614	NaN	NaN	NaN	NaN	NaN	NaN	NaN	NaN	NaN	NaN	NaN	NaN	NaN	NaN	NaN	NaN	NaN	NaN
-0.345106	0.0342328	S							1	1.56125e-06	137.33	104.14	77.776	0.29453	679720000	350150000	329560000	521	NaN	-0.336389	-0.331029	-0.215611	0.0704074	-0.0406317	0.111897	0.0464501	NaN	-0.450518	-0.445814	-0.345913	0.256528	0.225645	0.357271	0.204141	-0.0918942	-0.114129	-0.114785	-0.130302	0.18612	0.266277	0.245374	0.15769	0.0427656	0.206798	-1.00323	0.313019	3	0.0340792	0.184605
0.153198	0.115894	S							1	2.69379e-07	143.38	107.07	77.776	0.29453	194400000	100760000	93636000	524	-0.050077	NaN	0.513792	NaN	0.743444	-0.100076	-0.210877	0.119342	-0.141971	NaN	0.399007	NaN	0.929564	0.166201	0.0344974	0.277032	-0.0918942	-0.114129	-0.114785	-0.130302	0.18612	0.266277	0.245374	0.15769	0.0613516	0.247693	-0.912537	1.21893	2	0.0340792	0.184605
-0.225519	-0.00835697	S							1	6.16685e-195	350.62	323.67	333.27	0.40317	5196800000	2633400000	2563500000	2029	-0.0638331	-0.210065	-0.0473274	-0.363041	-0.0753435	-0.0022531	0.0417415	0.0342868	-0.16715	-0.33003	-0.115176	-0.111352	0.145482	0.121281	0.111031	0.141171	-0.103317	-0.119965	-0.0678481	0.251689	0.220825	0.123534	0.0692898	0.106884	0.0328246	0.181176	-0.728543	0.277505	4	0.0340792	0.184605
-0.0869318	-0.103988	S							1	1.07406e-237	421.53	384.55	297.94	-0.55656	1625500000	880080000	745430000	230	0.087344	NaN	-0.0328958	-0.159107	-0.170934	-0.105401	0.0543653	-0.205531	-0.519218	-0.327656	-0.390037	-0.417791	-0.174068	-0.267861	-0.357252	-0.0877027	-0.606562	NaN	-0.357141	-0.258684	-0.00313409	-0.16246	-0.411618	0.117828	0.0427655	0.206798	-0.745056	0.571193	3	0.0340792	0.184605
0.088815	-0.0206312	S							1	7.65392e-05	175.66	122.34	46.063	1.9474	9759500000	5163100000	4596400000	1094	0.133272	NaN	0.226113	0.115885	0.0516492	-0.142847	0.285604	-0.250643	-0.47329	-0.0579472	-0.131029	-0.142799	0.0485151	-0.305307	-0.126014	-0.132815	-0.606562	NaN	-0.357141	-0.258684	-0.00313409	-0.16246	-0.411618	0.117828	0.0427655	0.206798	-0.56931	0.74694	3	0.0340792	0.184605
-0.0687151	-0.0809021	S							1	6.1089e-77	276.2	276.2	177.47	0.077298	2612100000	1502900000	1109200000	347	-0.0766916	0.124995	0.0651382	-0.123484	0.0990153	-0.0433156	-0.103982	-0.276395	-0.318218	0.0404014	-0.126864	-0.36952	-0.618628	-0.654013	-0.641176	-0.743569	-0.241526	-0.0845938	-0.192002	-0.246036	-0.717643	-0.610698	-0.537194	-0.467174	0.0328246	0.181176	-0.571739	0.434309	4	0.0340792	0.184605
NaN	NaN	S							1	1.77947e-36	220.28	197.64	220.28	-0.08774	251200000	124600000	126600000	847	NaN	NaN	NaN	NaN	NaN	NaN	NaN	NaN	0.0519985	0.332507	-0.0046964	0.088413	0.0284277	0.144177	0.246469	0.123931	NaN	NaN	NaN	NaN	NaN	NaN	NaN	NaN	NaN	NaN	NaN	NaN	NaN	NaN	NaN
NaN	NaN	S							1	0.000455186	114.71	80.504	114.71	-1.0058	16540000	5453300	11087000	791	NaN	NaN	NaN	NaN	NaN	NaN	NaN	NaN	NaN	NaN	NaN	NaN	1.06122	NaN	0.9568	0.370499	NaN	NaN	NaN	NaN	NaN	NaN	NaN	NaN	NaN	NaN	NaN	NaN	NaN	NaN	NaN
NaN	NaN	S							1	0.000912239	92.611	68.146	92.611	1.2717	38709000	20591000	18119000	779	NaN	NaN	NaN	NaN	NaN	NaN	NaN	NaN	0.0142124	NaN	-0.24619	0.0221902	0.206393	0.128557	0.293135	0.0429245	NaN	NaN	NaN	NaN	NaN	NaN	NaN	NaN	NaN	NaN	NaN	NaN	NaN	NaN	NaN
NaN	NaN	S							1	0.009866	111.31	20.548	77.379	-3.1315	24085000	10365000	13720000	47	NaN	NaN	NaN	NaN	NaN	NaN	NaN	NaN	NaN	NaN	0.287472	NaN	0.344488	NaN	0.245739	NaN	NaN	NaN	NaN	NaN	NaN	NaN	NaN	NaN	NaN	NaN	NaN	NaN	NaN	NaN	NaN
-0.12205	0.325612	S							1	5.26525e-217	399.37	346.95	399.37	-2.0424	95276000	49931000	45345000	181	-0.26761	-0.484198	0.890706	-0.378271	0.168321	0.340555	0.375964	0.601055	-0.649616	-0.793307	0.627233	-0.561516	0.10675	0.352194	0.248171	0.499782	-0.382006	-0.309109	-0.263473	-0.183245	-0.0615712	0.0116388	-0.127794	-0.101273	0.0328246	0.181176	-0.625075	0.380974	4	0.0340792	0.184605
-0.175034	0.0315781	S							1	9.96149e-240	433.07	433.07	90.166	-0.32981	3817000000	2041300000	1775600000	253	-0.154958	-0.0819114	-0.110751	-0.119569	0.187487	-0.00329534	0.0181394	-0.0260321	-0.536964	-0.391021	-0.374225	-0.302813	0.125916	0.00834347	-0.109654	-0.127305	-0.382006	-0.309109	-0.263473	-0.183245	-0.0615712	0.0116388	-0.127794	-0.101273	0.0328246	0.181176	-0.678058	0.327991	4	0.0340792	0.184605
-0.0613375	-0.280318	S							1	4.03408e-170	382.24	358.28	205.52	0.32479	679770000	307630000	372140000	596	-0.299923	0.265947	0.0852269	-0.0295705	-0.436716	-0.353154	-0.224086	-0.198899	0.284751	0.736562	0.622274	0.377401	-0.0259407	0.0568609	0.0478175	0.109695	0.584674	0.470615	0.537048	0.406972	0.410775	0.410015	0.271904	0.308594	0.0328246	0.181176	-0.564362	0.441687	4	0.0340792	0.184605
-0.457213	0.123042	S							1	9.67727e-08	149.36	140.07	66.056	0.12312	1267700000	598400000	669300000	635	-0.403762	-0.328005	-0.636403	-0.31233	0.0307084	0.0825045	0.185743	0.284712	0.180912	0.142609	-0.0993554	0.0946415	0.441484	0.49252	0.457647	0.593306	0.584674	0.470615	0.537048	0.406972	0.410775	0.410015	0.271904	0.308594	0.0328246	0.181176	-0.960237	0.0458114	4	0.0340792	0.184605
0.0475326	0.664672	S							1	0.00182149	111.52	87.233	51.135	-0.24775	19189000	7166500	12023000	31	NaN	NaN	0.143506	NaN	0.979747	NaN	NaN	NaN	NaN	NaN	-0.040304	NaN	1.25326	NaN	NaN	NaN	-0.2384	-0.122358	-0.18381	-0.180119	0.273516	0.176195	0.2444	0.251022	0.108536	0.329448	-4.1385	4.23356	1	0.104366	0.323058
0.0794554	NaN	S							1	4.21926e-11	171.73	146.18	163.27	1.5212	21495000	11691000	9804900	41	NaN	NaN	-0.248598	0.583858	NaN	NaN	NaN	NaN	NaN	NaN	-0.475395	0.25689	NaN	NaN	NaN	NaN	-0.398969	-0.0629419	-0.226797	-0.326968	NaN	NaN	0.154842	-0.00862417	0.0613516	0.247692	-0.986279	1.14519	2	NaN	NaN
NaN	NaN	S							1	1.84242e-196	388.17	388.17	388.17	1.049	105210000	58964000	46244000	617	NaN	NaN	NaN	NaN	NaN	NaN	NaN	NaN	-0.281895	-0.117803	-0.580893	NaN	NaN	NaN	NaN	0.0710762	NaN	NaN	NaN	NaN	NaN	NaN	NaN	NaN	NaN	NaN	NaN	NaN	NaN	NaN	NaN
NaN	NaN	S							1	0.000557714	85.672	64.664	63.415	-1.3096	51441000	25610000	25830000	575	NaN	NaN	NaN	NaN	NaN	NaN	NaN	NaN	-0.081797	NaN	NaN	-0.787941	0.43776	0.218595	0.0846086	NaN	NaN	NaN	NaN	NaN	NaN	NaN	NaN	NaN	NaN	NaN	NaN	NaN	NaN	NaN	NaN
NaN	NaN	S							1	8.82639e-06	116.6	105.29	116.6	0.0083099	45125000	23396000	21728000	72	NaN	NaN	NaN	NaN	NaN	NaN	NaN	NaN	0.316957	0.459851	NaN	0.196607	NaN	NaN	-0.138108	-0.028955	NaN	NaN	NaN	NaN	NaN	NaN	NaN	NaN	NaN	NaN	NaN	NaN	NaN	NaN	NaN
NaN	NaN	S							1	2.5446e-29	218.83	201.57	218.83	-2.389	212470000	131180000	81294000	97	NaN	NaN	NaN	NaN	NaN	NaN	NaN	NaN	NaN	0.0890913	NaN	-0.0161327	-0.465361	-0.405088	-0.275647	-0.513687	NaN	NaN	NaN	NaN	NaN	NaN	NaN	NaN	NaN	NaN	NaN	NaN	NaN	NaN	NaN
NaN	NaN	S							1	8.76438e-05	110.64	88.609	83.358	0.25742	30438000	4856000	25582000	30	NaN	NaN	NaN	NaN	NaN	NaN	NaN	NaN	3.59156	3.64501	NaN	2.26921	1.11123	NaN	NaN	NaN	NaN	NaN	NaN	NaN	NaN	NaN	NaN	NaN	NaN	NaN	NaN	NaN	NaN	NaN	NaN
NaN	NaN	S							1	1.19559e-29	213.99	213.99	197.47	-1.8176	5240900000	2861200000	2379700000	35	NaN	NaN	NaN	NaN	NaN	NaN	NaN	NaN	-0.0745778	-0.13106	-0.123198	-0.184687	-0.240282	-0.244377	-0.170345	-0.204133	NaN	NaN	NaN	NaN	NaN	NaN	NaN	NaN	NaN	NaN	NaN	NaN	NaN	NaN	NaN
-0.541179	0.559022	S							1	1.10718e-148	343.66	323.62	343.66	1.9091	669970000	300880000	369090000	44	-0.673751	NaN	NaN	NaN	0.581332	NaN	0.791112	NaN	-0.637424	-0.623621	-0.256683	-0.436237	1.07272	1.44541	1.09586	1.06426	0.0363276	NaN	NaN	NaN	0.491391	NaN	0.304745	NaN	0.108537	0.329449	-4.72722	3.64487	1	0.0618421	0.248681
NaN	NaN	S							1	0.000329302	102.97	94.927	76.073	-0.13712	26484000	7968700	18516000	49	NaN	NaN	NaN	NaN	NaN	NaN	NaN	NaN	0.728661	0.14952	1.51813	1.49743	1.96746	NaN	1.5215	NaN	NaN	NaN	NaN	NaN	NaN	NaN	NaN	NaN	NaN	NaN	NaN	NaN	NaN	NaN	NaN
-0.653845	0.239851	S							1	0.00388862	91.093	71.616	70.524	0.35789	66154000	32131000	34023000	235	NaN	NaN	-0.768138	NaN	NaN	0.384931	0.178425	NaN	NaN	NaN	-1.46901	NaN	NaN	0.644595	0.558268	NaN	-0.740384	-0.714894	-0.700873	-0.714941	0.359971	0.259664	0.379843	0.310922	0.108536	0.329448	-4.83988	3.53219	1	0.0618423	0.248681
NaN	-0.372355	S							1	1.48707e-49	219.93	204.32	219.93	-0.13001	11792000	6834600	4957300	176	NaN	NaN	NaN	NaN	NaN	NaN	-0.55409	NaN	NaN	NaN	NaN	NaN	NaN	NaN	-0.174247	NaN	-0.740384	-0.714894	-0.700873	-0.714941	0.359971	0.259664	0.379843	0.310922	NaN	NaN	NaN	NaN	NaN	0.104367	0.323059
0.614568	0.287646	S							1	1.77399e-06	148.76	113.33	121.29	1.0215	94111000	43265000	50845000	250	0.83435	NaN	0.701305	0.674489	0.272018	0.443348	0.30336	0.298077	0.0939657	NaN	0.000432815	-0.0404524	0.631989	0.703012	0.683202	0.608998	-0.740384	-0.714894	-0.700873	-0.714941	0.359971	0.259664	0.379843	0.310922	0.0427655	0.206798	-0.0435566	1.27269	3	0.0340792	0.184605
0.0249217	-0.0832966	S							1	2.63142e-15	190.46	190.46	178.32	0.010054	2501800000	1323500000	1178200000	90	0.0151048	0.0269781	0.127814	0.22268	-0.0576811	-0.155193	0.0176317	-0.140099	-0.725279	-0.687916	-0.573059	-0.492261	0.30229	0.104471	0.397474	0.170822	-0.740384	-0.714894	-0.700873	-0.714941	0.359971	0.259664	0.379843	0.310922	0.0328246	0.181176	-0.478103	0.527946	4	0.0340792	0.184605
-0.0114448	0.0509994	S							1	0.00302222	116.37	57.022	113.66	0.64953	110320000	59903000	50413000	864	-0.0978265	0.147273	0.0614569	0.125305	0.0648733	0.0606493	0.0552988	0.0819778	-0.274843	-0.0076666	-0.0458335	0.0472592	-0.145589	-0.254909	-0.202074	-0.139999	-0.177017	-0.15494	-0.10729	-0.0780458	-0.210463	-0.315558	-0.257373	-0.221977	0.0328246	0.181176	-0.514469	0.491579	4	0.0340792	0.184605
-0.0813759	-0.189216	S							1	0.00491182	94.409	51.545	94.409	0.0042418	485400000	263940000	221460000	736	NaN	0.167663	NaN	-0.180784	-0.0848821	-0.361386	NaN	-0.15889	NaN	0.2949	NaN	-0.148401	-0.211431	-0.84112	NaN	-0.250646	-0.0618422	0.127237	0.0586628	0.0323829	-0.126549	-0.479734	-0.355129	-0.0917558	0.0613519	0.247693	-1.14711	0.984362	2	0.0439416	0.209623
NaN	NaN	S							1	0.00447796	72.446	56.14	72.446	-0.25512	6808500	0	6808500	1023	NaN	NaN	NaN	NaN	NaN	NaN	NaN	NaN	NaN	NaN	NaN	NaN	NaN	NaN	NaN	NaN	NaN	NaN	NaN	NaN	NaN	NaN	NaN	NaN	NaN	NaN	NaN	NaN	NaN	NaN	NaN
0.15561	NaN	S							1	2.58885e-112	317	304.23	233.57	1.7509	96645000	39838000	56807000	161	0.62689	-0.243865	0.0408287	0.530656	NaN	NaN	NaN	NaN	0.431142	-0.346903	-0.00277262	0.444455	NaN	NaN	NaN	NaN	-0.195748	-0.103038	-0.0436013	-0.0862011	-0.0318281	-0.173515	-0.128708	-0.0455803	0.0328246	0.181176	-0.347414	0.658634	4	NaN	NaN
-0.157662	0.438291	S							1	1.24552e-170	392.74	368.21	390.55	-1.0425	2740000000	1369900000	1370100000	110	-0.161615	-0.0353715	-0.189693	-0.00581612	0.531202	0.563742	0.418661	0.474152	-0.357363	-0.13841	-0.233295	-0.0920172	0.499374	0.390227	0.289952	0.428571	-0.195748	-0.103038	-0.0436013	-0.0862011	-0.0318281	-0.173515	-0.128708	-0.0455803	0.0328246	0.181176	-0.660686	0.345362	4	0.0340792	0.184605
0.192227	0.219991	S							1	9.94291e-134	326.41	326.41	193.87	-0.071511	713010000	351600000	361400000	44	NaN	NaN	0.121279	0.473332	-0.0685751	0.693236	0.382571	0.00824002	NaN	NaN	0.467697	0.90458	-0.00714454	0.71642	0.396927	0.0263043	0.359184	0.390998	0.346418	0.431249	0.0614305	0.0231843	0.0143553	0.0180643	0.0613516	0.247692	-0.873508	1.25796	2	0.0340792	0.184605
-0.0197498	-0.0187906	S							1	5.77273e-70	255.59	255.59	255.59	-2.4376	467860000	239290000	228570000	47	NaN	0.179562	-0.040039	NaN	0.0589214	-0.102998	-0.0720022	0.06804	NaN	0.57056	0.306379	NaN	0.120352	-0.0798135	-0.0576469	0.0861043	0.359184	0.390998	0.346418	0.431249	0.0614305	0.0231843	0.0143553	0.0180643	0.0613517	0.247693	-1.08549	1.04599	2	0.0340792	0.184605
-0.227741	0.271985	S							1	4.00395e-11	207.12	186.78	120.55	-0.3217	120850000	60715000	60137000	587	-0.186177	-0.196392	-0.154316	NaN	0.543412	0.591911	-0.103502	0.215227	0.000576886	-0.0496063	-0.022068	NaN	0.326307	0.389787	-0.258201	0.201383	0.186754	0.146786	0.132248	0.205643	-0.217105	-0.202124	-0.154699	-0.0138439	0.0427656	0.206799	-0.885866	0.430384	3	0.0340792	0.184605
-0.0551153	-0.218005	S							1	3.67946e-196	387.51	349.28	206.64	-0.65961	144080000	76697000	67380000	147	-0.140011	-0.053587	0.0457433	0.196289	NaN	NaN	0.101353	-0.601549	-0.161347	-0.22489	-0.0881321	0.0404014	NaN	NaN	0.0139266	-0.756039	-0.0213358	-0.171303	-0.133875	-0.155888	-0.0694065	-0.085757	-0.0874267	-0.15449	0.0328246	0.181176	-0.55814	0.447909	4	0.0618424	0.248681
-0.126842	-0.292452	S							1	2.01058e-89	292.46	275.75	292.46	-1.5417	921200000	505400000	415800000	15	-0.324357	-0.116691	0.115772	0.0652998	-0.410166	-0.556139	-0.217167	-0.083425	-0.345693	-0.287994	-0.0181035	-0.0905878	-0.479573	-0.641896	-0.304594	-0.237915	-0.0213358	-0.171303	-0.133875	-0.155888	-0.0694065	-0.085757	-0.0874267	-0.15449	0.0328246	0.181176	-0.629866	0.376182	4	0.0340792	0.184605
-0.0914863	-0.21246	S							1	0	596.04	542.84	292.46	-1.5417	40563000000	22441000000	18122000000	17	-0.240182	0.096665	-0.00136197	0.0369255	-0.24416	-0.360352	-0.196504	-0.109607	-0.261518	-0.0746385	-0.135237	-0.118962	-0.313567	-0.446109	-0.283931	-0.264097	-0.0213358	-0.171303	-0.133875	-0.155888	-0.0694065	-0.085757	-0.0874267	-0.15449	0.0328246	0.181176	-0.594511	0.411538	4	0.0340792	0.184605
-0.443433	-0.00284838	S							1	1.05368e-37	225.81	225.81	197.79	0.96843	461680000	231340000	230340000	750	-0.335349	-0.125767	-0.787508	NaN	0.112752	NaN	NaN	-0.0588738	-0.499667	-0.241646	-0.883529	NaN	0.37362	NaN	NaN	0.222557	-0.164318	-0.115879	-0.0960208	-0.0593597	0.260869	0.277152	0.37951	0.281431	0.0427656	0.206799	-1.10156	0.214692	3	0.0618421	0.248681
-0.443433	-0.00284838	S							1	1.05368e-37	225.81	225.81	197.79	0.96843	461680000	231340000	230340000	752	-0.335349	-0.125767	-0.787508	NaN	0.112752	NaN	NaN	-0.0588738	-0.499667	-0.241646	-0.883529	NaN	0.37362	NaN	NaN	0.222557	-0.164318	-0.115879	-0.0960208	-0.0593597	0.260869	0.277152	0.37951	0.281431	0.0427656	0.206799	-1.10156	0.214692	3	0.0618421	0.248681
-0.167697	-0.0528709	S							1	1.10323e-09	186.24	170.32	158.56	-1.1077	7404400000	3674100000	3730200000	276	0.0307121	-0.141339	-0.210749	-0.114269	0.11853	-0.259372	-0.0242682	-0.0347191	-0.133606	-0.257218	-0.30677	-0.173629	0.379399	0.0177795	0.355242	0.246712	-0.164318	-0.115879	-0.0960208	-0.0593597	0.260869	0.277152	0.37951	0.281431	0.0328246	0.181176	-0.670721	0.335327	4	0.0340792	0.184605
-0.183304	-0.0435098	S							1	3.71617e-08	171.74	150.8	96.334	1.5516	142400000	70948000	71454000	609	NaN	-0.187522	-0.0778681	-0.0837263	-0.0914567	0.03911	0.0243029	-0.130092	NaN	-0.303401	-0.173889	-0.143086	0.169412	0.316262	0.403813	0.151339	-0.164318	-0.115879	-0.0960208	-0.0593597	0.260869	0.277152	0.37951	0.281431	0.0427656	0.206798	-0.84143	0.474821	3	0.0340792	0.184605
0.164908	0.132856	S							1	3.00233e-09	190.57	115.53	190.57	1.5978	1015500000	467040000	548440000	14	0.410413	0.0693508	0.186292	0.32843	0.0594917	0.303527	0.198909	0.0654543	0.508429	0.205017	0.298658	0.463309	0.184217	0.403159	0.313942	0.169925	0.0980152	0.135666	0.112366	0.134878	0.124725	0.0996318	0.115033	0.104471	0.0328246	0.181176	-0.338117	0.667932	4	0.0340792	0.184605
-0.135383	0.14276	S							1	0	512.66	512.66	377.21	-0.16094	34463000000	16555000000	17907000000	181	-0.0112601	-0.120538	-0.0585493	-0.106353	0.2525	0.0365466	0.197884	0.18456	-0.312384	-0.178665	-0.266177	-0.3119	0.516015	0.314174	0.459956	0.440846	-0.301124	-0.0581274	-0.207628	-0.205547	0.263515	0.277628	0.262072	0.256286	0.0328246	0.181176	-0.638407	0.367641	4	0.0340792	0.184605
0.067903	-0.256081	S							1	5.05509e-94	311.06	254.5	293.47	-0.17556	1593400000	861940000	731460000	666	-0.0558109	0.223664	0.3433	0.0662347	0.248864	-0.911039	-0.178322	-0.264409	-0.130176	0.0837921	0.177089	-0.068559	0.441058	-0.794808	-0.0855733	-0.252913	-0.0743651	-0.139872	-0.166211	-0.134794	0.192194	0.116232	0.0927488	0.0114957	0.0328246	0.181176	-0.435121	0.570927	4	0.0340792	0.184605
NaN	-0.0347841	S							1	8.0948e-73	210	210	210	-1.7112	170570000	89134000	81434000	32	NaN	NaN	NaN	NaN	0.0403437	-0.0191602	-0.083975	-0.0564805	NaN	NaN	NaN	NaN	0.232538	0.0970713	0.00877379	-0.0449849	-0.0743651	-0.139872	-0.166211	-0.134794	0.192194	0.116232	0.0927488	0.0114957	NaN	NaN	NaN	NaN	NaN	0.0340792	0.184605
NaN	0.0916026	S							1	2.86687e-73	220.17	216.21	210	-1.7112	197830000	103640000	94188000	36	NaN	NaN	NaN	NaN	0.0403437	0.317048	0.0851053	0.00114461	NaN	NaN	NaN	NaN	0.232538	0.43328	0.177854	0.0126402	-0.0743651	-0.139872	-0.166211	-0.134794	0.192194	0.116232	0.0927488	0.0114957	NaN	NaN	NaN	NaN	NaN	0.0340792	0.184605
NaN	NaN	S							1	0.00792315	48.315	34.902	48.315	0.60793	7413900	4187700	3226200	109	NaN	NaN	NaN	NaN	NaN	NaN	NaN	NaN	NaN	NaN	NaN	NaN	NaN	-0.0708301	NaN	NaN	0.481196	0.266996	0.156785	-0.00114018	-0.412021	NaN	NaN	NaN	NaN	NaN	NaN	NaN	NaN	NaN	NaN
-0.157628	-0.076527	S							1	2.78032e-120	330.53	330.53	120.55	0.03806	2331300000	1245800000	1085500000	315	-0.143441	-0.102245	-0.134012	-0.0126513	0.0262119	0.0348319	-0.199425	-0.166809	-0.404993	-0.416924	-0.458485	-0.268904	0.107688	0.151729	0.000576886	-0.00640533	-0.261552	-0.314679	-0.324473	-0.256252	0.081476	0.116897	0.200002	0.160404	0.0328246	0.181176	-0.660652	0.345396	4	0.0340792	0.184605
NaN	NaN	S							1	9.36406e-19	162.07	151.6	162.07	-0.61062	66334000	29330000	37003000	179	NaN	NaN	NaN	NaN	NaN	NaN	NaN	NaN	-0.622554	-0.290762	NaN	NaN	0.575603	0.5144	0.598842	0.178746	NaN	NaN	NaN	NaN	NaN	NaN	NaN	NaN	NaN	NaN	NaN	NaN	NaN	NaN	NaN
0.191144	0.0583027	S							1	2.70596e-139	332.45	317.55	167.23	0.083371	6693100000	3209400000	3483700000	258	0.160231	0.395767	0.270979	0.280322	0.0882946	0.0363559	0.0748795	0.0957972	0.147697	0.373509	0.282618	0.326882	0.280362	0.260026	0.305329	0.334339	-0.0125336	-0.0222585	0.0116388	0.0465608	0.192068	0.22367	0.230449	0.238542	0.0328246	0.181176	-0.31188	0.694169	4	0.0340792	0.184605
0.181779	NaN	S							1	3.84505e-15	179.21	155.46	162.67	1.3714	623730000	300040000	323690000	211	0.265943	NaN	NaN	NaN	NaN	NaN	NaN	NaN	0.454597	0.183836	-0.00109689	0.297837	NaN	0.286763	0.0795658	0.254594	0.188654	NaN	NaN	NaN	NaN	NaN	NaN	NaN	0.108537	0.329449	-4.00427	4.36782	1	NaN	NaN
NaN	NaN	S							1	0.00029195	118.03	79.466	55.806	0.93686	85897000	23519000	62378000	27	NaN	NaN	NaN	NaN	NaN	NaN	NaN	NaN	NaN	NaN	1.83584	2.32878	1.96883	NaN	-0.535959	-0.696821	NaN	NaN	NaN	NaN	NaN	NaN	NaN	NaN	NaN	NaN	NaN	NaN	NaN	NaN	NaN
0.296018	0.228764	S							1	1.88067e-06	131.72	112.66	121.68	-1.1942	101730000	54734000	46998000	520	-0.0586929	NaN	0.879549	0.338141	NaN	NaN	0.0987861	0.497345	-0.420202	NaN	0.631989	0.0922074	NaN	NaN	-0.529822	-0.104961	-0.361509	-0.37825	-0.24756	-0.245933	-0.595424	-0.625133	-0.628608	-0.602307	0.0427655	0.206798	-0.362106	0.954143	3	0.0618424	0.248681
NaN	NaN	S							1	2.54618e-22	205.98	180.74	176.08	-0.0095407	211850000	117070000	94776000	448	NaN	NaN	NaN	NaN	NaN	NaN	NaN	NaN	0.266397	-0.419565	0.243425	0.365469	-0.524064	-0.681978	-0.891134	-0.732117	NaN	NaN	NaN	NaN	NaN	NaN	NaN	NaN	NaN	NaN	NaN	NaN	NaN	NaN	NaN
-0.10744	-0.16772	S							1	2.36816e-131	339.22	305.35	179.83	-0.32577	1453000000	672730000	780250000	18	NaN	-0.0917471	-0.329166	0.322133	-0.230469	NaN	NaN	NaN	0.290306	0.284988	0.456175	0.814755	0.490159	0.392537	0.0888201	0.506297	NaN	0.376735	0.785341	0.492622	0.720629	NaN	NaN	NaN	0.0427656	0.206798	-0.765565	0.550685	3	0.104366	0.323058
0.246109	0.104839	S							1	4.77515e-45	256.39	232.56	251.81	1.1685	1189400000	560820000	628570000	474	NaN	0.200223	0.268187	0.59945	0.165804	NaN	NaN	NaN	1.00022	0.576957	1.05353	1.09207	0.886433	1.08896	0.382059	0.569005	NaN	0.376735	0.785341	0.492622	0.720629	NaN	NaN	NaN	0.0427656	0.206798	-0.412016	0.904234	3	0.104366	0.323058
0.170226	-0.369103	S							1	5.20941e-44	255.16	255.16	228.42	-1.4784	5852100000	2862600000	2989600000	616	0.117801	0.267801	0.317742	0.314011	-0.321858	-0.454576	-0.456541	-0.375323	-0.196178	-0.0709059	0.0340749	0.0154976	0.299479	0.201508	0.228726	0.257131	-0.313979	-0.338706	-0.283668	-0.298513	0.621337	0.656084	0.685267	0.632454	0.0328246	0.181176	-0.332798	0.67325	4	0.0340792	0.184605
NaN	NaN	S							1	8.18032e-05	87.138	76.351	87.138	1.2858	8343600	4107300	4236300	1281	NaN	NaN	NaN	NaN	NaN	NaN	NaN	NaN	NaN	NaN	NaN	NaN	NaN	NaN	NaN	0.274411	-0.326715	0.0395595	NaN	NaN	-0.0267634	NaN	-0.373963	NaN	NaN	NaN	NaN	NaN	NaN	NaN	NaN
1.0133	-0.0483051	S							1	0.00181682	151.04	84.962	146.27	1.6514	980930000	479960000	500970000	338	1.34798	1.11528	NaN	NaN	-0.0743394	NaN	-0.043539	NaN	1.02127	1.15484	1.13245	1.03541	-0.101103	-0.333771	-0.417502	-0.226729	-0.326715	0.0395595	NaN	NaN	-0.0267634	NaN	-0.373963	NaN	0.061352	0.247693	-0.0524391	2.07904	2	0.0618421	0.248681
0.239464	0.0897961	S							1	2.42692e-10	202.12	202.12	199.82	0.043644	514170000	253440000	260720000	259	0.723642	-0.0400356	NaN	NaN	0.0279171	NaN	0.193091	NaN	0.396927	-0.000476127	0.111432	-0.0200332	0.00115371	0.310456	-0.180871	-0.0583978	-0.326715	0.0395595	NaN	NaN	-0.0267634	NaN	-0.373963	NaN	0.061352	0.247693	-0.826274	1.3052	2	0.0618421	0.248681
NaN	NaN	S							1	6.58072e-30	249.98	224.97	249.98	1.2673	70411000	38549000	31862000	401	NaN	NaN	NaN	NaN	NaN	NaN	NaN	NaN	0.101784	NaN	NaN	0.641638	NaN	-0.281141	0.0154976	-0.281001	NaN	NaN	NaN	NaN	NaN	NaN	NaN	NaN	NaN	NaN	NaN	NaN	NaN	NaN	NaN
NaN	-0.313531	S							1	0.0026741	53.444	44.944	53.444	2.6373	4255900	3001200	1254600	25	NaN	NaN	NaN	NaN	NaN	-0.468338	NaN	NaN	NaN	NaN	NaN	NaN	NaN	-1.26157	NaN	NaN	-0.140571	0.868213	0.410341	0.277271	0.441802	-0.793232	-0.242004	-0.0642687	NaN	NaN	NaN	NaN	NaN	0.104367	0.323058
0.340933	0.100211	S							1	0.0026741	97.857	41.426	53.444	2.6373	359190000	168520000	190670000	29	NaN	0.420323	0.354005	0.606428	NaN	0.816416	0.222848	-0.670871	NaN	1.28854	0.764346	0.883699	NaN	0.0231843	-0.0191557	-0.735139	-0.140571	0.868213	0.410341	0.277271	0.441802	-0.793232	-0.242004	-0.0642687	0.0427656	0.206798	-0.317192	0.999058	3	0.0439417	0.209623
-0.242666	-0.0231736	S							1	6.06769e-203	410.15	410.15	164.94	0.58407	3204800000	1710100000	1494800000	296	-0.123966	-0.886218	0.112409	0.139779	-0.199667	0.0503108	0.209905	-0.128109	1.36053	0.545672	1.54216	1.49401	-1.66956	-1.52243	-1.66566	-1.59824	1.4845	1.43189	1.42975	1.35423	-1.46989	-1.57274	-1.87557	-1.47013	0.0328246	0.181176	-0.745691	0.260358	4	0.0340792	0.184605
0.00114531	-0.031412	S							1	4.78586e-93	299.85	299.85	299.85	-0.90139	820170000	367410000	452760000	303	-0.283116	-0.0653583	0.276317	0.362501	-0.0539468	-0.109635	0.24669	-0.187362	1.20138	1.36653	1.70607	1.71673	-1.52384	-1.68237	-1.62888	-1.65749	1.4845	1.43189	1.42975	1.35423	-1.46989	-1.57274	-1.87557	-1.47013	0.0328246	0.181176	-0.501879	0.50417	4	0.0340792	0.184605
-0.332102	0.0498618	S							1	2.20508e-42	239.86	181.99	125.88	-1.6986	1264800000	741110000	523680000	56	NaN	NaN	-0.442888	-0.168348	0.202954	0.0720714	0.0986458	-0.115939	NaN	NaN	-0.61834	-0.368216	0.68446	0.402286	0.474047	0.175429	-0.145589	-0.180888	-0.175452	-0.199868	0.481506	0.330214	0.375401	0.291368	0.0613516	0.247692	-1.39784	0.733633	2	0.0340792	0.184605
-0.37906	-0.209074	S							1	3.45326e-164	367.05	339.55	125.88	-1.6986	2869700000	1511500000	1358200000	60	-0.372141	-0.288203	-0.382236	-0.301881	-0.297289	-0.255709	-0.23018	-0.112366	-0.51773	-0.46909	-0.557688	-0.501749	0.184217	0.0745054	0.145221	0.179001	-0.145589	-0.180888	-0.175452	-0.199868	0.481506	0.330214	0.375401	0.291368	0.0328246	0.181176	-0.882084	0.123964	4	0.0340792	0.184605
NaN	NaN	S							1	1.77498e-18	186.35	186.35	99.964	0.75407	1667300000	759020000	908260000	278	NaN	NaN	NaN	NaN	NaN	NaN	NaN	NaN	-0.290639	-0.206728	-0.299631	-0.186377	0.642933	0.487281	0.584385	0.554245	NaN	NaN	NaN	NaN	NaN	NaN	NaN	NaN	NaN	NaN	NaN	NaN	NaN	NaN	NaN
NaN	NaN	S							1	2.45423e-51	248.1	222.12	248.1	-0.35315	68531000	33669000	34862000	917	NaN	NaN	NaN	NaN	NaN	NaN	NaN	NaN	NaN	NaN	-0.437565	NaN	0.709026	0.36446	0.578697	0.424707	NaN	NaN	NaN	NaN	NaN	NaN	NaN	NaN	NaN	NaN	NaN	NaN	NaN	NaN	NaN
-0.25226	NaN	S							1	0.000224683	152.67	88.484	152.67	1.9582	1075800000	574200000	501590000	22	-0.459882	0.0213135	-0.247999	-0.112681	NaN	NaN	NaN	NaN	-0.546604	-0.0113408	-0.290515	-0.32657	0.363339	0.0554733	0.100574	0.243425	-0.0867219	-0.0326543	-0.0425162	-0.213889	NaN	NaN	NaN	NaN	0.0328246	0.181176	-0.755285	0.250764	4	NaN	NaN
NaN	0.267988	S							1	3.76104e-07	128.14	112.95	128.14	-0.79421	17244000	12783000	4461700	1193	NaN	NaN	NaN	NaN	0.44783	0.0309464	NaN	0.495203	NaN	NaN	NaN	NaN	-1.50165	-1.6462	NaN	-1.88374	NaN	NaN	NaN	NaN	-1.94948	-1.67715	-1.28792	-2.37894	NaN	NaN	NaN	NaN	NaN	0.0439416	0.209623
NaN	NaN	S							1	2.91994e-05	110.25	110.25	48.899	-0.099822	384060000	103810000	280250000	2376	NaN	NaN	NaN	NaN	NaN	NaN	NaN	NaN	NaN	NaN	NaN	NaN	1.82065	1.56555	1.59005	1.64367	NaN	NaN	NaN	NaN	NaN	NaN	NaN	NaN	NaN	NaN	NaN	NaN	NaN	NaN	NaN
NaN	NaN	S							1	2.91994e-05	110.25	110.25	48.899	-0.099822	384060000	103810000	280250000	2378	NaN	NaN	NaN	NaN	NaN	NaN	NaN	NaN	NaN	NaN	NaN	NaN	1.82065	1.56555	1.59005	1.64367	NaN	NaN	NaN	NaN	NaN	NaN	NaN	NaN	NaN	NaN	NaN	NaN	NaN	NaN	NaN
NaN	NaN	S							1	5.21347e-261	439.35	411.36	402.03	-0.95736	11222000000	5210400000	6011900000	36	NaN	NaN	NaN	NaN	NaN	NaN	NaN	NaN	0.164915	0.384271	0.218843	0.266157	0.15004	0.132116	-0.0479348	0.194717	NaN	NaN	NaN	NaN	NaN	NaN	NaN	NaN	NaN	NaN	NaN	NaN	NaN	NaN	NaN
NaN	NaN	S							1	1.96468e-173	347.59	347.59	347.59	0.43227	64941000	43375000	21565000	593	NaN	NaN	NaN	NaN	NaN	NaN	NaN	NaN	NaN	NaN	NaN	NaN	NaN	NaN	NaN	NaN	0.695727	NaN	NaN	NaN	NaN	NaN	-0.559749	-0.599987	NaN	NaN	NaN	NaN	NaN	NaN	NaN
NaN	-0.114299	S							1	3.96905e-135	314.78	296.72	260.18	-0.41813	23893000	19298000	4594900	373	NaN	NaN	NaN	NaN	NaN	NaN	-0.1789	NaN	NaN	NaN	NaN	NaN	NaN	NaN	-0.73865	NaN	0.695727	NaN	NaN	NaN	NaN	NaN	-0.559749	-0.599987	NaN	NaN	NaN	NaN	NaN	0.104367	0.323059
0.260993	0.410064	S							1	0.000923963	119.53	86.151	92.538	1.4048	14827000	6250800	8576100	61	NaN	0.405021	NaN	0.369234	NaN	NaN	0.583472	NaN	NaN	0.511772	NaN	0.434668	NaN	NaN	0.675274	NaN	0.164143	0.10675	0.0374524	0.0654344	-0.112225	0.0972062	0.0918014	0.033793	0.0613519	0.247693	-0.804745	1.32673	2	0.104367	0.323059
-0.229675	-0.0860196	S							1	1.29056e-53	243.83	221.96	197.67	-0.70723	2555700000	1315800000	1239900000	519	-0.175266	-0.199067	-0.1299	-0.197902	-0.0390572	-0.123205	-0.0902279	-0.0949797	-0.172815	0.157303	-0.0118061	-0.121753	0.321813	-0.282649	-0.106156	0.19131	0.00245056	0.356369	0.118094	0.0761487	0.36087	-0.159444	-0.0159284	0.28629	0.0328246	0.181176	-0.732699	0.27335	4	0.0340792	0.184605
-0.189432	-0.0715176	S							1	3.06284e-253	423.78	423.78	197.67	-0.70723	19712000000	9904500000	9807100000	520	-0.11933	-0.200491	-0.153614	-0.0556642	0.0143086	-0.184471	-0.11319	0.000473219	-0.11688	0.155879	-0.0355201	0.0204844	0.375179	-0.343916	-0.129118	0.286763	0.00245056	0.356369	0.118094	0.0761487	0.36087	-0.159444	-0.0159284	0.28629	0.0328246	0.181176	-0.692456	0.313592	4	0.0340792	0.184605
0.476519	NaN	S							1	1.71777e-09	183.4	138.7	183.4	1.8542	26425000	13238000	13187000	30	0.649043	NaN	NaN	NaN	NaN	NaN	NaN	NaN	0.926075	NaN	0.324465	0.403268	NaN	NaN	-1.09557	NaN	0.277032	0.721504	NaN	NaN	-2.13517	-0.819037	NaN	1.31806	0.108537	0.329449	-3.70953	4.66256	1	NaN	NaN
-0.0664994	-0.166805	S							1	4.56438e-07	156.01	120.1	75.819	0.11642	212330000	136220000	76116000	155	-0.0109644	0.000828031	-0.0132748	0.0228962	NaN	-0.388034	NaN	0.0137069	0.390448	0.479438	0.524866	0.462785	-1.22418	-1.30639	-1.40759	-1.41746	0.401412	0.478609	0.538141	0.439889	NaN	-0.91836	NaN	-1.43117	0.0328246	0.181176	-0.569524	0.436525	4	0.0618424	0.248681
-0.1622	-0.256543	S							1	2.55983e-06	164.97	125.95	164.97	1.9901	88517000	54023000	34495000	13	-0.00975422	-0.200387	-0.21552	0.0136549	NaN	-0.645222	NaN	0.0506865	0.391658	0.278223	0.32262	0.453544	-1.47153	-1.56358	-1.25918	-1.38048	0.401412	0.478609	0.538141	0.439889	NaN	-0.91836	NaN	-1.43117	0.0328246	0.181176	-0.665224	0.340825	4	0.0618424	0.248681
NaN	NaN	S							1	5.06546e-15	156.08	141.2	148.19	-1.4298	33760000	32963000	797020	356	NaN	NaN	NaN	NaN	NaN	NaN	NaN	NaN	NaN	NaN	NaN	NaN	NaN	NaN	NaN	-1.98473	NaN	NaN	NaN	NaN	NaN	NaN	NaN	NaN	NaN	NaN	NaN	NaN	NaN	NaN	NaN
NaN	NaN	S							1	0.000198727	167.06	140.17	157.75	0.11941	99718000	60982000	38736000	412	NaN	NaN	NaN	NaN	NaN	NaN	NaN	NaN	1.5371	2.04701	1.69033	1.06702	-5.05318	-5.14326	-2.21752	-4.10574	NaN	NaN	NaN	NaN	NaN	NaN	NaN	NaN	NaN	NaN	NaN	NaN	NaN	NaN	NaN
NaN	NaN	S							1	9.84113e-25	191.44	170.78	134.44	-1.2528	12058000	9555300	2502600	651	NaN	NaN	NaN	NaN	NaN	NaN	NaN	NaN	NaN	NaN	NaN	NaN	-1.33785	-1.61352	-4.49356	-2.11485	NaN	NaN	NaN	NaN	NaN	NaN	NaN	NaN	NaN	NaN	NaN	NaN	NaN	NaN	NaN
NaN	NaN	S							1	2.57822e-10	202.05	175.94	174.23	1.2633	81833000	35564000	46269000	932	NaN	NaN	NaN	NaN	NaN	NaN	NaN	NaN	1.06385	0.830499	NaN	0.625458	-3.89462	NaN	NaN	NaN	NaN	NaN	NaN	NaN	NaN	NaN	NaN	NaN	NaN	NaN	NaN	NaN	NaN	NaN	NaN
NaN	NaN	S							1	9.0631e-06	120.09	94.373	120.09	-0.89201	140110000	70229000	69877000	503	NaN	NaN	NaN	NaN	NaN	NaN	NaN	NaN	1.7609	1.75604	1.71949	1.36653	-1.78548	-2.72261	-1.48237	-4.26534	NaN	NaN	NaN	NaN	NaN	NaN	NaN	NaN	NaN	NaN	NaN	NaN	NaN	NaN	NaN
NaN	NaN	S							1	1.99152e-10	190.57	147.19	176.89	-1.6469	60898000	31218000	29680000	510	NaN	NaN	NaN	NaN	NaN	NaN	NaN	NaN	0.915177	NaN	NaN	0.234011	2.76109	-3.4084	NaN	NaN	NaN	NaN	NaN	NaN	NaN	NaN	NaN	NaN	NaN	NaN	NaN	NaN	NaN	NaN	NaN
NaN	NaN	S							1	0.000429716	159.09	96.54	159.09	-0.41027	159100000	90603000	68496000	397	NaN	NaN	NaN	NaN	NaN	NaN	NaN	NaN	0.463832	NaN	0.564037	NaN	-2.61255	NaN	-3.90194	NaN	NaN	NaN	NaN	NaN	NaN	NaN	NaN	NaN	NaN	NaN	NaN	NaN	NaN	NaN	NaN
NaN	NaN	S							1	3.60685e-15	181.87	138.11	181.87	0.17246	90348000	58871000	31478000	157	NaN	NaN	NaN	NaN	NaN	NaN	NaN	NaN	-2.29591	-1.56005	-2.36528	-1.87023	2.89214	NaN	NaN	NaN	NaN	NaN	NaN	NaN	NaN	NaN	NaN	NaN	NaN	NaN	NaN	NaN	NaN	NaN	NaN
NaN	NaN	S							1	3.4743e-13	174.05	142.33	126.21	-0.53665	22229000	5096300	17132000	19	NaN	NaN	NaN	NaN	NaN	NaN	NaN	NaN	2.10826	NaN	NaN	1.97431	NaN	NaN	NaN	NaN	NaN	NaN	NaN	NaN	NaN	NaN	NaN	NaN	NaN	NaN	NaN	NaN	NaN	NaN	NaN
NaN	-0.12434	S							1	2.42477e-39	180.09	162.29	180.09	-0.74876	60040000	31319000	28722000	79	NaN	NaN	NaN	NaN	-0.269543	-0.0959379	NaN	-0.015603	NaN	NaN	NaN	NaN	-0.162525	0.00920381	NaN	0.016639	0.143785	0.105946	0.104068	0.138421	0.107018	0.105142	0.00776951	0.032242	NaN	NaN	NaN	NaN	NaN	0.0439416	0.209623
0.201453	0.107043	S							1	3.06607e-121	345.11	328.09	172.37	-1.2017	10463000000	5270100000	5193100000	696	-0.201132	1.39011	0.047401	-0.0847539	-0.296139	-0.288419	-0.281671	1.37864	-0.0573466	1.49605	0.151469	0.0536674	-0.189121	-0.183277	-0.273901	1.41088	0.143785	0.105946	0.104068	0.138421	0.107018	0.105142	0.00776951	0.032242	0.0328246	0.181176	-0.301572	0.704477	4	0.0340792	0.184605
0.0540139	0.496466	S							1	2.43089e-120	338.36	317.5	338.36	-0.023821	1300700000	582590000	718090000	702	0.24501	0.230566	-0.123765	0.165856	0.336164	0.729731	0.707421	0.473547	0.388796	0.336512	-0.0196968	0.304277	0.443182	0.834873	0.715191	0.505789	0.143785	0.105946	0.104068	0.138421	0.107018	0.105142	0.00776951	0.032242	0.0328246	0.181176	-0.44901	0.557038	4	0.0340792	0.184605
-0.330251	-0.403727	S							1	2.32019e-06	146.5	129.63	146.5	0.12163	1606900000	882340000	724530000	1751	-0.195768	-0.709721	0.0879996	-0.317103	-0.566098	-0.621427	-0.571309	-0.00367289	-0.0519824	-0.603775	0.192068	-0.178682	-0.45908	-0.516285	-0.56354	0.0285691	0.143785	0.105946	0.104068	0.138421	0.107018	0.105142	0.00776951	0.032242	0.0328246	0.181176	-0.833275	0.172773	4	0.0340792	0.184605
NaN	NaN	S							1	7.91986e-05	137.4	85.47	137.4	0.17543	16144000	13638000	2506000	630	NaN	NaN	NaN	NaN	NaN	NaN	NaN	NaN	0.650029	NaN	NaN	NaN	NaN	-2.56149	NaN	-3.23854	NaN	NaN	NaN	NaN	NaN	NaN	NaN	NaN	NaN	NaN	NaN	NaN	NaN	NaN	NaN
-0.175158	NaN	S							1	6.16934e-38	235.38	235.38	200.19	-0.5924	423480000	231660000	191820000	372	-0.286073	-0.378358	2.85488e-05	0.196679	NaN	NaN	NaN	NaN	-0.888007	-1.13793	-0.994873	-0.760089	0.592636	0.615981	0.441377	0.428893	-0.601934	-0.759576	-0.994902	-0.956768	NaN	NaN	NaN	NaN	0.0328246	0.181176	-0.678182	0.327866	4	NaN	NaN
-0.00645757	NaN	S							1	9.69421e-05	171.87	145.18	171.87	0.1384	4210000000	2485500000	1724500000	570	-0.331446	0.135866	0.275763	0.177469	NaN	NaN	NaN	NaN	-0.93338	-0.62371	-0.719139	-0.779299	-0.154731	-0.35159	-0.508013	-0.282632	-0.601934	-0.759576	-0.994902	-0.956768	NaN	NaN	NaN	NaN	0.0328246	0.181176	-0.509482	0.496567	4	NaN	NaN
0.499337	NaN	S							1	1.33834e-43	246.18	212.86	246.18	-0.92154	73172000	43339000	29833000	612	0.358838	0.496414	0.939146	0.638064	NaN	NaN	NaN	NaN	-0.243096	-0.263161	-0.0557562	-0.318704	-0.129813	-0.199355	NaN	-0.425075	-0.601934	-0.759576	-0.994902	-0.956768	NaN	NaN	NaN	NaN	0.0328246	0.181176	-0.00368755	1.00236	4	NaN	NaN
-0.149491	NaN	S							1	0.00182023	146.23	45.986	143.91	0.1658	774780000	453210000	321560000	576	-0.515728	-0.394738	0.321807	0.231298	NaN	NaN	NaN	NaN	-1.11766	-1.15431	-0.673095	-0.72547	-0.0777869	-0.0815832	-0.103581	-0.0567613	-0.601934	-0.759576	-0.994902	-0.956768	NaN	NaN	NaN	NaN	0.0328246	0.181176	-0.652515	0.353534	4	NaN	NaN
-0.500422	0.153861	S							1	1.35243e-14	182.61	163.87	182.61	0.093665	207600000	113030000	94569000	409	NaN	-0.428646	-0.533404	-0.43349	0.0855786	NaN	0.277899	0.216091	NaN	-0.24354	-0.2615	-0.145781	-0.402569	NaN	-0.318812	-0.273413	0.109294	0.185105	0.271904	0.287709	-0.488147	-0.488572	-0.59671	-0.489504	0.0427656	0.206798	-1.15855	0.157703	3	0.0439416	0.209623
NaN	NaN	S							1	2.66566e-05	114.63	114.63	100.77	1.1865	15808000	14478000	1330200	16	NaN	NaN	NaN	NaN	NaN	NaN	NaN	NaN	NaN	NaN	-3.03009	-3.06564	NaN	NaN	NaN	NaN	NaN	NaN	NaN	NaN	NaN	NaN	NaN	NaN	NaN	NaN	NaN	NaN	NaN	NaN	NaN
-0.46081	0.0277972	S							1	2.76384e-06	137.95	137.95	90.149	-0.49668	4692200000	2160500000	2531800000	1971	NaN	-0.347896	-0.526926	NaN	0.0537932	NaN	NaN	NaN	-0.348298	-0.277919	-0.455712	-0.307002	0.117296	0.0738202	-0.0264401	0.0953169	NaN	0.0699771	0.0712136	NaN	0.0635029	NaN	NaN	NaN	0.0613517	0.247693	-1.52655	0.604926	2	0.104366	0.323058
0.0254388	0.144845	S							1	1.31405e-10	157.54	145.79	157.54	1.1586	40635000	20524000	20111000	1993	NaN	0.38851	-0.145062	NaN	0.223969	NaN	NaN	NaN	NaN	0.458487	-0.0738487	NaN	0.287472	NaN	0.185486	NaN	NaN	0.0699771	0.0712136	NaN	0.0635029	NaN	NaN	NaN	0.0613517	0.247693	-1.0403	1.09117	2	0.104366	0.323058
-0.383215	0.393707	S							1	2.07707e-06	166.69	146.99	144.17	0.2066	96613000	47261000	49352000	1432	NaN	-0.411971	-0.2844	NaN	0.585791	NaN	NaN	NaN	-0.0688313	-0.341994	-0.213186	-0.201576	0.649294	0.557288	0.472488	0.280481	NaN	0.0699771	0.0712136	NaN	0.0635029	NaN	NaN	NaN	0.0613517	0.247693	-1.44895	0.682521	2	0.104366	0.323058
-0.125092	0.0867537	S							1	3.8388e-24	213.69	190.18	190.34	0.4486	43600000	22271000	21328000	480	NaN	0.0725018	-0.175244	NaN	0.13951	NaN	NaN	NaN	-0.378119	0.142479	-0.10403	-0.141637	0.203013	NaN	0.121679	0.278342	NaN	0.0699771	0.0712136	NaN	0.0635029	NaN	NaN	NaN	0.0613517	0.247693	-1.19083	0.940643	2	0.104366	0.323058
-0.363454	-0.0773268	S							1	0.00179106	71.513	46.66	63.128	0.26427	15038000	7725100	7312800	283	NaN	NaN	-0.39069	NaN	NaN	NaN	NaN	-0.064937	NaN	NaN	-0.245078	NaN	NaN	NaN	NaN	0.240742	0.143263	0.233275	0.145612	0.151989	0.418999	0.337997	0.391988	0.305679	0.108536	0.329448	-4.54948	3.82258	1	0.104367	0.323059
0.282325	0.234653	S							1	1.59767e-06	150.9	93.701	133.66	0.13972	453150000	193100000	260050000	99	0.324121	0.39106	0.332376	0.451798	0.276905	0.26465	0.142771	0.396447	0.467384	0.624335	0.477988	0.603787	0.695905	0.602647	0.534759	0.702126	0.143263	0.233275	0.145612	0.151989	0.418999	0.337997	0.391988	0.305679	0.0328246	0.181176	-0.2207	0.785349	4	0.0340792	0.184605
NaN	NaN	S							1	1.47238e-06	136.93	106.93	136.93	-0.57921	8893100	4493400	4399700	5	NaN	NaN	NaN	NaN	NaN	NaN	NaN	NaN	NaN	-0.407459	0.310805	0.00633396	NaN	NaN	NaN	NaN	NaN	NaN	NaN	NaN	NaN	NaN	NaN	NaN	NaN	NaN	NaN	NaN	NaN	NaN	NaN
-0.0455943	-0.542605	S							1	3.73269e-37	230.48	217.5	182.31	-0.16826	395830000	221540000	174290000	658	-0.00299293	-0.153556	0.241803	0.00411912	NaN	NaN	-0.696785	-0.599946	-0.280282	-0.29846	0.0142124	-0.183867	NaN	NaN	-0.315612	-0.293801	-0.277289	-0.144903	-0.227591	-0.187986	0.439251	0.227002	0.381173	0.306146	0.0328246	0.181176	-0.548619	0.45743	4	0.0618424	0.248681
0.436952	0.181408	S							1	0.000410924	143.28	118.44	57.003	-1.3853	1164400000	521840000	642510000	9	0.698445	0.341384	0.593507	0.530883	-0.276654	0.470327	0.401068	0.248885	0.421156	0.196481	0.365916	0.342896	0.162597	0.697329	0.782241	0.555031	-0.277289	-0.144903	-0.227591	-0.187986	0.439251	0.227002	0.381173	0.306146	0.0328246	0.181176	-0.0660726	0.939976	4	0.0340792	0.184605
NaN	-0.402253	S							1	0.00206356	131.41	43.114	131.41	0.34541	35014000	18130000	16884000	688	NaN	NaN	NaN	NaN	-0.757793	-0.284514	NaN	-0.298663	NaN	NaN	NaN	NaN	-0.318542	-0.0575118	NaN	0.00748262	-0.277289	-0.144903	-0.227591	-0.187986	0.439251	0.227002	0.381173	0.306146	NaN	NaN	NaN	NaN	NaN	0.0439416	0.209623
0.473007	-0.146523	S							1	1.03567e-11	170.26	117.57	145.01	0.072331	2956800000	1468300000	1488500000	267	0.574153	0.537573	0.695439	0.512084	0.216122	-0.261951	-0.36579	-0.20533	0.587365	0.534858	0.752577	0.542208	0.366812	-0.193486	-0.270608	-0.0128829	0.0132121	-0.00271481	0.0571383	0.0301242	0.15069	0.0684644	0.0951818	0.192447	0.0328246	0.181176	-0.0300173	0.976031	4	0.0340792	0.184605
NaN	NaN	S							1	1.80191e-07	147.33	128.65	73.466	-1.1871	207780000	94529000	113250000	706	NaN	NaN	NaN	NaN	NaN	NaN	NaN	NaN	1.44848	1.56037	1.44959	1.29013	-1.81873	-1.8429	-1.89502	-1.79546	NaN	NaN	NaN	NaN	NaN	NaN	NaN	NaN	NaN	NaN	NaN	NaN	NaN	NaN	NaN
NaN	0.0178649	S							1	2.55305e-05	130.56	109.79	76.679	-0.25815	12577000	5470300	7106600	59	NaN	NaN	NaN	NaN	0.264756	NaN	-0.22026	NaN	NaN	NaN	1.77791	NaN	0.291486	NaN	0.0629506	0.47176	-0.125762	NaN	NaN	NaN	0.0267293	NaN	0.283211	NaN	NaN	NaN	NaN	NaN	NaN	0.0618421	0.248681
-0.155895	0.0289618	S							1	8.21433e-34	225.13	195.83	220.9	-0.79451	222300000	127200000	95098000	215	-0.655347	-0.0399431	0.194866	0.115528	0.0996315	0.127971	0.0925786	-0.155535	0.024887	0.161565	0.293959	0.248171	-0.367583	-0.500259	-0.628675	-0.60621	0.680234	0.201508	0.0990932	0.132643	-0.467214	-0.628229	-0.721254	-0.450676	0.0328246	0.181176	-0.658919	0.347129	4	0.0340792	0.184605
-0.155895	0.0289618	S							1	8.21433e-34	225.13	195.83	220.9	-0.79451	222300000	127200000	95098000	216	-0.655347	-0.0399431	0.194866	0.115528	0.0996315	0.127971	0.0925786	-0.155535	0.024887	0.161565	0.293959	0.248171	-0.367583	-0.500259	-0.628675	-0.60621	0.680234	0.201508	0.0990932	0.132643	-0.467214	-0.628229	-0.721254	-0.450676	0.0328246	0.181176	-0.658919	0.347129	4	0.0340792	0.184605
0.372262	0.311767	S							1	2.33654e-05	131.42	124.69	125.3	0.66067	37719000	17493000	20226000	1081	NaN	0.0893878	0.476994	0.917755	0.262616	0.604608	NaN	0.257965	NaN	0.290896	0.576087	1.0504	-0.204599	-0.0236217	NaN	-0.192711	0.680234	0.201508	0.0990932	0.132643	-0.467214	-0.628229	-0.721254	-0.450676	0.0427656	0.206798	-0.285863	1.03039	3	0.0439416	0.209623
0.0858206	-0.267812	S							1	1.288e-78	280.61	280.61	158.08	2.2857	1035400000	552670000	482740000	1689	-0.271305	0.116837	0.326688	0.482208	-0.367253	-0.225533	-0.149318	-0.415051	0.408929	0.318346	0.425782	0.614851	-0.834467	-0.853762	-0.870572	-0.865726	0.680234	0.201508	0.0990932	0.132643	-0.467214	-0.628229	-0.721254	-0.450676	0.0328246	0.181176	-0.417204	0.588845	4	0.0340792	0.184605
-0.519933	0.243597	S							1	5.66538e-134	336.46	316.62	277.94	-0.48245	157270000	91771000	65499000	1040	NaN	NaN	-0.716238	-0.32697	0.185582	0.299541	0.421161	0.214325	NaN	NaN	-0.617145	-0.194328	-0.281632	-0.328689	-0.300093	-0.23635	0.680234	0.201508	0.0990932	0.132643	-0.467214	-0.628229	-0.721254	-0.450676	0.0613516	0.247692	-1.58567	0.545801	2	0.0340792	0.184605
0.0386575	-0.0405126	S							1	3.48282e-37	208.93	189.52	119.79	-0.78597	56380000	28910000	27470000	1386	0.0799152	NaN	NaN	NaN	NaN	NaN	0.197687	-0.262333	0.277152	NaN	NaN	NaN	NaN	NaN	0.0304067	-0.121816	0.197236	0.400538	0.321351	0.259182	-0.179645	-0.299578	-0.16728	0.140517	0.108537	0.329449	-4.14739	4.2247	1	0.0618424	0.248681
-0.334059	-0.120493	S							1	2.70825e-53	244.89	236.58	112.55	2.1628	531760000	283680000	248080000	1369	-0.0456373	-0.44298	-0.312577	-0.34977	-0.17966	-0.0934492	0.0107977	-0.238698	0.151599	-0.0424419	0.00877379	-0.0905878	-0.359305	-0.393027	-0.156482	-0.0981812	0.197236	0.400538	0.321351	0.259182	-0.179645	-0.299578	-0.16728	0.140517	0.0328246	0.181176	-0.837083	0.168966	4	0.0340792	0.184605
-0.107102	0.0289811	S							1	2.70825e-53	244.89	236.58	112.55	2.1628	649620000	344070000	305550000	1373	-0.0456373	0.32289	-0.123611	-0.32874	-0.177108	-0.186103	0.600133	-0.0721902	0.151599	0.723428	0.19774	-0.0695579	-0.356753	-0.485681	0.432853	0.0683268	0.197236	0.400538	0.321351	0.259182	-0.179645	-0.299578	-0.16728	0.140517	0.0328246	0.181176	-0.610127	0.395922	4	0.0340792	0.184605
NaN	-0.255937	S							1	5.19592e-58	250.64	227.15	71.085	0.50694	26087000	16755000	9332400	207	NaN	NaN	NaN	NaN	NaN	-0.384601	NaN	NaN	NaN	NaN	NaN	NaN	NaN	-0.684179	NaN	NaN	0.197236	0.400538	0.321351	0.259182	-0.179645	-0.299578	-0.16728	0.140517	NaN	NaN	NaN	NaN	NaN	0.104367	0.323058
NaN	-0.255937	S							1	5.19592e-58	250.64	227.15	71.085	0.50694	26087000	16755000	9332400	208	NaN	NaN	NaN	NaN	NaN	-0.384601	NaN	NaN	NaN	NaN	NaN	NaN	NaN	-0.684179	NaN	NaN	0.197236	0.400538	0.321351	0.259182	-0.179645	-0.299578	-0.16728	0.140517	NaN	NaN	NaN	NaN	NaN	0.104367	0.323058
0.288439	0.33531	S							1	4.25947e-40	235.21	235.21	235.21	-0.25403	566350000	254610000	311740000	1728	0.467428	0.180765	0.588	0.289452	0.665175	0.373535	0.36678	0.123599	0.664665	0.581303	0.909351	0.548634	0.48553	0.0739573	0.1995	0.264116	0.197236	0.400538	0.321351	0.259182	-0.179645	-0.299578	-0.16728	0.140517	0.0328246	0.181176	-0.214585	0.791463	4	0.0340792	0.184605
0.0424448	0.304903	S							1	2.34871e-09	162.32	133.08	162.32	-0.92201	309480000	153320000	156160000	1807	0.208429	0.139787	0.0532712	0.0664346	1.20233	0.0912338	0.197687	-0.0975925	0.405666	0.540325	0.374622	0.325617	1.02269	-0.208344	0.0304067	0.0429245	0.197236	0.400538	0.321351	0.259182	-0.179645	-0.299578	-0.16728	0.140517	0.0328246	0.181176	-0.46058	0.545469	4	0.0340792	0.184605
-0.215725	-0.365934	S							1	0.00291304	79.036	65.999	60.49	-0.18594	30486000	16613000	13873000	75	-0.145377	-0.0788408	NaN	-0.283933	-0.336124	-0.33789	-0.334918	-0.58525	0.0518593	0.321697	NaN	-0.0247513	-0.515769	-0.637468	-0.502199	-0.444734	0.197236	0.400538	0.321351	0.259182	-0.179645	-0.299578	-0.16728	0.140517	0.0427658	0.206799	-0.873851	0.442401	3	0.0340792	0.184605
-0.737838	NaN	S							1	0.00224058	150.81	19.194	96.143	0.27115	1767200000	804110000	963040000	56	-0.734543	NaN	NaN	-0.861855	NaN	NaN	NaN	NaN	0.209266	0.404358	0.269153	-0.151683	0.164658	NaN	0.315218	0.595886	0.943809	NaN	NaN	0.710173	NaN	NaN	NaN	NaN	0.0613518	0.247693	-1.80357	0.327899	2	NaN	NaN
-0.446964	NaN	S							1	8.88037e-11	183.99	165.95	145.06	0.12904	1288400000	521390000	767040000	326	-0.405171	NaN	NaN	-0.522278	NaN	NaN	NaN	NaN	0.538637	0.545771	0.567351	0.187894	0.667483	0.387693	-0.217776	0.429107	0.943809	NaN	NaN	0.710173	NaN	NaN	NaN	NaN	0.0613518	0.247693	-1.5127	0.618772	2	NaN	NaN
-0.0103311	NaN	S							1	2.95217e-14	208.79	190.89	145.06	0.12904	1062400000	434680000	627700000	330	-0.219159	NaN	NaN	0.295874	NaN	NaN	NaN	NaN	0.72465	1.08161	1.00403	1.00605	0.226755	0.154194	0.109829	0.134878	0.943809	NaN	NaN	0.710173	NaN	NaN	NaN	NaN	0.0613518	0.247693	-1.07607	1.05541	2	NaN	NaN
1.43547	NaN	S							1	9.41609e-08	151.79	147.61	111.63	-0.18903	365500000	197660000	167840000	4738	NaN	NaN	1.94753	NaN	NaN	NaN	NaN	NaN	0.378955	-0.000259717	0.111031	0.328032	0.0550568	-0.0919711	-0.14256	-0.176185	NaN	NaN	-1.8365	NaN	NaN	NaN	NaN	NaN	0.108536	0.329448	-2.75056	5.6215	1	NaN	NaN
1.40071	NaN	S							1	1.67454e-62	276.75	262.06	276.75	0.6854	246430000	127190000	119240000	2274	NaN	NaN	1.90235	NaN	NaN	NaN	NaN	NaN	-0.0457441	NaN	0.065848	0.0831112	-0.125195	0.0984196	0.0361869	0.0103502	NaN	NaN	-1.8365	NaN	NaN	NaN	NaN	NaN	0.108536	0.329448	-2.78532	5.58674	1	NaN	NaN
1.27647	NaN	S							1	1.56564e-07	114.99	87.594	109.13	-1.6389	7114600	4479700	2634900	2251	NaN	NaN	1.74087	NaN	NaN	NaN	NaN	NaN	-0.649095	NaN	-0.0956354	NaN	NaN	NaN	NaN	NaN	NaN	NaN	-1.8365	NaN	NaN	NaN	NaN	NaN	0.108536	0.329448	-2.90956	5.4625	1	NaN	NaN
1.4856	NaN	S							1	5.08341e-54	254.82	254.82	206.62	-0.58503	108030000	55406000	52619000	2260	NaN	NaN	2.0127	NaN	NaN	NaN	NaN	NaN	-0.168431	0.350837	0.176195	0.0717627	0.234379	-0.0871356	-0.127731	0.0427844	NaN	NaN	-1.8365	NaN	NaN	NaN	NaN	NaN	0.108536	0.329448	-2.70043	5.67163	1	NaN	NaN
0.304401	NaN	S							1	9.38737e-88	270.35	253.69	176.76	-0.39439	502040000	325650000	176390000	1834	NaN	NaN	0.477381	NaN	NaN	NaN	NaN	NaN	-0.0231085	-1.78702	-1.35912	0.300651	-0.407459	-0.683182	-0.452827	-0.556542	NaN	NaN	-1.8365	NaN	NaN	NaN	NaN	NaN	0.108536	0.329448	-3.88163	4.49043	1	NaN	NaN
1.43156	NaN	S							1	2.3915e-51	229.07	205.9	181.75	-0.086051	156830000	85868000	70966000	1151	NaN	NaN	1.94245	NaN	NaN	NaN	NaN	NaN	0.412944	-0.145557	0.105946	-0.520293	-0.391702	-0.224216	-0.290021	-0.360046	NaN	NaN	-1.8365	NaN	NaN	NaN	NaN	NaN	0.108536	0.329448	-2.75447	5.61759	1	NaN	NaN
1.26034	NaN	S							1	1.39158e-33	223.85	209.96	223.85	0.43305	141720000	84589000	57133000	3130	NaN	NaN	1.7199	NaN	NaN	NaN	NaN	NaN	-0.0921249	0.0434844	-0.116598	-0.209411	-0.418504	-0.536231	-0.451287	-0.470789	NaN	NaN	-1.8365	NaN	NaN	NaN	NaN	NaN	0.108536	0.329448	-2.92569	5.44637	1	NaN	NaN
NaN	NaN	S							1	1.11973e-51	256.71	239.64	256.71	0.96351	23098000	12795000	10303000	4822	NaN	NaN	NaN	NaN	NaN	NaN	NaN	NaN	0.161436	NaN	NaN	NaN	-0.487035	NaN	NaN	NaN	NaN	NaN	-1.8365	NaN	NaN	NaN	NaN	NaN	NaN	NaN	NaN	NaN	NaN	NaN	NaN
1.38372	NaN	S							1	1.20487e-83	282.38	282.38	125.73	1.228	642480000	339200000	303280000	1671	NaN	NaN	1.88027	NaN	NaN	NaN	NaN	NaN	0.240986	0.0241777	0.0437644	-0.0283369	-0.0408233	0.806613	-0.25226	-0.163187	NaN	NaN	-1.8365	NaN	NaN	NaN	NaN	NaN	0.108536	0.329448	-2.80231	5.56975	1	NaN	NaN
1.27274	NaN	S							1	0.000277311	114.89	84.325	114.89	0.97529	51346000	27182000	24163000	654	NaN	NaN	1.73602	NaN	NaN	NaN	NaN	NaN	-0.0190972	-0.135063	-0.100484	-0.100701	NaN	-0.367806	-0.37992	-0.499932	NaN	NaN	-1.8365	NaN	NaN	NaN	NaN	NaN	0.108536	0.329448	-2.91329	5.45877	1	NaN	NaN
1.41315	NaN	S							1	6.71811e-71	275.07	255.58	219.53	1.2583	636720000	372290000	264430000	4359	NaN	NaN	1.91852	NaN	NaN	NaN	NaN	NaN	-0.0992317	-0.0875494	0.0820213	0.067088	-0.341226	-0.287941	-0.459854	-0.387657	NaN	NaN	-1.8365	NaN	NaN	NaN	NaN	NaN	0.108536	0.329448	-2.77288	5.59918	1	NaN	NaN
1.50498	NaN	S							1	5.66994e-24	160.26	138.4	160.26	-0.77823	70422000	38229000	32193000	4883	NaN	NaN	2.03788	NaN	NaN	NaN	NaN	NaN	0.185232	0.0869197	0.201383	0.0816123	-0.260722	-0.405566	-0.19952	-0.164496	NaN	NaN	-1.8365	NaN	NaN	NaN	NaN	NaN	0.108536	0.329448	-2.68105	5.69101	1	NaN	NaN
1.58522	NaN	S							1	1.1962e-151	371.03	356.03	275.83	-0.98158	655280000	368660000	286620000	1180	NaN	NaN	2.14218	NaN	NaN	NaN	NaN	NaN	-0.0957278	0.0776532	0.305679	0.110096	-0.397448	-0.358417	-0.330973	-0.400797	NaN	NaN	-1.8365	NaN	NaN	NaN	NaN	NaN	0.108536	0.329448	-2.60081	5.77125	1	NaN	NaN
0.00862235	0.147735	S							1	0.00548919	99.136	59.489	85.676	-0.45561	162460000	77024000	85441000	2510	0.11985	NaN	0.0113714	NaN	0.318095	0.226673	0.154637	-0.0057562	0.102053	NaN	-0.0679237	NaN	0.551983	0.526269	0.375957	0.170694	-0.0177968	-0.0442259	-0.0792952	-0.0288961	0.233888	0.299596	0.22132	0.17645	0.0613516	0.247693	-1.05711	1.07436	2	0.0340792	0.184605
0.0725269	-0.120636	S							1	2.23968e-14	212.9	162.79	150.49	0.56204	1144100000	590880000	553220000	2454	0.146618	0.170935	0.162679	0.117038	-0.0794344	-0.186163	-0.103226	-0.132826	0.128821	0.126709	0.0833836	0.0881415	0.154454	0.113434	0.118094	0.0436244	-0.0177968	-0.0442259	-0.0792952	-0.0288961	0.233888	0.299596	0.22132	0.17645	0.0328246	0.181176	-0.430497	0.575551	4	0.0340792	0.184605
-0.151117	0.0408416	S							1	5.31512e-06	113.56	113.56	113.56	-0.32901	637550000	322700000	314850000	2462	-0.257885	-0.106415	0.0412148	-0.0412675	0	-0.059954	0.171107	0.106404	-0.275682	-0.150641	-0.0380803	-0.0701635	0.233888	0.239642	0.392427	0.282855	-0.0177968	-0.0442259	-0.0792952	-0.0288961	0.233888	0.299596	0.22132	0.17645	0.0328246	0.181176	-0.654141	0.351907	4	0.0340792	0.184605
-1.16192	NaN	S							1	0.0137489	74.524	51.743	74.524	-0.37299	3783500	2678400	1105000	1903	NaN	NaN	-1.42853	NaN	NaN	NaN	NaN	NaN	NaN	NaN	-1.50783	NaN	NaN	NaN	NaN	NaN	-0.0177968	-0.0442259	-0.0792952	-0.0288961	0.233888	0.299596	0.22132	0.17645	0.108536	0.329448	-5.34795	3.02411	1	NaN	NaN
-0.0027377	0.0194264	S							1	4.1867e-06	134.99	107.66	131.5	1.0522	220020000	115040000	104980000	119	-0.233809	0.269815	0.335904	-0.098264	0.14253	-0.259561	0.0969964	0.14221	-0.335918	0.0844725	0.286999	-0.123764	0.0668125	-0.329921	0.00216244	0.0418037	-0.102109	-0.185343	-0.0489047	-0.0255001	-0.0757176	-0.0703604	-0.0948339	-0.100407	0.0328246	0.181176	-0.505762	0.500287	4	0.0340792	0.184605
-0.319673	0.141291	S							1	2.78423e-107	326.37	295.98	69.427	0.29932	654640000	442680000	211950000	280	-0.358898	NaN	-0.317823	-0.195934	0.0958372	0.238596	0.120552	0.209963	0.571725	NaN	0.682393	0.768502	-1.46694	-1.29548	-1.49504	-1.39361	0.930624	0.906044	1.00022	0.964436	-1.56277	-1.53408	-1.6156	-1.60358	0.0427655	0.206798	-0.977797	0.338452	3	0.0340792	0.184605
-0.294325	-0.352756	S							1	1.66236e-22	185.09	174.04	69.427	0.29932	1827100000	1283300000	543820000	269	-0.384655	-0.0102761	-0.267556	-0.317628	-0.489883	-0.55292	-0.322227	-0.170457	0.545968	0.895768	0.73266	0.646808	-2.05266	-2.087	-1.93782	-1.77403	0.930624	0.906044	1.00022	0.964436	-1.56277	-1.53408	-1.6156	-1.60358	0.0328246	0.181176	-0.797349	0.2087	4	0.0340792	0.184605
NaN	-0.559106	S							1	1.2171e-41	215.84	198.02	215.84	-2.9447	26629000	16835000	9794400	296	NaN	NaN	NaN	NaN	NaN	-0.825379	NaN	NaN	NaN	NaN	NaN	NaN	0.561693	-1.09034	-1.04272	NaN	0.751806	0.527371	0.647545	NaN	NaN	-0.264963	NaN	NaN	NaN	NaN	NaN	NaN	NaN	0.104367	0.323058
-0.245726	0.153435	S							1	1.58915e-217	415.48	415.48	415.48	-0.91048	155770000	76450000	79325000	301	-0.233574	NaN	-0.220153	NaN	NaN	0.210586	NaN	NaN	0.518233	NaN	0.427392	0.609566	0.339251	-0.0543773	-0.216636	0.0568609	0.751806	0.527371	0.647545	NaN	NaN	-0.264963	NaN	NaN	0.0613516	0.247693	-1.31146	0.820009	2	0.104367	0.323058
NaN	-0.745567	S							1	0.00230358	135.86	39.497	135.86	1.7108	19320000	14222000	5097600	55	NaN	NaN	NaN	NaN	NaN	NaN	-1.0967	NaN	NaN	NaN	NaN	NaN	NaN	NaN	-0.947834	NaN	NaN	NaN	NaN	NaN	-0.0261463	0.23008	0.148869	NaN	NaN	NaN	NaN	NaN	NaN	0.104367	0.323059
NaN	0.189946	S							1	3.34006e-08	150.22	135.66	150.22	1.0422	2848600	1082500	1766100	69	NaN	NaN	NaN	NaN	0.289541	NaN	NaN	NaN	NaN	NaN	NaN	NaN	0.263395	NaN	NaN	NaN	NaN	NaN	NaN	NaN	-0.0261463	0.23008	0.148869	NaN	NaN	NaN	NaN	NaN	NaN	0.104366	0.323058
-0.0784727	-0.0315386	S							1	1.51133e-101	263.22	248.09	248.5	-2.0342	134450000	74543000	59911000	355	0.30097	-0.498749	NaN	0.142531	0.0353858	-0.248821	-0.0531634	0.161782	0.32458	-0.356532	NaN	0.223052	-0.29635	-0.639085	-0.286339	-0.072938	0.0236102	0.142217	0.126709	0.0805212	-0.331736	-0.390264	-0.233176	-0.23472	0.0427658	0.206799	-0.736599	0.579653	3	0.0340792	0.184605
NaN	NaN	S							1	6.07096e-70	265.07	252.32	242.18	-2.3082	58698000	29255000	29443000	196	NaN	NaN	NaN	NaN	NaN	NaN	NaN	NaN	0.858379	0.859334	0.814837	0.853916	-0.482775	-0.209695	-0.479935	-0.196492	NaN	NaN	NaN	NaN	NaN	NaN	NaN	NaN	NaN	NaN	NaN	NaN	NaN	NaN	NaN
NaN	NaN	S							1	2.23309e-05	157.77	101.51	157.77	-1.4007	188780000	85960000	102820000	445	NaN	NaN	NaN	NaN	NaN	NaN	NaN	NaN	0.27035	1.27226	NaN	0.662752	NaN	NaN	-0.301657	-0.234329	NaN	NaN	NaN	NaN	NaN	NaN	NaN	NaN	NaN	NaN	NaN	NaN	NaN	NaN	NaN
0.273538	-0.0558854	S							1	2.82015e-185	383.12	347.57	92.439	-0.048134	386370000	286870000	99504000	237	0.104163	0.474858	0.44338	0.439175	0.177667	-0.151884	-0.061321	-0.177717	-0.350283	0.0177795	-0.0598407	0.0647449	-1.57798	-1.66251	-1.69185	-1.77818	-0.454447	-0.457078	-0.503221	-0.37443	-1.75565	-1.51062	-1.63053	-1.60047	0.0328246	0.181176	-0.229486	0.776563	4	0.0340792	0.184605
0.472634	0.050604	S							1	1.33629e-61	283.13	256.18	283.13	-0.95714	802650000	556980000	245670000	203	0.555559	0.627132	0.59651	0.538444	0.0324194	0.0413716	0.155274	0.0319732	0.101112	0.170053	0.0932897	0.164014	-1.72323	-1.46925	-1.47525	-1.56849	-0.454447	-0.457078	-0.503221	-0.37443	-1.75565	-1.51062	-1.63053	-1.60047	0.0328246	0.181176	-0.0303905	0.975658	4	0.0340792	0.184605
NaN	NaN	S							1	2.40752e-15	180.32	180.32	180.32	1.0577	308890000	128910000	179970000	232	NaN	NaN	NaN	NaN	NaN	NaN	NaN	NaN	-0.645345	-0.994154	-0.844976	-0.732045	1.68212	NaN	1.39901	1.40447	NaN	NaN	NaN	NaN	NaN	NaN	NaN	NaN	NaN	NaN	NaN	NaN	NaN	NaN	NaN
0.0781156	0.127759	S							1	0.00264343	127.68	36.611	127.68	1.4451	430220000	189070000	241150000	361	0.161469	0.0498851	0.119997	0.289948	0.165424	0.0665412	0.241798	0.130917	0.675364	0.579856	0.602742	0.77197	0.473319	0.385928	0.53057	0.280956	0.513895	0.529971	0.482745	0.482022	0.307895	0.319387	0.288772	0.15004	0.0328246	0.181176	-0.424909	0.58114	4	0.0340792	0.184605
-0.253342	0.240851	S							1	6.16019e-112	318.69	304.9	261.39	-1.5935	354960000	192140000	162820000	299	0.52537	0.104136	0.269114	-1.70252	0.299161	0.557348	0.0326032	0.219267	0.572211	0.133695	0.289598	-1.66887	-0.12191	0.10017	-0.320828	-0.158365	0.0468402	0.0295589	0.0204844	0.033652	-0.421071	-0.457177	-0.353432	-0.377632	0.0328246	0.181176	-0.756366	0.249682	4	0.0340792	0.184605
0.222202	0.417572	S							1	5.7125e-05	138.45	57.432	138.45	0.43791	208990000	87726000	121270000	73	0.146154	0.891519	0.0636041	0.139565	0.306112	NaN	0.469552	0.714735	-0.0243698	0.720979	-0.00466741	0.0142124	0.839476	NaN	0.86845	1.18066	-0.170524	-0.17054	-0.0682716	-0.125353	0.533364	0.427606	0.398898	0.465922	0.0328246	0.181176	-0.280822	0.725227	4	0.0439416	0.209623
NaN	NaN	S							1	4.40728e-40	230.27	230.27	109.89	0.0030391	108380000	54617000	53758000	178	NaN	NaN	NaN	NaN	NaN	NaN	NaN	NaN	-0.391039	NaN	-0.295553	NaN	-0.0148494	0.110898	0.00719549	0.0848807	NaN	NaN	NaN	NaN	NaN	NaN	NaN	NaN	NaN	NaN	NaN	NaN	NaN	NaN	NaN
-0.153185	-0.104465	S							1	9.87715e-79	290.69	290.69	259.96	0.037343	2269000000	1229300000	1039600000	241	-0.238783	-0.0935593	0.0261757	-0.0670807	-0.161556	-0.258369	-0.161769	0.152071	-0.0751552	-0.126848	-0.0390436	-0.121848	-0.503568	-0.499708	-0.43189	-0.367601	0.163628	-0.033289	-0.0652193	-0.0547668	-0.342012	-0.241339	-0.270121	-0.519673	0.0328246	0.181176	-0.65621	0.349839	4	0.0340792	0.184605
-0.766478	NaN	S							1	0.00214976	109.83	55.218	109.83	0.49495	4269900	2832400	1437500	300	-0.966593	NaN	NaN	NaN	NaN	NaN	NaN	NaN	-0.802965	NaN	NaN	NaN	NaN	NaN	NaN	NaN	0.163628	-0.033289	-0.0652193	-0.0547668	-0.342012	-0.241339	-0.270121	-0.519673	0.108537	0.329449	-4.95252	3.41957	1	NaN	NaN
0.22609	-0.059046	S							1	1.58466e-45	228.85	228.85	228.85	0.59	27682000	13972000	13710000	234	NaN	NaN	0.223776	0.448712	NaN	0.0125933	NaN	-0.122491	NaN	NaN	0.420509	0.612211	NaN	-0.0118498	NaN	-0.253962	0.206643	0.303927	0.196733	0.163499	-0.105644	-0.0244432	0.138421	-0.131471	0.0613516	0.247692	-0.839645	1.29182	2	0.0618424	0.248681
NaN	NaN	S							1	5.43939e-06	158.02	158.02	75.479	-0.47616	274940000	148750000	126190000	413	NaN	NaN	NaN	NaN	NaN	NaN	NaN	NaN	-0.712575	-0.85285	-1.01628	-0.881135	0.547154	0.246347	0.188654	0.414893	NaN	NaN	NaN	NaN	NaN	NaN	NaN	NaN	NaN	NaN	NaN	NaN	NaN	NaN	NaN
-0.288927	-0.0940649	S							1	1.57556e-52	257.88	257.88	101.64	2.4706	2786100000	1512500000	1273600000	758	NaN	NaN	-0.293821	NaN	0.0309047	-0.265745	-0.101887	NaN	-0.420665	-0.384847	-0.396441	-0.402397	0.0267293	-0.263438	-0.00684012	0.0965318	NaN	NaN	-0.10262	NaN	-0.00417541	0.00230651	0.0950467	NaN	0.108536	0.329448	-4.47496	3.8971	1	0.0439415	0.209622
-0.0263811	-0.121922	S							1	0.00120307	118.97	93.346	110.31	0.16125	81149000	41908000	39242000	743	NaN	NaN	0.0474337	NaN	-0.0700226	-0.0501966	-0.312722	NaN	-0.841353	-0.0891906	-0.0551865	0.186881	-0.074198	-0.0478901	-0.217675	-0.137822	NaN	NaN	-0.10262	NaN	-0.00417541	0.00230651	0.0950467	NaN	0.108536	0.329448	-4.21241	4.15965	1	0.0439415	0.209622
-0.0770875	-0.27399	S							1	2.61604e-24	219.43	199.44	175.28	-0.81512	1563300000	876500000	686760000	358	NaN	NaN	-0.0184741	NaN	-0.334385	-0.296037	-0.327748	NaN	-0.211598	-0.0499348	-0.121094	-0.251934	-0.33856	-0.29373	-0.232701	-0.165952	NaN	NaN	-0.10262	NaN	-0.00417541	0.00230651	0.0950467	NaN	0.108536	0.329448	-4.26312	4.10894	1	0.0439415	0.209622
-0.144868	0.107814	S							1	3.99957e-44	267.08	231.44	218.6	0.11157	6140200000	3254600000	2885600000	576	NaN	NaN	-0.106574	NaN	0.185214	0.145651	0.0296785	NaN	-0.159799	-0.239157	-0.209195	-0.239719	0.181039	0.147958	0.124725	0.0522768	NaN	NaN	-0.10262	NaN	-0.00417541	0.00230651	0.0950467	NaN	0.108536	0.329448	-4.3309	4.04116	1	0.0439415	0.209622
-0.0420481	0.0514309	S							1	9.69262e-79	284.57	270.14	123.83	-0.81159	2475500000	1285800000	1189700000	491	NaN	NaN	0.0270697	NaN	-0.0220003	0.213558	-0.0257569	NaN	0.199876	-0.212551	-0.0755505	-0.27073	-0.0261757	0.215865	0.0692898	0.0204844	NaN	NaN	-0.10262	NaN	-0.00417541	0.00230651	0.0950467	NaN	0.108536	0.329448	-4.22808	4.14398	1	0.0439415	0.209622
-0.27772	-0.0174181	S							1	6.03356e-22	191.47	176.84	184.8	-1.4867	44596000	23661000	20935000	446	NaN	NaN	-0.279254	NaN	-0.0133438	-0.0862121	0.0275598	NaN	-0.433526	NaN	-0.381874	NaN	-0.0175193	-0.0839056	0.122607	0.112366	NaN	NaN	-0.10262	NaN	-0.00417541	0.00230651	0.0950467	NaN	0.108536	0.329448	-4.46375	3.90831	1	0.0439415	0.209622
0.250803	0.090898	S							1	1.11006e-95	315.88	294.13	315.88	-0.99675	2591700000	1280800000	1310900000	467	NaN	NaN	0.407715	NaN	0.157073	0.240509	-0.0954651	NaN	0.196229	0.231678	0.305095	0.161694	0.152897	0.242816	-0.000418408	0.137897	NaN	NaN	-0.10262	NaN	-0.00417541	0.00230651	0.0950467	NaN	0.108536	0.329448	-3.93523	4.43683	1	0.0439415	0.209622
NaN	NaN	S							1	5.84111e-05	115.34	88.828	101.53	0.78372	43585000	20321000	23265000	1399	NaN	NaN	NaN	NaN	NaN	NaN	NaN	NaN	0.752663	0.853756	0.853676	0.562474	-0.463231	-0.608364	NaN	-0.490699	NaN	NaN	NaN	NaN	NaN	NaN	NaN	NaN	NaN	NaN	NaN	NaN	NaN	NaN	NaN
NaN	NaN	S							1	0.0033972	86.699	74.431	86.699	1.1283	10848000	3713000	7134800	1373	NaN	NaN	NaN	NaN	NaN	NaN	NaN	NaN	NaN	NaN	-1.61383	NaN	1.77775	1.57216	NaN	NaN	NaN	NaN	NaN	NaN	NaN	NaN	NaN	NaN	NaN	NaN	NaN	NaN	NaN	NaN	NaN
-0.137049	-0.0269202	S							1	9.97993e-54	249.41	249.41	42.806	-0.21322	1099000000	533150000	565830000	891	-0.0627161	-0.146184	-0.0697709	-0.0251929	-0.0187717	0.0332514	-0.0277604	-0.0709665	0.132379	0.00891703	0.0779266	0.168642	0.315682	0.297367	0.21176	0.130667	0.195096	0.155102	0.147697	0.193835	0.334454	0.264116	0.23952	0.201634	0.0328246	0.181176	-0.640073	0.365975	4	0.0340792	0.184605
-0.00208662	NaN	S							1	1.41181e-17	234.79	191.95	234.79	0.0086767	140580000	64984000	75597000	1127	0.188512	0.307684	-0.142944	-0.0768048	NaN	NaN	NaN	NaN	0.383608	0.462785	0.00475299	0.11703	NaN	NaN	NaN	NaN	0.195096	0.155102	0.147697	0.193835	0.334454	0.264116	0.23952	0.201634	0.0328246	0.181176	-0.505111	0.500938	4	NaN	NaN
-0.112774	-0.0742997	S							1	0.00193994	135	100.81	89.542	1.5029	223460000	108820000	114640000	164	NaN	NaN	-0.0648586	NaN	-0.13282	-0.000240194	NaN	-0.0751896	NaN	NaN	0.0828389	NaN	0.201634	0.263876	NaN	0.126444	0.195096	0.155102	0.147697	0.193835	0.334454	0.264116	0.23952	0.201634	0.108536	0.329448	-4.2988	4.07326	1	0.0439416	0.209623
NaN	-0.215019	S							1	1.79675e-11	176.25	157.63	176.25	-0.21945	77955000	42281000	35674000	136	NaN	NaN	NaN	NaN	NaN	NaN	-0.252622	-0.240248	NaN	NaN	NaN	NaN	NaN	NaN	-0.0131013	-0.0386137	0.195096	0.155102	0.147697	0.193835	0.334454	0.264116	0.23952	0.201634	NaN	NaN	NaN	NaN	NaN	0.0618424	0.248681
NaN	-0.00828975	S							1	0.000104342	85.496	79.843	85.496	0.6052	3374100	1813000	1561100	153	NaN	NaN	NaN	NaN	NaN	NaN	-0.0247737	NaN	NaN	NaN	NaN	NaN	NaN	NaN	0.214747	NaN	0.195096	0.155102	0.147697	0.193835	0.334454	0.264116	0.23952	0.201634	NaN	NaN	NaN	NaN	NaN	0.104367	0.323059
NaN	-0.11655	S							1	0.000451447	116.6	99.478	73.219	0.85529	110540000	52227000	58308000	1169	NaN	NaN	NaN	NaN	-0.196557	NaN	-0.230746	0.0728962	NaN	NaN	NaN	NaN	0.137897	NaN	0.00877379	0.27453	0.195096	0.155102	0.147697	0.193835	0.334454	0.264116	0.23952	0.201634	NaN	NaN	NaN	NaN	NaN	0.0439416	0.209623
NaN	-0.11655	S							1	0.000451447	116.6	99.478	73.219	0.85529	110540000	52227000	58308000	1172	NaN	NaN	NaN	NaN	-0.196557	NaN	-0.230746	0.0728962	NaN	NaN	NaN	NaN	0.137897	NaN	0.00877379	0.27453	0.195096	0.155102	0.147697	0.193835	0.334454	0.264116	0.23952	0.201634	NaN	NaN	NaN	NaN	NaN	0.0439416	0.209623
NaN	-0.0751979	S							1	0.0037813	75.618	68.959	73.219	0.85529	92819000	43285000	49534000	1175	NaN	NaN	NaN	NaN	-0.196557	NaN	NaN	0.0728962	NaN	NaN	NaN	NaN	0.137897	NaN	NaN	0.27453	0.195096	0.155102	0.147697	0.193835	0.334454	0.264116	0.23952	0.201634	NaN	NaN	NaN	NaN	NaN	0.0618421	0.248681
0.557879	-0.212987	S							1	9.04247e-10	169.09	111.93	169.09	1.104	21979000	7076200	14902000	1244	NaN	1.17273	0.295218	NaN	-0.296284	NaN	NaN	NaN	NaN	1.5146	0.548239	NaN	-0.111305	NaN	NaN	NaN	0.0680517	0.341872	0.253021	0.199248	0.184979	0.168514	0.15082	0.426211	0.0613517	0.247693	-0.507857	1.62361	2	0.104366	0.323058
NaN	NaN	S							1	8.52064e-24	164.55	124.65	154.02	-1.4555	66513000	22928000	43586000	832	NaN	NaN	NaN	NaN	NaN	NaN	NaN	NaN	NaN	-0.520273	-0.497425	-0.22597	1.70447	1.61098	1.37412	1.44095	NaN	NaN	NaN	NaN	NaN	NaN	NaN	NaN	NaN	NaN	NaN	NaN	NaN	NaN	NaN
NaN	NaN	S							1	3.02592e-23	173.03	153.78	173.03	-3.0278	25123000	12025000	13098000	704	NaN	NaN	NaN	NaN	NaN	NaN	NaN	NaN	-0.860609	-0.973186	NaN	-0.880206	1.14156	NaN	NaN	1.94864	NaN	NaN	NaN	NaN	NaN	NaN	NaN	NaN	NaN	NaN	NaN	NaN	NaN	NaN	NaN
NaN	NaN	S							1	0.0128012	54.813	54.813	54.813	-0.74382	9427700	5491800	3935900	291	NaN	NaN	NaN	NaN	NaN	NaN	NaN	NaN	NaN	NaN	NaN	NaN	NaN	-0.198312	NaN	NaN	-0.178992	0.14991	NaN	NaN	NaN	NaN	NaN	NaN	NaN	NaN	NaN	NaN	NaN	NaN	NaN
-0.29556	NaN	S							1	1.86364e-49	210.21	199.1	77.911	-0.60862	396620000	219630000	176990000	353	-0.147397	-0.39944	NaN	NaN	NaN	NaN	NaN	NaN	-0.326389	-0.249531	-0.193288	-0.298123	-0.474693	-0.440714	-0.709646	-0.33408	-0.178992	0.14991	NaN	NaN	NaN	NaN	NaN	NaN	0.061352	0.247693	-1.3613	0.770178	2	NaN	NaN
-0.29556	NaN	S							1	1.86364e-49	210.21	199.1	96.131	0.54465	393790000	217850000	175950000	359	-0.147397	-0.39944	NaN	NaN	NaN	NaN	NaN	NaN	-0.326389	-0.249531	-0.193288	-0.298123	-0.181542	-0.440714	-0.400911	-0.33408	-0.178992	0.14991	NaN	NaN	NaN	NaN	NaN	NaN	0.061352	0.247693	-1.3613	0.770178	2	NaN	NaN
-0.119565	NaN	S							1	2.989e-65	275.69	275.69	198.84	0.3017	3582400000	2032200000	1550200000	10	0.0989193	-0.241005	NaN	NaN	NaN	NaN	NaN	NaN	-0.0800727	-0.0910949	0.0554733	-0.0150972	-0.350541	-0.455712	-0.502383	-0.268643	-0.178992	0.14991	NaN	NaN	NaN	NaN	NaN	NaN	0.061352	0.247693	-1.1853	0.946173	2	NaN	NaN
-0.311528	-0.162699	S							1	6.14316e-05	133.76	77.95	72.932	-0.34632	5204600000	2780300000	2424400000	946	-0.631892	-0.088977	-0.162374	-0.170844	-0.0238374	-0.258787	-0.144769	-0.2616	-0.565631	-0.0236804	-0.0896511	-0.18092	0.0206267	-0.112132	-0.0121262	-0.259582	0.0662615	0.0652966	0.0727232	-0.0100762	0.044464	0.146655	0.132643	0.00201835	0.0328246	0.181176	-0.814553	0.191496	4	0.0340792	0.184605
-0.311528	-0.162699	S							1	6.14316e-05	133.76	77.95	72.932	-0.34632	5204600000	2780300000	2424400000	948	-0.631892	-0.088977	-0.162374	-0.170844	-0.0238374	-0.258787	-0.144769	-0.2616	-0.565631	-0.0236804	-0.0896511	-0.18092	0.0206267	-0.112132	-0.0121262	-0.259582	0.0662615	0.0652966	0.0727232	-0.0100762	0.044464	0.146655	0.132643	0.00201835	0.0328246	0.181176	-0.814553	0.191496	4	0.0340792	0.184605
-0.13576	-0.24809	S							1	6.14316e-05	100.56	100.56	72.932	-0.34632	1154600000	600550000	554010000	951	-0.0109269	-0.0589627	-0.263111	0.0346796	-0.319081	-0.311443	-0.259853	-0.178937	0.0553346	0.00633396	-0.190388	0.0246034	-0.274617	-0.164787	-0.127211	-0.176919	0.0662615	0.0652966	0.0727232	-0.0100762	0.044464	0.146655	0.132643	0.00201835	0.0328246	0.181176	-0.638784	0.367264	4	0.0340792	0.184605
-0.128972	0.0965904	S							1	0.00495497	84.213	75.314	84.213	0.13537	215720000	102500000	113220000	244	0.400496	-0.165997	-0.192594	-0.311041	0.65153	-1.00096	NaN	0.731423	0.466758	-0.100701	-0.119871	-0.321117	0.695994	-0.85431	NaN	0.733441	0.0662615	0.0652966	0.0727232	-0.0100762	0.044464	0.146655	0.132643	0.00201835	0.0328246	0.181176	-0.631997	0.374052	4	0.0439416	0.209623
-0.0292081	NaN	S							1	0.000700662	72.932	72.932	72.932	-0.34632	42664000	20075000	22589000	954	NaN	NaN	0.12338	-0.0380227	NaN	NaN	NaN	NaN	NaN	NaN	0.196103	-0.0480989	NaN	NaN	NaN	NaN	0.0662615	0.0652966	0.0727232	-0.0100762	0.044464	0.146655	0.132643	0.00201835	0.0613516	0.247692	-1.09494	1.03653	2	NaN	NaN
NaN	NaN	S							1	1.8102e-44	197.79	186.26	197.79	-0.67655	246150000	164360000	81797000	176	NaN	NaN	NaN	NaN	NaN	NaN	NaN	NaN	NaN	1.22842	0.51005	NaN	-0.42252	NaN	-1.85684	-1.9402	NaN	NaN	NaN	NaN	NaN	NaN	NaN	NaN	NaN	NaN	NaN	NaN	NaN	NaN	NaN
NaN	NaN	S							1	1.96185e-210	388.16	376.38	388.16	-0.30208	290580000	204430000	86145000	221	NaN	NaN	NaN	NaN	NaN	NaN	NaN	NaN	1.25635	1.67107	1.37945	NaN	-1.57222	-1.29552	-1.37681	-1.41646	NaN	NaN	NaN	NaN	NaN	NaN	NaN	NaN	NaN	NaN	NaN	NaN	NaN	NaN	NaN
NaN	NaN	S							1	7.25722e-25	232.6	209.48	232.6	0.37689	28994000	18848000	10146000	1191	NaN	NaN	NaN	NaN	NaN	NaN	NaN	NaN	NaN	NaN	NaN	2.60855	-1.16188	-1.12058	-1.25787	-1.46977	NaN	NaN	NaN	NaN	NaN	NaN	NaN	NaN	NaN	NaN	NaN	NaN	NaN	NaN	NaN
NaN	NaN	S							1	1.49596e-26	186.27	174.22	153.81	1.0379	29098000	7223600	21874000	1044	NaN	NaN	NaN	NaN	NaN	NaN	NaN	NaN	NaN	NaN	NaN	NaN	1.86433	2.04963	1.34033	NaN	NaN	NaN	NaN	NaN	NaN	NaN	NaN	0.323082	NaN	NaN	NaN	NaN	NaN	NaN	NaN
NaN	NaN	S							1	2.65984e-13	123.45	123.45	123.45	-0.10125	370020000	232480000	137530000	723	NaN	NaN	NaN	NaN	NaN	NaN	NaN	NaN	-0.481304	-0.57336	-0.409891	-0.402359	-0.655535	-0.732308	-0.648801	-0.566976	NaN	NaN	NaN	NaN	NaN	NaN	NaN	NaN	NaN	NaN	NaN	NaN	NaN	NaN	NaN
NaN	NaN	S							1	1.46506e-18	126.36	105.04	126.36	-0.92134	1199200	407030	792160	389	NaN	NaN	NaN	NaN	NaN	NaN	NaN	NaN	0.671656	NaN	NaN	NaN	NaN	NaN	NaN	NaN	NaN	NaN	NaN	0.296898	0.943959	1.28167	NaN	0.960067	NaN	NaN	NaN	NaN	NaN	NaN	NaN
0.162032	0.314294	S							1	1.04913e-15	182.91	171.65	182.91	0.86844	265860000	130010000	135850000	569	0.245243	0.101117	0.270026	0.365735	0.236281	0.367432	0.480451	0.351322	0.395282	0.198997	0.431463	0.506907	-0.0872888	0.0581087	0.156267	0.0297002	0.15004	0.0978804	0.161436	0.141171	-0.32357	-0.309324	-0.324184	-0.321622	0.0328246	0.181176	-0.340993	0.665056	4	0.0340792	0.184605
NaN	NaN	S							1	2.41134e-79	241.15	241.15	224.8	0.44834	191740000	80273000	111470000	1155	NaN	NaN	NaN	NaN	NaN	NaN	NaN	NaN	0.540226	0.866473	0.795434	NaN	0.66339	0.627327	NaN	NaN	NaN	NaN	NaN	NaN	NaN	NaN	NaN	NaN	NaN	NaN	NaN	NaN	NaN	NaN	NaN
NaN	NaN	S							1	3.13244e-68	238.83	238.83	158.81	-0.2304	418590000	164100000	254490000	1295	NaN	NaN	NaN	NaN	NaN	NaN	NaN	NaN	0.742955	0.869477	0.676899	0.853437	0.782073	0.685267	0.676628	0.927593	NaN	NaN	NaN	NaN	NaN	NaN	NaN	NaN	NaN	NaN	NaN	NaN	NaN	NaN	NaN
NaN	NaN	S							1	2.48618e-15	148.41	130.82	148.41	1.7144	48338000	15937000	32401000	245	NaN	NaN	NaN	NaN	NaN	NaN	NaN	NaN	NaN	NaN	0.220454	0.363564	2.10256	2.16778	1.1626	0.109294	NaN	NaN	NaN	NaN	NaN	NaN	NaN	NaN	NaN	NaN	NaN	NaN	NaN	NaN	NaN
NaN	NaN	S							1	2.48059e-115	313.39	287.02	180.8	0.85554	682110000	256670000	425440000	271	NaN	NaN	NaN	NaN	NaN	NaN	NaN	NaN	0.402286	0.787014	0.975043	0.788352	0.768587	1.02892	0.905428	1.01899	NaN	NaN	NaN	NaN	NaN	NaN	NaN	NaN	NaN	NaN	NaN	NaN	NaN	NaN	NaN
NaN	NaN	S							1	3.34612e-05	135.81	103.81	135.81	-0.15671	30091000	11189000	18903000	663	NaN	NaN	NaN	NaN	NaN	NaN	NaN	NaN	0.935761	0.357833	0.976217	0.777704	1.14287	1.06605	0.9115	0.970854	NaN	NaN	NaN	NaN	NaN	NaN	NaN	NaN	NaN	NaN	NaN	NaN	NaN	NaN	NaN
NaN	NaN	S							1	0.000469904	88.441	73.565	88.441	-0.40751	31559000	5212300	26347000	2	NaN	NaN	NaN	NaN	NaN	NaN	NaN	NaN	2.55783	2.32938	2.12833	2.43146	NaN	NaN	NaN	NaN	NaN	NaN	NaN	NaN	NaN	NaN	NaN	NaN	NaN	NaN	NaN	NaN	NaN	NaN	NaN
0.267506	0.287745	S							1	0.00201583	97.813	44.039	67.704	0.28823	46652000	21245000	25407000	123	0.394313	0.31986	0.432366	0.289099	NaN	NaN	0.405631	NaN	0.523662	0.566572	0.507008	0.420294	NaN	NaN	0.0798389	NaN	0.129349	0.246712	0.0746424	0.131194	-0.171238	-0.171433	-0.325792	-0.138172	0.0328246	0.181176	-0.235518	0.77053	4	0.104367	0.323059
NaN	NaN	S							1	9.93589e-08	160.27	127.95	160.27	-0.64822	2394500	2136100	258350	573	NaN	NaN	NaN	NaN	NaN	NaN	NaN	NaN	NaN	NaN	-2.8625	NaN	NaN	NaN	NaN	NaN	NaN	NaN	NaN	NaN	NaN	NaN	NaN	NaN	NaN	NaN	NaN	NaN	NaN	NaN	NaN
NaN	NaN	S							1	0.010301	79.469	28.123	79.469	-1.7612	6771900	364880	6407000	221	NaN	NaN	NaN	NaN	NaN	NaN	NaN	NaN	NaN	NaN	NaN	NaN	2.97942	NaN	NaN	NaN	NaN	NaN	NaN	NaN	NaN	NaN	NaN	NaN	NaN	NaN	NaN	NaN	NaN	NaN	NaN
NaN	0.747639	S							1	0.000167821	111.52	87.801	111.52	0.36474	11720000	4547100	7172600	112	NaN	NaN	NaN	NaN	NaN	NaN	NaN	1.13448	NaN	NaN	NaN	NaN	NaN	NaN	NaN	1.03928	NaN	0.219463	0.114634	NaN	0.0801119	0.206268	0.172872	-0.0952038	NaN	NaN	NaN	NaN	NaN	0.104367	0.323059
NaN	NaN	S							1	4.72719e-13	190.78	140	184.87	1.2048	806750000	310110000	496640000	50	NaN	NaN	NaN	NaN	NaN	NaN	NaN	NaN	0.473423	0.485324	0.222928	0.492417	0.849759	1.14065	1.0192	0.822526	NaN	NaN	NaN	NaN	NaN	NaN	NaN	NaN	NaN	NaN	NaN	NaN	NaN	NaN	NaN
NaN	NaN	S							1	6.59998e-75	255.04	217.68	255.04	-2.0175	26950000	16054000	10897000	3	NaN	NaN	NaN	NaN	NaN	NaN	NaN	NaN	NaN	NaN	NaN	NaN	-0.56077	NaN	NaN	NaN	NaN	NaN	NaN	NaN	NaN	NaN	NaN	NaN	NaN	NaN	NaN	NaN	NaN	NaN	NaN
-0.205188	NaN	S							1	3.77379e-15	174.65	162.99	174.65	0.20772	653860000	308490000	345360000	654	-0.0152516	-0.382898	-0.200405	0.00170575	NaN	NaN	NaN	NaN	0.376846	0.0542234	0.180657	0.34426	0.368936	0.500394	0.180657	0.0978804	0.392098	0.437121	0.381062	0.342555	NaN	NaN	NaN	NaN	0.0328246	0.181176	-0.708213	0.297836	4	NaN	NaN
-0.136609	NaN	S							1	9.46869e-99	301.92	283.14	301.92	-2.2386	495670000	262710000	232960000	1025	0.00274584	-0.126897	-0.115985	-0.0618359	NaN	NaN	NaN	NaN	0.394843	0.310224	0.265077	0.280719	-0.342378	-0.424475	-0.395151	-0.470209	0.392098	0.437121	0.381062	0.342555	NaN	NaN	NaN	NaN	0.0328246	0.181176	-0.639634	0.366415	4	NaN	NaN
-0.0545034	NaN	S							1	9.46869e-99	301.92	283.14	301.92	-2.2386	520490000	277890000	242590000	1028	0.00274584	-0.126897	-0.115985	0.291202	NaN	NaN	NaN	NaN	0.394843	0.310224	0.265077	0.633757	-0.656535	-0.424475	-0.684225	-0.53101	0.392098	0.437121	0.381062	0.342555	NaN	NaN	NaN	NaN	0.0328246	0.181176	-0.557528	0.448521	4	NaN	NaN
-0.107104	NaN	S							1	3.60162e-80	282.86	282.86	160.81	0.71086	1927300000	1060200000	867090000	811	-0.0188113	-0.165576	0.0337231	-0.0244404	NaN	NaN	NaN	NaN	0.373286	0.271545	0.414785	0.318114	-0.400111	-0.448568	-0.440342	-0.413826	0.392098	0.437121	0.381062	0.342555	NaN	NaN	NaN	NaN	0.0328246	0.181176	-0.610128	0.395921	4	NaN	NaN
NaN	NaN	S							1	0.00045064	103.26	76.549	98.943	-0.71937	9795000	4126100	5668900	145	NaN	NaN	NaN	NaN	NaN	NaN	NaN	NaN	0.711583	1.01428	0.687777	0.0054719	NaN	NaN	NaN	NaN	NaN	NaN	NaN	NaN	NaN	NaN	NaN	NaN	NaN	NaN	NaN	NaN	NaN	NaN	NaN
NaN	NaN	S							1	4.87024e-09	116.72	116.72	53.037	-1.0916	164810000	75051000	89755000	486	NaN	NaN	NaN	NaN	NaN	NaN	NaN	NaN	-0.188463	0.095722	NaN	0.0890913	0.700085	NaN	NaN	0.00863037	NaN	NaN	NaN	NaN	NaN	NaN	NaN	NaN	NaN	NaN	NaN	NaN	NaN	NaN	NaN
-0.391374	-0.510982	S							1	4.54669e-06	190.62	97.479	72.958	-0.18491	107120000	58053000	49063000	104	-0.846979	0.319872	-0.462231	-0.40807	-1.02158	-0.940501	-0.468163	0.19003	-0.482855	0.794852	-0.108456	-0.0936635	-0.693085	-0.654922	-0.227422	0.503043	0.364124	0.474981	0.353775	0.314407	0.328492	0.28558	0.240742	0.313014	0.0328246	0.181176	-0.894399	0.11165	4	0.0340792	0.184605
NaN	NaN	S							1	3.57516e-09	177.64	145.49	177.64	0.32172	80839000	38662000	42177000	33	NaN	NaN	NaN	NaN	NaN	NaN	NaN	NaN	NaN	NaN	NaN	NaN	0.118626	0.405557	0.246712	0.507719	NaN	NaN	NaN	NaN	NaN	NaN	NaN	NaN	NaN	NaN	NaN	NaN	NaN	NaN	NaN
NaN	NaN	S							1	5.62707e-06	138.42	79.746	119.45	0.24832	31844000	18212000	13632000	409	NaN	NaN	NaN	NaN	NaN	NaN	NaN	NaN	-0.179319	NaN	0.073546	NaN	NaN	-0.203768	NaN	-0.237966	NaN	NaN	NaN	NaN	NaN	NaN	NaN	NaN	NaN	NaN	NaN	NaN	NaN	NaN	NaN
NaN	-0.812316	S							1	1.14464e-158	353.66	316.98	166.52	-1.2965	3144100000	1734800000	1409200000	363	NaN	NaN	NaN	NaN	-1.15919	-0.833266	NaN	NaN	-0.00627491	-0.0372659	0.154454	0.0194884	-0.157174	-0.249651	-0.284651	-0.355332	NaN	NaN	NaN	NaN	1.00202	0.583615	NaN	NaN	NaN	NaN	NaN	NaN	NaN	0.0618421	0.248681
NaN	-0.967986	S							1	1.90341e-262	445.15	421.78	271.68	-0.29505	4519100000	2420700000	2098400000	148	NaN	NaN	NaN	NaN	-1.28723	-1.08722	NaN	NaN	0.0680517	0.118758	0.17594	0.132248	-0.285214	-0.503609	-0.42109	-0.385808	NaN	NaN	NaN	NaN	1.00202	0.583615	NaN	NaN	NaN	NaN	NaN	NaN	NaN	0.0618421	0.248681
NaN	NaN	S							1	0.00641786	80.916	34.459	80.916	1.3649	4970200	2917500	2052700	66	NaN	NaN	NaN	NaN	NaN	NaN	NaN	NaN	NaN	NaN	NaN	NaN	NaN	NaN	NaN	-0.343952	NaN	NaN	NaN	NaN	1.00202	0.583615	NaN	NaN	NaN	NaN	NaN	NaN	NaN	NaN	NaN
NaN	-0.864508	S							1	2.2623e-135	359.86	320.85	226.56	-0.34314	205750000	115110000	90634000	117	NaN	NaN	NaN	NaN	-1.30215	-0.818386	NaN	NaN	-0.0366147	0.0885487	0.0409626	0.231187	-0.300129	-0.234771	-0.387204	-0.411675	NaN	NaN	NaN	NaN	1.00202	0.583615	NaN	NaN	NaN	NaN	NaN	NaN	NaN	0.0618421	0.248681
NaN	-0.797143	S							1	2.55788e-22	207.21	182.93	207.21	-0.67512	2880600000	1496800000	1383800000	265	NaN	NaN	NaN	NaN	-1.11496	-0.840264	NaN	NaN	0.0719	0.0639171	0.168385	0.125519	-0.112943	-0.256649	-0.210162	-0.252329	NaN	NaN	NaN	NaN	1.00202	0.583615	NaN	NaN	NaN	NaN	NaN	NaN	NaN	0.0618421	0.248681
0.0920575	-0.0284131	S							1	3.8851e-54	239.8	223.63	239.8	-0.76956	74589000	33821000	40768000	6	-0.318354	0.616905	-0.0194558	0.402151	NaN	0.394306	NaN	-0.429034	-0.156659	0.821547	-0.0450146	0.567837	NaN	1.07697	NaN	0.222557	0.161694	0.204642	-0.0255588	0.165687	0.631803	0.682663	0.223793	0.651591	0.0328246	0.181176	-0.410967	0.595082	4	0.0618424	0.248681
NaN	NaN	S							1	5.14038e-101	335.67	281.58	203.89	0.65139	2122400000	1138000000	984450000	157	NaN	NaN	NaN	NaN	NaN	NaN	NaN	NaN	0.0487942	0.0557509	-0.0406156	0.0747794	-0.398779	-0.520645	-0.502893	-0.336045	NaN	NaN	NaN	NaN	NaN	NaN	NaN	NaN	NaN	NaN	NaN	NaN	NaN	NaN	NaN
0.0465236	-0.501851	S							1	6.60015e-210	384.41	367.92	384.41	-1.2775	186000000	103950000	82042000	183	0.0536242	0.421698	0.0606354	-0.0504969	-0.65787	-0.55429	-0.533019	NaN	0.143393	0.419431	0.135141	0.054779	-0.759747	-0.658538	-0.612924	NaN	0.0897694	-0.00226679	0.0745054	0.105276	-0.101877	-0.104248	-0.0799049	-0.161411	0.0328246	0.181176	-0.456501	0.549548	4	0.0439415	0.209622
-0.170971	-0.141912	S							1	7.85959e-08	150.05	150.05	62.1	0.48811	160730000	90699000	70029000	132	-0.280787	NaN	-0.182758	0.0815738	-0.114468	NaN	-0.105548	-0.221989	-0.205597	NaN	0.0560286	0.147697	0.0177795	NaN	0.00374607	-0.0591342	0.0751904	0.144568	0.238787	0.0661237	0.132248	0.196355	0.109294	0.162855	0.0427655	0.206798	-0.829096	0.487153	3	0.0439416	0.209623
1.03258	-0.271801	S							1	3.77359e-22	186.9	171.5	87.052	0.40706	74239000	40918000	33321000	1176	0.923294	NaN	1.56283	NaN	NaN	-0.437165	-0.588504	0.109169	0.998484	NaN	1.80161	NaN	NaN	-0.24081	-0.479211	0.272023	0.0751904	0.144568	0.238787	0.0661237	0.132248	0.196355	0.109294	0.162855	0.0613516	0.247693	-0.0331504	2.09832	2	0.0439417	0.209623
NaN	-0.134922	S							1	9.45906e-21	197.15	171.03	184.99	-1.1323	23815000	11541000	12275000	890	NaN	NaN	NaN	NaN	NaN	-0.00151166	-0.657436	0.215213	NaN	NaN	NaN	NaN	NaN	0.194844	-0.548143	0.378068	0.0751904	0.144568	0.238787	0.0661237	0.132248	0.196355	0.109294	0.162855	NaN	NaN	NaN	NaN	NaN	0.0439417	0.209623
NaN	0.160053	S							1	1.99196e-50	205.05	205.05	205.05	0.52284	34135000	15606000	18529000	1003	NaN	NaN	NaN	NaN	NaN	0.175928	NaN	0.251822	NaN	NaN	NaN	NaN	NaN	0.372283	NaN	0.414677	0.0751904	0.144568	0.238787	0.0661237	0.132248	0.196355	0.109294	0.162855	NaN	NaN	NaN	NaN	NaN	0.0618424	0.248681
0.194842	-0.25165	S							1	6.94427e-08	176.6	176.6	117.71	-0.27209	820090000	415250000	404840000	183	0.143322	0.397679	0.31465	0.267546	-0.207305	-0.322333	-0.272657	-0.282876	0.0871912	0.319618	0.264476	0.260387	-0.0210576	-0.166325	-0.132926	-0.0414022	-0.0561312	-0.078061	-0.0501737	-0.00715905	0.186247	0.156008	0.139731	0.241474	0.0328246	0.181176	-0.308182	0.697866	4	0.0340792	0.184605
-0.253162	-0.0229649	S							1	5.84095e-136	314.33	298.89	301.54	-0.10885	2348300000	1296700000	1051600000	424	-0.404498	-0.0182335	-0.19804	NaN	-0.218571	0.10252	0.0248963	NaN	0.104337	0.30381	0.0945064	0.0829751	-0.523878	-0.564606	-0.427634	-0.46959	0.508834	0.322044	0.292546	NaN	-0.305307	-0.667126	-0.45253	NaN	0.0427656	0.206799	-0.911288	0.404963	3	0.0439415	0.209622
0.486317	0.207569	S							1	2.17558e-10	162.93	129.05	162.93	0.25884	92209000	50854000	41355000	75	NaN	0.552181	NaN	0.740272	0.00903787	0.381788	0.0602112	0.50911	NaN	0.153935	NaN	0.0881415	-0.30927	-0.257252	-0.198576	0.116897	-0.287607	-0.398246	-0.319748	-0.65213	-0.318308	-0.63904	-0.258788	-0.392213	0.0613519	0.247693	-0.579421	1.55205	2	0.0340792	0.184605
0.235735	-0.251337	S							1	1.62782e-82	295.09	261.66	295.09	-1.6981	346340000	219880000	126460000	45	NaN	0.309225	0.149159	0.575241	-0.323769	-0.14507	-0.390715	-0.224224	NaN	-0.0890218	-0.170589	-0.0768889	-0.642076	-0.78411	-0.649503	-0.616437	-0.287607	-0.398246	-0.319748	-0.65213	-0.318308	-0.63904	-0.258788	-0.392213	0.0427656	0.206798	-0.42239	0.89386	3	0.0340792	0.184605
NaN	NaN	S							1	2.05143e-32	222.75	163.53	221.59	-1.1103	96865000	43278000	53586000	1857	NaN	NaN	NaN	NaN	NaN	NaN	NaN	NaN	NaN	-0.637401	0.710173	0.467071	-0.526514	NaN	NaN	NaN	NaN	NaN	NaN	NaN	NaN	NaN	NaN	NaN	NaN	NaN	NaN	NaN	NaN	NaN	NaN
NaN	NaN	S							1	3.33023e-05	102.31	83.976	63.302	1.2475	166800000	80753000	86047000	991	NaN	NaN	NaN	NaN	NaN	NaN	NaN	NaN	0.752577	2.28638	0.898402	0.865206	-0.00285938	0.120617	0.214995	-0.874296	NaN	NaN	NaN	NaN	NaN	NaN	NaN	NaN	NaN	NaN	NaN	NaN	NaN	NaN	NaN
NaN	NaN	S							1	3.33023e-05	102.31	83.976	63.302	1.2475	128880000	62967000	65909000	995	NaN	NaN	NaN	NaN	NaN	NaN	NaN	NaN	0.802896	2.28638	1.21835	0.865206	-0.83164	-0.887981	-0.689637	-0.874296	NaN	NaN	NaN	NaN	NaN	NaN	NaN	NaN	NaN	NaN	NaN	NaN	NaN	NaN	NaN
NaN	NaN	S							1	3.33023e-05	102.31	83.976	63.302	1.2475	128880000	62967000	65909000	999	NaN	NaN	NaN	NaN	NaN	NaN	NaN	NaN	0.802896	2.28638	1.21835	0.865206	-0.83164	-0.887981	-0.689637	-0.874296	NaN	NaN	NaN	NaN	NaN	NaN	NaN	NaN	NaN	NaN	NaN	NaN	NaN	NaN	NaN
NaN	NaN	S							1	1.29229e-27	166.2	156.81	82.492	1.0546	25940000	11154000	14786000	416	NaN	NaN	NaN	NaN	NaN	NaN	NaN	NaN	NaN	NaN	0.89786	NaN	NaN	0.117562	NaN	0.341986	NaN	NaN	NaN	NaN	NaN	NaN	NaN	NaN	NaN	NaN	NaN	NaN	NaN	NaN	NaN
NaN	NaN	S							1	0.00723743	90.64	58.88	63.426	-0.033459	180150000	92800000	87352000	2033	NaN	NaN	NaN	NaN	NaN	NaN	NaN	NaN	0.498659	0.632268	0.770364	0.647084	-0.352326	-0.666347	-0.607067	-0.519094	NaN	NaN	NaN	NaN	NaN	NaN	NaN	NaN	NaN	NaN	NaN	NaN	NaN	NaN	NaN
NaN	NaN	S							1	1.68986e-53	227.8	181.32	227.8	1.6087	208180000	111580000	96594000	611	NaN	NaN	NaN	NaN	NaN	NaN	NaN	NaN	0.553164	0.338909	0.66712	0.695638	-0.667653	-0.68258	-0.553977	-0.741541	NaN	NaN	NaN	NaN	NaN	NaN	NaN	NaN	NaN	NaN	NaN	NaN	NaN	NaN	NaN
NaN	NaN	S							1	5.1221e-22	200.45	192.35	97.957	0.14647	424200000	209290000	214900000	1127	NaN	NaN	NaN	NaN	NaN	NaN	NaN	NaN	0.929942	0.863939	0.941482	0.840201	-0.0278809	-0.0800879	-0.858515	-0.302475	NaN	NaN	NaN	NaN	NaN	NaN	NaN	NaN	NaN	NaN	NaN	NaN	NaN	NaN	NaN
NaN	NaN	S							1	3.04539e-05	144.77	70.882	144.77	-0.39643	188070000	102010000	86055000	2771	NaN	NaN	NaN	NaN	NaN	NaN	NaN	NaN	-0.21791	0.188274	0.0539454	0.285698	NaN	-0.22989	-0.275332	0.0140695	NaN	NaN	NaN	NaN	NaN	NaN	NaN	NaN	NaN	NaN	NaN	NaN	NaN	NaN	NaN
NaN	NaN	S							1	4.65303e-10	159.64	136.12	80.361	0.96106	171960000	96751000	75207000	1359	NaN	NaN	NaN	NaN	NaN	NaN	NaN	NaN	0.846874	1.17524	1.38012	0.856388	-0.372935	-0.572329	-0.640816	-0.521494	NaN	NaN	NaN	NaN	NaN	NaN	NaN	NaN	NaN	NaN	NaN	NaN	NaN	NaN	NaN
-0.376722	0.348766	S							1	1.50664e-07	139.88	113.11	115.53	0.47282	388020000	170960000	217060000	436	NaN	-0.273284	-0.443704	-0.270366	-0.483635	-0.279612	0.240852	2.11142	NaN	-0.553829	-0.730536	-0.978975	0.09815	0.06226	0.334683	2.41943	-0.668799	-0.280545	-0.286832	-0.708609	0.581785	0.341872	0.0938305	0.308011	0.0427656	0.206798	-1.03485	0.281403	3	0.0340792	0.184605
-0.199616	-0.397122	S							1	0.00432939	85.622	57.798	68.49	1.9076	735240000	508800000	226450000	404	-0.283557	NaN	-0.0641253	NaN	0.00329503	-0.329115	-1.05764	NaN	-1.55474	NaN	-1.4061	NaN	-0.529989	-0.588162	-1.14743	-0.328598	-1.27118	-1.23691	-1.34198	-1.30066	-0.533284	-0.259047	-0.0897892	NaN	0.0613516	0.247693	-1.26535	0.86612	2	0.0439415	0.209622
NaN	NaN	S							1	2.89593e-164	375.17	358.64	375.17	-1.0178	20042000	12562000	7479600	509	NaN	NaN	NaN	NaN	NaN	NaN	NaN	NaN	NaN	NaN	NaN	NaN	NaN	0.0382958	NaN	NaN	NaN	NaN	NaN	NaN	NaN	NaN	NaN	NaN	NaN	NaN	NaN	NaN	NaN	NaN	NaN
0.330475	0.407231	S							1	0.00498285	70.524	34.983	44.299	-1.0327	311830000	145160000	166670000	77	NaN	0.488028	0.527823	0.330396	NaN	0.425005	0.402918	0.600887	NaN	0.329985	0.419647	0.242816	NaN	0.509341	0.434455	0.660381	-0.111976	-0.158043	-0.108176	-0.0875801	0.120219	0.0843364	0.0315363	0.0594937	0.0427656	0.206798	-0.327651	0.9886	3	0.0439417	0.209623
NaN	0.47746	S							1	1.33978e-05	118.52	70.238	52.579	-0.18138	544750000	206370000	338380000	592	NaN	NaN	NaN	NaN	0.791676	0.500279	0.610362	0.259897	1.0895	0.964362	1.07409	1.00913	0.92524	0.6345	0.679514	0.462785	NaN	NaN	NaN	NaN	0.133564	0.134221	0.0691523	0.202888	NaN	NaN	NaN	NaN	NaN	0.0340792	0.184605
NaN	NaN	S							1	1.99017e-09	161.2	137.82	161.2	1.5952	210010000	112690000	97315000	124	NaN	NaN	NaN	NaN	NaN	NaN	NaN	NaN	0.0054719	0.119423	0.109962	-0.114988	NaN	-0.186919	0.00891703	0.383608	NaN	NaN	NaN	NaN	NaN	NaN	NaN	NaN	NaN	NaN	NaN	NaN	NaN	NaN	NaN
-0.0572152	-0.0331522	S							1	1.73375e-164	372.81	372.81	340.33	0.073823	9944200000	5245500000	4698800000	241	-0.11191	-0.0548247	0.138085	0.0680548	0.0683962	NaN	-0.248097	0.113342	-0.257994	-0.1229	-0.186442	-0.222549	0.093425	-0.157287	-0.112693	0.0795658	-0.146084	-0.0680749	-0.324527	-0.290603	0.0250289	NaN	0.135404	-0.0337763	0.0328246	0.181176	-0.560239	0.445809	4	0.0439416	0.209623
0.735346	0.453427	S							1	6.67124e-63	252.77	252.77	250.79	-1.2811	247460000	115920000	131550000	84	NaN	1.05902	NaN	NaN	0.269917	0.530784	0.985164	0.269308	NaN	1.17178	NaN	NaN	0.358059	0.68446	0.86758	0.320889	0.0268709	0.112767	0.0790197	0.0396999	0.0881415	0.153676	-0.117584	0.0515809	0.108537	0.329449	-3.4507	4.92139	1	0.0340792	0.184605
0.735346	0.0884332	S							1	1.46813e-62	250.79	250.79	250.79	-1.2811	211430000	100850000	110580000	85	NaN	1.05902	NaN	NaN	0.28403	-0.0518913	NaN	0.121675	NaN	1.17178	NaN	NaN	0.372172	0.101784	NaN	0.173255	0.0268709	0.112767	0.0790197	0.0396999	0.0881415	0.153676	-0.117584	0.0515809	0.108537	0.329449	-3.4507	4.92139	1	0.0439416	0.209623
-0.233355	0.00374333	S							1	2.41365e-10	191.04	171.34	123.62	0.12231	1064700000	548030000	516630000	6	-0.1285	-0.267128	-0.174624	-0.147705	0.162456	-0.137607	0.160228	-0.132752	-0.101629	-0.154361	-0.0956045	-0.108005	0.250598	0.0160683	0.0426443	-0.0811711	0.0268709	0.112767	0.0790197	0.0396999	0.0881415	0.153676	-0.117584	0.0515809	0.0328246	0.181176	-0.736379	0.26967	4	0.0340792	0.184605
-0.0594444	0.112008	S							1	2.62696e-216	402.93	402.93	402.93	-1.1686	917290000	458070000	459220000	253	NaN	-0.0947025	NaN	0.132019	0.1412	-0.0265707	0.270092	0.149802	NaN	0.0180643	NaN	0.171719	0.229342	0.127105	0.152508	0.201383	0.0268709	0.112767	0.0790197	0.0396999	0.0881415	0.153676	-0.117584	0.0515809	0.0613519	0.247693	-1.12518	1.00629	2	0.0340792	0.184605
0.200648	NaN	S							1	2.42457e-131	343.47	330.98	320.8	0.00613	237840000	129200000	108640000	769	0.294916	NaN	0.277923	NaN	NaN	NaN	NaN	NaN	0.543694	1.15905	0.153027	0.630592	-0.38178	NaN	-0.963447	-0.444577	0.248778	NaN	-0.124896	NaN	NaN	-0.342543	NaN	NaN	0.0613516	0.247693	-0.865088	1.26638	2	NaN	NaN
NaN	NaN	S							1	0.00108269	88.681	71.295	55.401	0.20035	80608000	2173900	78434000	296	NaN	NaN	NaN	NaN	NaN	NaN	NaN	NaN	3.2285	NaN	4.55698	5.22362	NaN	NaN	NaN	NaN	NaN	NaN	NaN	NaN	NaN	NaN	NaN	NaN	NaN	NaN	NaN	NaN	NaN	NaN	NaN
NaN	NaN	S							1	0.00241836	85.958	57.945	55.401	0.20035	201830000	11678000	190150000	297	NaN	NaN	NaN	NaN	NaN	NaN	NaN	NaN	4.92856	4.59932	4.87342	0.0458623	NaN	NaN	NaN	NaN	NaN	NaN	NaN	NaN	NaN	NaN	NaN	NaN	NaN	NaN	NaN	NaN	NaN	NaN	NaN
0.245965	NaN	S							1	0.00767885	88.496	34.528	88.496	0.24473	11705000	5783000	5921600	821	0.364064	NaN	NaN	0.30208	NaN	NaN	NaN	NaN	0.341644	NaN	NaN	0.117163	NaN	NaN	NaN	NaN	-0.0224197	0.00331442	-0.0130867	-0.184916	0.0426443	0.0858326	-0.321351	-0.0400815	0.0613518	0.247693	-0.819772	1.3117	2	NaN	NaN
0.439783	0.0180055	S							1	8.15997e-116	350.45	350.45	350.45	-0.78231	354120000	179610000	174510000	240	0.365316	0.807334	0.396915	0.606826	0.0371947	-0.0292491	NaN	0.102618	0.342896	0.810649	0.383829	0.42191	0.0798389	0.0565835	NaN	0.0625362	-0.0224197	0.00331442	-0.0130867	-0.184916	0.0426443	0.0858326	-0.321351	-0.0400815	0.0328246	0.181176	-0.0632416	0.942807	4	0.0439416	0.209623
NaN	NaN	S							1	7.72496e-135	348.26	313.31	225.13	-0.21308	117880000	26696000	91184000	701	NaN	NaN	NaN	NaN	NaN	NaN	NaN	NaN	1.5147	1.15387	1.09808	1.15963	2.22148	2.39556	2.23493	2.05311	NaN	NaN	NaN	NaN	NaN	NaN	NaN	NaN	NaN	NaN	NaN	NaN	NaN	NaN	NaN
NaN	NaN	S							1	0.00213779	96.665	83.708	96.665	0.27487	193300000	109240000	84061000	1379	NaN	NaN	NaN	NaN	NaN	NaN	NaN	NaN	-0.92607	-0.692478	-0.726711	-0.75448	0.113967	0.0777899	-0.0668655	0.102994	NaN	NaN	NaN	NaN	NaN	NaN	NaN	NaN	NaN	NaN	NaN	NaN	NaN	NaN	NaN
-0.280376	-0.122756	S							1	4.81341e-11	163.33	120.7	163.33	-0.39221	79970000	43030000	36940000	459	-0.841549	0.154169	NaN	-0.0341064	NaN	-0.151413	-0.145914	-0.104386	-0.957272	-0.0338502	NaN	-0.248296	-0.158156	-0.106809	-0.0780001	-0.0395032	-0.115723	-0.188019	-0.259979	-0.21419	NaN	0.0446039	0.067914	0.0648829	0.0427658	0.206799	-0.938502	0.37775	3	0.0439417	0.209623
-0.295932	0.112088	S							1	6.6e-71	258.14	240.05	257.03	0.28645	1989000000	1029500000	959500000	62	-0.536017	-0.175997	-0.16071	-0.114304	0.574007	0.128431	-0.140921	-0.0266356	-0.609046	-0.287536	-0.355202	-0.262209	0.605684	-0.00788421	-0.205281	-0.00728955	-0.073029	-0.111539	-0.194493	-0.147905	0.0316775	-0.136315	-0.0643592	0.0193461	0.0328246	0.181176	-0.798957	0.207092	4	0.0340792	0.184605
-0.223712	-0.182566	S							1	6.6e-71	258.14	240.05	257.03	0.28645	1955000000	1011100000	943870000	64	-0.30084	-0.175997	-0.16071	-0.0389477	-0.776261	-0.0536119	0.0400628	0.0123314	-0.373869	-0.287536	-0.355202	-0.186853	-0.744584	-0.189927	-0.0242965	0.0316775	-0.073029	-0.111539	-0.194493	-0.147905	0.0316775	-0.136315	-0.0643592	0.0193461	0.0328246	0.181176	-0.726736	0.279313	4	0.0340792	0.184605
-0.126504	-0.0315217	S							1	2.11383e-40	240.82	230.71	164.66	-0.62359	1899500000	1012000000	887450000	104	-0.204225	0.0203369	0.0244399	-0.0990722	-0.012189	-0.223601	0.0801422	0.050906	-0.277254	-0.0912024	-0.170053	-0.246977	0.0194884	-0.359916	0.0157831	0.070252	-0.073029	-0.111539	-0.194493	-0.147905	0.0316775	-0.136315	-0.0643592	0.0193461	0.0328246	0.181176	-0.629528	0.376521	4	0.0340792	0.184605
-0.126504	-0.121452	S							1	2.11383e-40	240.82	230.71	164.66	-0.62359	1892700000	1008100000	884590000	106	-0.204225	0.0203369	0.0244399	-0.0990722	-0.012189	-0.62414	0.0801422	0.050906	-0.277254	-0.0912024	-0.170053	-0.246977	0.0194884	-0.760455	0.0157831	0.070252	-0.073029	-0.111539	-0.194493	-0.147905	0.0316775	-0.136315	-0.0643592	0.0193461	0.0328246	0.181176	-0.629528	0.376521	4	0.0340792	0.184605
-0.341514	0.214461	S							1	6.63852e-05	174.92	150.4	174.92	-0.015278	1049800000	560420000	489380000	223	-0.186121	-0.324697	-0.389402	-0.282798	0.356898	0.207941	0.329916	0.0960868	-0.25915	-0.436237	-0.583895	-0.430703	0.388575	0.0716254	0.265557	0.115433	-0.073029	-0.111539	-0.194493	-0.147905	0.0316775	-0.136315	-0.0643592	0.0193461	0.0328246	0.181176	-0.844538	0.161511	4	0.0340792	0.184605
NaN	NaN	S							1	1.1928e-256	451.73	409.54	431.49	-0.12948	754820000	393230000	361590000	253	NaN	NaN	NaN	NaN	NaN	NaN	NaN	NaN	1.36776	0.756255	1.23248	1.40419	-1.02691	0.0922074	-0.633323	-0.253257	NaN	NaN	NaN	NaN	NaN	NaN	NaN	NaN	NaN	NaN	NaN	NaN	NaN	NaN	NaN
-0.385487	-0.0932723	S							1	3.87221e-228	390.07	377.75	362.99	-1.9479	1300100000	817890000	482200000	1708	NaN	-0.329485	-0.513193	-0.173598	-0.089687	-0.197616	0.12629	-0.218759	NaN	-0.29527	-0.470689	-0.27113	-0.607045	-0.665409	-0.579469	-0.677403	-0.139093	0.0342158	0.0425042	-0.0975328	-0.517358	-0.467793	-0.705759	-0.458644	0.0427656	0.206798	-1.04361	0.272638	3	0.0340792	0.184605
0.413117	-0.125523	S							1	2.58745e-130	330.38	330.38	254.58	-0.068219	185240000	108790000	76448000	1568	0.633662	0.621411	0.490162	0.3165	0.107869	-0.181303	-0.27407	-0.17591	0.494569	0.655627	0.532666	0.218967	-0.409489	-0.649095	-0.979828	-0.634554	-0.139093	0.0342158	0.0425042	-0.0975328	-0.517358	-0.467793	-0.705759	-0.458644	0.0328246	0.181176	-0.0899074	0.916141	4	0.0340792	0.184605
-0.665271	-0.641696	S							1	0.00258697	89.507	80.806	89.507	-0.0060537	42053000	30281000	11772000	1431	NaN	NaN	-1.24325	-0.134202	NaN	-0.651279	-0.948595	NaN	NaN	NaN	-1.20075	-0.231735	NaN	-1.11907	-1.65435	NaN	-0.139093	0.0342158	0.0425042	-0.0975328	-0.517358	-0.467793	-0.705759	-0.458644	0.0613516	0.247692	-1.73101	0.400464	2	0.0618423	0.248681
0.231963	-0.467737	S							1	6.03119e-39	276.25	257.84	157.5	0.19631	789500000	506470000	283020000	1270	0.360661	0.258684	0.159506	0.503961	-0.671302	-0.505478	-0.356535	-0.514287	0.221568	0.2929	0.20201	0.406428	-1.18866	-0.973271	-1.06229	-0.972931	-0.139093	0.0342158	0.0425042	-0.0975328	-0.517358	-0.467793	-0.705759	-0.458644	0.0328246	0.181176	-0.271061	0.734987	4	0.0340792	0.184605
-0.130792	-0.293486	S							1	0.000321127	150.33	73.646	150.33	0.11425	1516600000	981250000	535370000	1181	-0.159562	0.0134622	-0.157367	0.0265057	0.634255	0.00111694	NaN	-1.60067	-0.298655	0.0476779	-0.114863	-0.0710271	0.116897	-0.466676	NaN	-2.05931	-0.139093	0.0342158	0.0425042	-0.0975328	-0.517358	-0.467793	-0.705759	-0.458644	0.0328246	0.181176	-0.633817	0.372232	4	0.0439416	0.209623
-0.141869	-0.309639	S							1	1.95513e-54	291.5	259.06	291.5	-0.60715	3694300000	2074700000	1619600000	1585	-0.139386	-0.112003	-0.0955488	0.0223472	-0.288429	-0.391717	-0.197602	-0.4657	-0.278479	-0.0777869	-0.0530446	-0.0751856	-0.805787	-0.859509	-0.90336	-0.924344	-0.139093	0.0342158	0.0425042	-0.0975328	-0.517358	-0.467793	-0.705759	-0.458644	0.0328246	0.181176	-0.644894	0.361155	4	0.0340792	0.184605
NaN	NaN	S							1	0.00397352	85.807	52.266	85.807	0.45655	41413000	6729800	34684000	34	NaN	NaN	NaN	NaN	NaN	NaN	NaN	NaN	NaN	NaN	NaN	NaN	2.24726	3.00657	NaN	1.34642	NaN	NaN	NaN	NaN	NaN	NaN	NaN	NaN	NaN	NaN	NaN	NaN	NaN	NaN	NaN
-0.0550165	0.0570086	S							1	0.00599697	96.668	96.668	74.376	0.25133	25522000	16901000	8621600	349	NaN	NaN	0.0102136	NaN	-0.0168415	0.213089	0.0253875	0.0679281	NaN	NaN	0.335255	NaN	-1.09943	-0.867121	-1.05421	-0.883529	0.277509	0.397365	0.325041	0.321235	-1.08259	-1.08021	-1.0796	-0.951457	0.108536	0.329448	-4.24105	4.13101	1	0.0340792	0.184605
NaN	0.10548	S							1	1.73694e-08	129.05	129.05	129.05	0.92513	2859600	1654200	1205400	371	NaN	NaN	NaN	NaN	0.166737	NaN	NaN	NaN	NaN	NaN	NaN	NaN	-0.915854	NaN	NaN	NaN	0.277509	0.397365	0.325041	0.321235	-1.08259	-1.08021	-1.0796	-0.951457	NaN	NaN	NaN	NaN	NaN	0.104366	0.323058
0.076574	NaN	S							1	2.41235e-135	351.8	321.6	273.49	-0.90195	349440000	254510000	94931000	772	-0.389369	0.17481	0.249636	0.579594	NaN	NaN	NaN	NaN	-0.791633	-0.910014	-0.885633	-0.56796	-2.30479	-2.9052	-2.94953	-2.89926	-0.402264	-1.08482	-1.13527	-1.14755	NaN	NaN	NaN	NaN	0.0328246	0.181176	-0.42645	0.579598	4	NaN	NaN
-0.277111	NaN	S							1	3.66028e-76	308.29	264.16	308.29	-2.9388	122900000	90318000	32583000	777	-0.888234	0.309185	-0.241089	-0.0859614	NaN	NaN	NaN	NaN	-1.2905	-0.775639	-1.37636	-1.23352	-2.16023	NaN	NaN	-2.15489	-0.402264	-1.08482	-1.13527	-1.14755	NaN	NaN	NaN	NaN	0.0328246	0.181176	-0.780135	0.225914	4	NaN	NaN
-0.108246	NaN	S							1	0.00117439	178.94	99.878	160	0.009418	155690000	118210000	37475000	264	-0.683539	0.268989	0.0236987	0.210836	NaN	NaN	NaN	NaN	-1.0858	-0.815834	-1.11157	-0.936718	-2.50095	-2.46053	-2.59859	-2.44985	-0.402264	-1.08482	-1.13527	-1.14755	NaN	NaN	NaN	NaN	0.0328246	0.181176	-0.61127	0.394779	4	NaN	NaN
-0.22509	NaN	S							1	1.6e-32	219.95	196	219.95	3.5395	167350000	98024000	69328000	931	-0.760616	-0.201938	0.136653	0.143479	NaN	NaN	NaN	NaN	-1.16288	-1.28676	-0.998616	-1.00407	NaN	NaN	2.26541	NaN	-0.402264	-1.08482	-1.13527	-1.14755	NaN	NaN	NaN	NaN	0.0328246	0.181176	-0.728114	0.277934	4	NaN	NaN
-0.466599	NaN	S							1	4.15098e-58	250.79	250.79	239.56	-0.30183	506620000	409210000	97403000	37	-0.900638	-0.306973	-0.250257	-0.26299	NaN	NaN	NaN	NaN	-1.3029	-1.3918	-1.38553	-1.41054	-3.27063	-2.66795	-3.28926	-3.30031	-0.402264	-1.08482	-1.13527	-1.14755	NaN	NaN	NaN	NaN	0.0328246	0.181176	-0.969623	0.0364257	4	NaN	NaN
0.0789716	NaN	S							1	4.82234e-09	140.22	117.42	140.22	-3.8652	5602900	3827100	1775800	786	NaN	NaN	0.18437	NaN	NaN	NaN	NaN	NaN	NaN	NaN	-0.950899	NaN	NaN	NaN	NaN	NaN	-0.402264	-1.08482	-1.13527	-1.14755	NaN	NaN	NaN	NaN	0.108536	0.329448	-4.10706	4.265	1	NaN	NaN
-0.13863	0.505803	S							1	2.06558e-95	297.67	297.67	254.44	-0.54288	2491000000	984580000	1506400000	194	-0.110539	-0.0411969	-0.201881	0.0429568	0.486148	NaN	NaN	0.815912	-0.281632	-0.132246	-0.133416	-0.111212	1.28706	1.24586	1.30854	1.21207	-0.171092	-0.0910488	0.0684644	-0.154169	0.80091	NaN	NaN	0.396159	0.0328246	0.181176	-0.641654	0.364395	4	0.0618421	0.248681
NaN	0.0930956	S							1	0.00409028	88.576	65.203	57.785	-2.7867	13238000	5782100	7455800	507	NaN	NaN	NaN	NaN	0.148731	NaN	NaN	NaN	NaN	NaN	NaN	NaN	0.380286	NaN	NaN	NaN	0.00662125	0.234992	0.0847447	0.0692898	0.231555	-0.0801947	0.0482362	0.176323	NaN	NaN	NaN	NaN	NaN	0.104366	0.323058
-0.452475	0.399506	S							1	0.0012523	118.03	37.571	118.03	0.6098	128880000	76406000	52473000	6	NaN	NaN	-2.27153	1.38346	NaN	NaN	0.568121	NaN	NaN	NaN	-2.18679	1.45275	NaN	NaN	0.616358	NaN	0.00662125	0.234992	0.0847447	0.0692898	0.231555	-0.0801947	0.0482362	0.176323	0.0613516	0.247692	-1.51821	0.61326	2	0.104367	0.323059
-0.0398249	NaN	S							1	0.000170897	87.498	73.38	87.498	0.54722	769370	324010	445360	521	-0.0220955	NaN	NaN	NaN	NaN	NaN	NaN	NaN	0.221939	NaN	NaN	NaN	NaN	NaN	NaN	NaN	0.244035	0.185105	0.143002	0.147958	-0.0610142	0.037312	-0.03811	-0.144233	0.108537	0.329449	-4.22587	4.14622	1	NaN	NaN
-0.102792	0.0314674	S							1	4.37903e-155	355.21	335.37	187.32	0.14415	11197000000	5549700000	5647500000	448	-0.168981	-0.0498331	0.116783	-0.0545329	0.251313	-0.0192477	-0.105135	0.0488755	0.0750534	0.135272	0.259785	0.093425	0.190299	0.0180643	-0.143245	-0.0953579	0.244035	0.185105	0.143002	0.147958	-0.0610142	0.037312	-0.03811	-0.144233	0.0328246	0.181176	-0.605816	0.400233	4	0.0340792	0.184605
NaN	0.0330432	S							1	2.8078e-44	180.08	175.95	180.08	-0.87087	47551000	27374000	20177000	474	NaN	NaN	NaN	NaN	0.0342655	0.0477047	NaN	NaN	NaN	NaN	NaN	NaN	-0.0267487	0.0850168	NaN	NaN	0.244035	0.185105	0.143002	0.147958	-0.0610142	0.037312	-0.03811	-0.144233	NaN	NaN	NaN	NaN	NaN	0.0618421	0.248681
NaN	0.0330432	S							1	2.8078e-44	180.08	175.95	180.08	-0.87087	47551000	27374000	20177000	486	NaN	NaN	NaN	NaN	0.0342655	0.0477047	NaN	NaN	NaN	NaN	NaN	NaN	-0.0267487	0.0850168	NaN	NaN	0.244035	0.185105	0.143002	0.147958	-0.0610142	0.037312	-0.03811	-0.144233	NaN	NaN	NaN	NaN	NaN	0.0618421	0.248681
0.335157	-0.147844	S							1	3.63699e-49	216.69	208.88	162.41	2.299	110410000	53808000	56599000	348	NaN	NaN	0.374929	0.548392	-0.190507	-0.267913	-0.2371	0.072691	NaN	NaN	0.517931	0.69635	-0.251522	-0.230601	-0.27521	-0.0715425	0.244035	0.185105	0.143002	0.147958	-0.0610142	0.037312	-0.03811	-0.144233	0.0613516	0.247692	-0.730577	1.40089	2	0.0340792	0.184605
NaN	NaN	S							1	5.43919e-164	344.51	328.49	344.51	0.16952	136120000	136120000	0	68	NaN	NaN	NaN	NaN	NaN	NaN	NaN	NaN	NaN	NaN	NaN	NaN	NaN	NaN	NaN	NaN	NaN	NaN	NaN	NaN	NaN	NaN	NaN	NaN	NaN	NaN	NaN	NaN	NaN	NaN	NaN
NaN	NaN	S							1	8.54699e-16	174.15	133.63	165.9	-0.66441	390080000	365640000	24432000	403	NaN	NaN	NaN	NaN	NaN	NaN	NaN	NaN	-2.44859	-2.19054	-2.17919	-2.40729	-4.52397	-3.87845	-3.50873	-3.38961	NaN	NaN	NaN	NaN	NaN	NaN	NaN	NaN	NaN	NaN	NaN	NaN	NaN	NaN	NaN
NaN	NaN	S							1	0.00155495	118.87	87.372	101.39	1.6957	16817000	3039300	13778000	759	NaN	NaN	NaN	NaN	NaN	NaN	NaN	NaN	NaN	NaN	NaN	NaN	NaN	2.84605	3.48877	1.71299	NaN	NaN	NaN	NaN	NaN	NaN	NaN	NaN	NaN	NaN	NaN	NaN	NaN	NaN	NaN
NaN	NaN	S							1	1.73113e-06	149.42	110.53	104.41	0.10591	134310000	54582000	79725000	858	NaN	NaN	NaN	NaN	NaN	NaN	NaN	NaN	-3.54038	NaN	-3.83	-3.91792	NaN	1.46869	4.45937	4.62767	NaN	NaN	NaN	NaN	NaN	NaN	NaN	NaN	NaN	NaN	NaN	NaN	NaN	NaN	NaN
NaN	NaN	S							1	3.75682e-09	156.81	128.95	111.12	-0.79696	89533000	72121000	17412000	177	NaN	NaN	NaN	NaN	NaN	NaN	NaN	NaN	0.141302	-0.260014	-0.075368	-0.312223	NaN	NaN	NaN	NaN	NaN	NaN	NaN	NaN	NaN	NaN	NaN	NaN	NaN	NaN	NaN	NaN	NaN	NaN	NaN
NaN	NaN	S							1	4.63764e-84	283.64	275.55	162.41	-1.2787	139940000	81871000	58072000	155	NaN	NaN	NaN	NaN	NaN	NaN	NaN	NaN	-0.127683	NaN	0.295488	0.299362	-0.290639	-0.536733	-0.996455	-0.47704	NaN	NaN	NaN	NaN	NaN	NaN	NaN	NaN	NaN	NaN	NaN	NaN	NaN	NaN	NaN
NaN	NaN	S							1	4.63764e-84	283.64	275.55	283.64	-1.7137	57397000	32666000	24730000	150	NaN	NaN	NaN	NaN	NaN	NaN	NaN	NaN	NaN	NaN	0.54201	0.171335	-1.16146	NaN	NaN	-0.891937	NaN	NaN	NaN	NaN	NaN	NaN	NaN	NaN	NaN	NaN	NaN	NaN	NaN	NaN	NaN
NaN	NaN	S							1	6.07153e-06	155.98	143.4	153.33	1.0285	352820000	166870000	185950000	170	NaN	NaN	NaN	NaN	NaN	NaN	NaN	NaN	NaN	0.194339	0.509746	0.44159	0.124593	0.168899	0.248292	0.286881	NaN	NaN	NaN	NaN	NaN	NaN	NaN	NaN	NaN	NaN	NaN	NaN	NaN	NaN	NaN
NaN	NaN	S							1	0.00213045	129.47	20.453	93.429	0.45159	104300000	45056000	59247000	641	NaN	NaN	NaN	NaN	NaN	NaN	NaN	NaN	NaN	NaN	-0.334826	-0.417772	0.577924	0.798756	0.846313	0.88885	NaN	NaN	NaN	NaN	NaN	NaN	NaN	NaN	NaN	NaN	NaN	NaN	NaN	NaN	NaN
NaN	NaN	S							1	1.71363e-09	167.37	159.27	167.37	1.7715	152240000	69256000	82984000	366	NaN	NaN	NaN	NaN	NaN	NaN	NaN	NaN	0.584385	0.854235	0.269751	0.298072	0.222557	0.634407	0.62854	0.527871	NaN	NaN	NaN	NaN	NaN	NaN	NaN	NaN	NaN	NaN	NaN	NaN	NaN	NaN	NaN
NaN	NaN	S							1	1.13611e-134	344.8	344.8	201.61	-0.28436	464610000	223340000	241270000	400	NaN	NaN	NaN	NaN	NaN	NaN	NaN	NaN	0.524665	0.443288	0.00144204	0.54409	-0.000533933	-0.0599761	0.0518593	0.0119249	NaN	NaN	NaN	NaN	NaN	NaN	NaN	NaN	NaN	NaN	NaN	NaN	NaN	NaN	NaN
NaN	NaN	S							1	0.000309942	104.24	77.458	42.809	0.14795	67628000	43815000	23813000	328	NaN	NaN	NaN	NaN	NaN	NaN	NaN	NaN	2.09993	NaN	NaN	NaN	-0.33982	-1.09126	-1.66356	-1.11563	NaN	NaN	NaN	NaN	NaN	NaN	NaN	NaN	NaN	NaN	NaN	NaN	NaN	NaN	NaN
NaN	NaN	S							1	3.71337e-05	140.78	97.534	81.525	0.54046	80355000	52715000	27640000	18	NaN	NaN	NaN	NaN	NaN	NaN	NaN	NaN	-0.237779	-0.198014	0.00776951	-0.303543	-1.70585	-1.17358	-1.40656	-1.25694	NaN	NaN	NaN	NaN	NaN	NaN	NaN	NaN	NaN	NaN	NaN	NaN	NaN	NaN	NaN
-0.0748099	0.17578	S							1	8.28124e-19	219.26	161.38	219.26	1.3011	187250000	99351000	87897000	1180	0.191346	-1.11869	0.518041	0.373054	0.464292	0.29381	0.102658	-0.0422009	0.211261	-1.10734	0.395172	0.241962	0.240986	-0.0259554	-0.0755505	0.0993626	0.0199154	0.0113525	-0.122868	-0.131092	-0.223306	-0.319766	-0.178208	0.141564	0.0328246	0.181176	-0.577834	0.428214	4	0.0340792	0.184605
NaN	NaN	S							1	1.39709e-62	283.68	242.91	283.68	0.42227	35308000	18211000	17097000	367	NaN	NaN	NaN	NaN	NaN	NaN	NaN	NaN	NaN	-0.140921	-0.185064	NaN	-0.0423825	NaN	-0.0774367	NaN	-0.124582	NaN	NaN	NaN	NaN	NaN	NaN	NaN	NaN	NaN	NaN	NaN	NaN	NaN	NaN
-0.218261	NaN	S							1	5.96094e-44	264.57	264.57	264.57	-1.0996	1168200000	619200000	549020000	389	-0.254025	NaN	NaN	NaN	NaN	NaN	NaN	NaN	-0.378607	-0.333825	-0.298424	-0.379113	0.710702	0.195474	0.364236	0.45607	-0.124582	NaN	NaN	NaN	NaN	NaN	NaN	NaN	0.108537	0.329449	-4.40431	3.96778	1	NaN	NaN
0.0293523	NaN	S							1	3.08893e-57	245.53	245.53	243.21	-2.0321	4218100000	2090300000	2127900000	439	0.0678203	NaN	NaN	NaN	NaN	NaN	NaN	NaN	-0.0567613	0.469678	0.169925	0.170694	0.235359	0.0211954	0.0698396	0.127501	-0.124582	NaN	NaN	NaN	NaN	NaN	NaN	NaN	0.108537	0.329449	-4.15669	4.2154	1	NaN	NaN
-0.510262	0.092583	S							1	2.08094e-55	295.37	260.19	287.94	-0.0049609	266600000	149260000	117340000	531	NaN	-0.425897	-0.859742	-0.14237	0.147985	NaN	NaN	NaN	0.00115371	-0.336264	-0.303828	0.210389	-0.605157	-0.477864	-0.403313	-0.462018	NaN	0.0896338	0.555914	0.352758	-0.753142	NaN	NaN	NaN	0.0427656	0.206798	-1.16839	0.147863	3	0.104366	0.323058
NaN	NaN	S							1	7.44751e-36	246.85	217.64	246.85	0.37684	187260000	68089000	119170000	1123	NaN	NaN	NaN	NaN	NaN	NaN	NaN	NaN	0.702037	NaN	NaN	1.92505	-0.424184	-0.440303	-0.571986	-0.324618	NaN	NaN	NaN	NaN	NaN	NaN	NaN	NaN	NaN	NaN	NaN	NaN	NaN	NaN	NaN
NaN	NaN	S							1	2.44122e-28	178.44	167.57	178.44	-1.152	52157000	31821000	20336000	1348	NaN	NaN	NaN	NaN	NaN	NaN	NaN	NaN	NaN	NaN	NaN	0.067088	NaN	-0.474312	-0.740095	-0.345088	NaN	NaN	NaN	NaN	NaN	NaN	NaN	NaN	NaN	NaN	NaN	NaN	NaN	NaN	NaN
NaN	NaN	S							1	3.47743e-286	454.45	454.45	446.74	-0.39338	652370000	366930000	285440000	1228	NaN	NaN	NaN	NaN	NaN	NaN	NaN	NaN	0.151729	-0.121471	0.0708015	0.193078	-0.165386	-0.399959	-0.368514	-0.385318	NaN	NaN	NaN	NaN	NaN	NaN	NaN	NaN	NaN	NaN	NaN	NaN	NaN	NaN	NaN
0.126075	0.397641	S							1	0.0010997	111.06	81.484	84.213	-0.073046	73567000	33908000	39659000	252	0.155508	0.662809	-0.275431	0.284629	0.427006	0.437447	0.42514	0.517115	0.217975	0.711142	-0.233837	0.290424	0.229588	0.260748	0.264116	0.345169	0.0624672	0.0483339	0.0415935	0.00579517	-0.197418	-0.176699	-0.161024	-0.171945	0.0328246	0.181176	-0.376949	0.629099	4	0.0340792	0.184605
-0.0955629	-0.0115862	S							1	0	530.96	530.96	468.24	0.46944	20874000000	10723000000	10151000000	619	-0.239453	0.0910318	0.0144849	0.00845444	0.112532	-0.0595454	-0.150513	0.0815754	0.0398403	0.249627	0.125783	0.108625	0.0419438	-0.110885	-0.152548	-0.0465336	0.279293	0.158596	0.111298	0.10017	-0.0705877	-0.0513393	-0.00203565	-0.128109	0.0328246	0.181176	-0.598587	0.407461	4	0.0340792	0.184605
0.37093	-0.417784	S							1	2.13758e-06	92.664	83.455	91.175	0.14361	29539000	16908000	12631000	9	NaN	0.965838	0.336586	0.177316	-0.376465	-0.64785	NaN	NaN	NaN	0.94028	0.362891	0.195096	-0.607946	-0.870466	NaN	NaN	0.000865329	-0.0255588	0.0263043	0.0177795	-0.231481	-0.222616	-0.167345	-0.254393	0.0427656	0.206798	-0.287195	1.02905	3	0.0618421	0.248681
0.498746	0.316766	S							1	1.3171e-48	292.63	292.63	118.87	-0.8657	6603300000	3356200000	3247000000	166	0.505821	0.591808	0.623161	0.709133	0.0839143	0.220313	0.993227	0.149043	0.525167	0.48388	0.616452	0.736994	-0.297077	-0.170215	0.457121	-0.249736	0.0193461	-0.107928	-0.00670966	0.0278618	-0.380991	-0.390529	-0.536106	-0.398779	0.0328246	0.181176	-0.00427809	1.00177	4	0.0340792	0.184605
NaN	-0.0477375	S							1	8.31158e-12	166.64	136.59	166.64	-3.7172	3715900	1744500	1971500	3	NaN	NaN	NaN	NaN	-0.0560268	NaN	NaN	NaN	NaN	NaN	NaN	NaN	-0.437018	NaN	NaN	NaN	0.0193461	-0.107928	-0.00670966	0.0278618	-0.380991	-0.390529	-0.536106	-0.398779	NaN	NaN	NaN	NaN	NaN	0.104366	0.323058
-0.0630421	0.0439582	S							1	2.52451e-97	329.21	308.35	243.99	-0.97182	1699600000	940890000	758720000	12	-0.0780144	0.0327421	-0.0417325	0.101355	0.0706657	0.0216051	0.143969	-0.00480105	-0.0586683	-0.0751856	-0.0484421	0.129217	-0.310325	-0.368924	-0.392137	-0.40358	0.0193461	-0.107928	-0.00670966	0.0278618	-0.380991	-0.390529	-0.536106	-0.398779	0.0328246	0.181176	-0.566066	0.439982	4	0.0340792	0.184605
-0.324973	-0.0610158	S							1	8.81624e-44	251.05	251.05	251.05	-0.85979	344490000	201920000	142560000	96	-0.356867	-0.0504856	-0.353836	-0.35071	-0.212015	-0.0268382	0.0592661	-0.0565181	-0.337521	-0.158413	-0.360546	-0.322848	-0.593006	-0.417367	-0.476839	-0.455297	0.0193461	-0.107928	-0.00670966	0.0278618	-0.380991	-0.390529	-0.536106	-0.398779	0.0328246	0.181176	-0.827998	0.178051	4	0.0340792	0.184605
0.086149	0.0522077	S							1	1.72441e-11	152.35	152.35	112.86	0.032268	309970000	148540000	161430000	230	-0.0319206	0.321324	0.177778	0.18866	0.368701	-0.0752448	-0.0854529	0.0601776	-0.0844714	-0.121879	-0.116536	-0.107726	0.541317	0.241596	0.113167	0.256407	-0.0525508	-0.443203	-0.294314	-0.296385	0.172616	0.316841	0.19862	0.196229	0.0328246	0.181176	-0.416875	0.589173	4	0.0340792	0.184605
-0.00730883	-0.23294	S							1	1.72441e-11	175.51	68.588	112.86	0.032268	899560000	468120000	431440000	232	-0.293472	0.374674	0.0830998	0.0896903	-0.210977	-0.392695	-0.240794	-0.157372	-0.346023	-0.0685287	-0.211214	-0.206695	-0.0383618	-0.0758545	-0.0421746	0.0388575	-0.0525508	-0.443203	-0.294314	-0.296385	0.172616	0.316841	0.19862	0.196229	0.0328246	0.181176	-0.510333	0.495715	4	0.0340792	0.184605
-0.351138	0.174294	S							1	0.00574176	99.257	52.795	77.049	0.50588	164080000	81753000	82330000	766	-0.467926	NaN	0.00265074	-0.511208	0.145248	0.0174939	0.0909154	0.558284	-0.489342	NaN	-0.145159	-0.632137	0.375512	0.320427	0.335255	0.77104	-0.0214163	-0.221556	-0.147809	-0.120929	0.230264	0.302933	0.244339	0.212756	0.0427655	0.206798	-1.00926	0.306987	3	0.0340792	0.184605
NaN	NaN	S							1	7.44834e-41	242.19	209.7	186.42	0.51534	88818000	36899000	51918000	409	NaN	NaN	NaN	NaN	NaN	NaN	NaN	NaN	0.539333	0.398022	0.740194	0.567448	NaN	NaN	NaN	-0.335244	NaN	NaN	NaN	NaN	NaN	NaN	NaN	NaN	NaN	NaN	NaN	NaN	NaN	NaN	NaN
NaN	NaN	S							1	2.36575e-06	136.01	106.47	101.53	0.050788	34056000	17776000	16280000	33	NaN	NaN	NaN	NaN	NaN	NaN	NaN	NaN	NaN	0.645517	NaN	1.03076	NaN	-0.517379	-0.556521	NaN	NaN	NaN	NaN	NaN	NaN	NaN	NaN	NaN	NaN	NaN	NaN	NaN	NaN	NaN	NaN
NaN	NaN	S							1	3.90294e-30	222.5	202.32	175.02	-0.60371	395290000	193810000	201480000	391	NaN	NaN	NaN	NaN	NaN	NaN	NaN	NaN	0.199248	0.240009	0.0174944	0.0871912	0.253021	0.310224	0.252295	-0.00109689	NaN	NaN	NaN	NaN	NaN	NaN	NaN	NaN	NaN	NaN	NaN	NaN	NaN	NaN	NaN
NaN	NaN	S							1	1.18058e-52	263.41	238.2	255.85	-0.091322	78120000	37281000	40839000	225	NaN	NaN	NaN	NaN	NaN	NaN	NaN	NaN	0.183963	-0.108736	0.110764	0.484396	0.189666	-0.190734	NaN	-0.0961287	NaN	NaN	NaN	NaN	NaN	NaN	NaN	NaN	NaN	NaN	NaN	NaN	NaN	NaN	NaN
-0.236972	NaN	S							1	1.01881e-11	182.71	170.79	171.26	-0.6614	48161000	26887000	21274000	255	NaN	-0.40254	-0.116011	-0.00765769	NaN	NaN	NaN	NaN	NaN	-0.825389	-0.497547	-0.358879	NaN	NaN	NaN	NaN	-0.447584	-0.422849	-0.381536	-0.351222	-0.112522	-0.266004	-0.245215	-0.270695	0.0427656	0.206798	-0.895097	0.421153	3	NaN	NaN
-0.0446302	0.214222	S							1	9.05875e-30	218.01	199.05	74.649	-0.95361	1309700000	726570000	583140000	715	-0.0256961	0.0024837	-0.00869684	0.125427	0.189375	0.345328	0.272368	0.182704	-0.253017	-0.159509	-0.118398	-0.0375176	-0.663397	-0.602701	-0.634531	-0.690032	-0.22732	-0.161992	-0.109701	-0.162945	-0.852771	-0.948029	-0.9069	-0.872737	0.0328246	0.181176	-0.547654	0.458394	4	0.0340792	0.184605
-0.103344	-0.0458542	S							1	2.02505e-15	185.95	148.39	74.649	-0.95361	2179300000	1330500000	848850000	718	-0.11093	0.0519484	-0.0682132	-0.0317462	-0.00969873	-0.0716089	-0.0985063	0.0112365	-0.33825	-0.110044	-0.177914	-0.194691	-0.86247	-1.01964	-1.00541	-0.8615	-0.22732	-0.161992	-0.109701	-0.162945	-0.852771	-0.948029	-0.9069	-0.872737	0.0328246	0.181176	-0.606369	0.39968	4	0.0340792	0.184605
-0.281102	-0.0973046	S							1	1.78674e-05	150.21	89.807	80.037	-1.0038	193890000	132510000	61374000	499	NaN	-0.262153	NaN	NaN	NaN	-0.227309	-0.188798	0.1023	NaN	-0.424145	NaN	NaN	NaN	-1.17534	-1.0957	-0.770437	-0.22732	-0.161992	-0.109701	-0.162945	-0.852771	-0.948029	-0.9069	-0.872737	0.108537	0.329449	-4.46715	3.90494	1	0.0439417	0.209623
0.411116	0.00413958	S							1	7.0976e-40	234.28	218.96	194.67	1.0874	597860000	308700000	289160000	550	0.538707	0.437595	0.439112	0.637718	-0.0296931	-0.104327	0.136143	0.0519673	0.311387	0.275603	0.329411	0.474774	-0.882465	-1.05236	-0.770757	-0.820769	-0.22732	-0.161992	-0.109701	-0.162945	-0.852771	-0.948029	-0.9069	-0.872737	0.0328246	0.181176	-0.0919079	0.914141	4	0.0340792	0.184605
NaN	NaN	S							1	0.00256717	69.729	29.177	69.729	-0.67122	12969000	277000	12692000	271	NaN	NaN	NaN	NaN	NaN	NaN	NaN	NaN	NaN	NaN	NaN	NaN	NaN	2.82792	NaN	NaN	NaN	-0.368328	-0.210863	-0.219186	NaN	NaN	0.465818	NaN	NaN	NaN	NaN	NaN	NaN	NaN	NaN
NaN	-0.0590769	S							1	3.14021e-46	232	222.42	137.03	0.78162	410650000	248200000	162450000	276	NaN	NaN	NaN	NaN	0.0429004	0.00364538	-0.233338	-0.0406778	NaN	NaN	NaN	NaN	-0.091925	-0.30693	-0.481223	-0.291822	0.154194	0.214249	0.24184	0.270469	-0.134825	-0.310576	-0.247885	-0.251144	NaN	NaN	NaN	NaN	NaN	0.0340792	0.184605
-0.336156	-0.169084	S							1	2.38808e-21	195.94	195.94	183.06	0.25387	182990000	96282000	86708000	214	-0.127182	-0.368562	-0.359815	-0.304423	-0.577868	-0.0842146	-0.086231	0.0308826	0.0270125	-0.154313	-0.117975	-0.0339535	-0.712693	-0.39479	-0.334116	-0.220261	0.154194	0.214249	0.24184	0.270469	-0.134825	-0.310576	-0.247885	-0.251144	0.0328246	0.181176	-0.83918	0.166868	4	0.0340792	0.184605
-0.226453	-0.0480325	S							1	3.93101e-40	240.24	230.7	212.24	-1.237	112030000	61952000	50079000	444	-0.095947	-0.21964	NaN	-0.227965	-0.29025	0.12392	NaN	0.0488043	0.0582473	-0.00539131	NaN	0.0425042	-0.425075	-0.186656	NaN	-0.202339	0.154194	0.214249	0.24184	0.270469	-0.134825	-0.310576	-0.247885	-0.251144	0.0427658	0.206799	-0.884579	0.431673	3	0.0439416	0.209623
-0.289296	0.315637	S							1	0.00170653	162.49	106.12	162.49	0.86553	173640000	91910000	81732000	409	NaN	NaN	-0.294301	NaN	0.295229	0.364938	0.353965	0.427339	NaN	NaN	-0.052461	NaN	0.160404	0.0543624	0.10608	0.176195	0.154194	0.214249	0.24184	0.270469	-0.134825	-0.310576	-0.247885	-0.251144	0.108536	0.329448	-4.47533	3.89673	1	0.0340792	0.184605
NaN	NaN	S							1	2.95137e-51	250.6	250.6	220.46	1.0356	103450000	64752000	38703000	224	NaN	NaN	NaN	NaN	NaN	NaN	NaN	NaN	0.212756	0.265917	NaN	0.149389	NaN	-1.18328	-1.08113	-1.32869	NaN	NaN	NaN	NaN	NaN	NaN	NaN	NaN	NaN	NaN	NaN	NaN	NaN	NaN	NaN
NaN	NaN	S							1	2.06189e-05	132.5	77.102	132.5	0.041278	780250000	436880000	343370000	84	NaN	NaN	NaN	NaN	NaN	NaN	NaN	NaN	0.188401	0.400866	0.65205	0.572405	-1.11051	-1.62718	-1.32843	-1.24869	NaN	NaN	NaN	NaN	NaN	NaN	NaN	NaN	NaN	NaN	NaN	NaN	NaN	NaN	NaN
-0.112246	-0.203535	S							1	0.000284305	139.02	78.128	139.02	-0.10579	13338000000	7756400000	5582000000	203	-0.0772585	0.0818184	-0.065803	-0.135971	-0.0647115	-0.157498	-0.39932	-0.249343	-0.861841	-0.697406	-0.615972	-0.788464	-0.173059	-0.262227	-0.50318	-0.193453	-0.784582	-0.779224	-0.550169	-0.652493	-0.108348	-0.104728	-0.10386	0.0558898	0.0328246	0.181176	-0.61527	0.390779	4	0.0340792	0.184605
0.248903	0.0399449	S							1	5.57986e-63	254.8	203.77	136.14	-0.16889	2474900000	1322000000	1152900000	218	0.264847	0.385553	0.230458	0.474791	0.142	-0.0834225	0.128038	0.026949	-0.519735	-0.393671	-0.319712	-0.177702	0.033652	-0.188151	0.0241777	0.0828389	-0.784582	-0.779224	-0.550169	-0.652493	-0.108348	-0.104728	-0.10386	0.0558898	0.0328246	0.181176	-0.254121	0.751927	4	0.0340792	0.184605
NaN	NaN	S							1	2.4304e-11	196.7	173.58	196.7	0.25858	80119000	35358000	44762000	52	NaN	NaN	NaN	NaN	NaN	NaN	NaN	NaN	0.518837	NaN	NaN	0.617393	NaN	0.0787465	NaN	NaN	NaN	-0.00568092	0.670478	NaN	NaN	NaN	NaN	NaN	NaN	NaN	NaN	NaN	NaN	NaN	NaN
-0.416944	-0.0985221	S							1	0	562.8	537.86	185.27	-0.47502	8605800000	4699800000	3906000000	73	-0.497476	-0.376887	-0.296389	-0.3366	-0.0357759	-0.14974	-0.137718	-0.0799212	-0.56873	-0.467613	-0.381442	-0.363364	-0.129024	-0.179711	-0.152917	-0.100159	-0.0712545	-0.0907261	-0.0850529	-0.0267634	-0.0932479	-0.029971	-0.0151992	-0.0202381	0.0328246	0.181176	-0.919968	0.0860806	4	0.0340792	0.184605
0.265407	NaN	S							1	0.00116255	82.069	67.579	82.069	1.1291	3427800	1666200	1761600	20	NaN	NaN	0.426697	NaN	NaN	NaN	NaN	NaN	NaN	NaN	0.341644	NaN	NaN	NaN	NaN	NaN	-0.0712545	-0.0907261	-0.0850529	-0.0267634	-0.0932479	-0.029971	-0.0151992	-0.0202381	0.108536	0.329448	-3.92062	4.45144	1	NaN	NaN
NaN	NaN	S							1	9.14853e-08	144.29	144.29	78.069	0.6122	47230000	20904000	26326000	312	NaN	NaN	NaN	NaN	NaN	NaN	NaN	NaN	0.0629506	NaN	NaN	NaN	0.458067	0.35208	0.353097	0.425137	NaN	NaN	NaN	NaN	NaN	NaN	NaN	NaN	NaN	NaN	NaN	NaN	NaN	NaN	NaN
NaN	NaN	S							1	4.1154e-05	115.34	43.021	78.069	0.6122	184930000	33269000	151660000	318	NaN	NaN	NaN	NaN	NaN	NaN	NaN	NaN	4.26589	NaN	NaN	NaN	2.50014	1.90358	0.528071	0.494569	NaN	NaN	NaN	NaN	NaN	NaN	NaN	NaN	NaN	NaN	NaN	NaN	NaN	NaN	NaN
NaN	NaN	S							1	0.000541022	75.574	59.69	75.574	0.09768	9484600	4411000	5073500	167	NaN	NaN	NaN	NaN	NaN	NaN	NaN	NaN	0.298306	NaN	0.610039	NaN	NaN	NaN	NaN	NaN	NaN	NaN	NaN	NaN	NaN	NaN	NaN	NaN	NaN	NaN	NaN	NaN	NaN	NaN	NaN
0.0267652	NaN	S							1	2.61556e-09	125.04	110.17	125.04	0.25662	7502100	4014400	3487700	203	NaN	NaN	0.116513	NaN	NaN	NaN	NaN	NaN	NaN	NaN	-0.0150535	NaN	NaN	NaN	NaN	NaN	-0.305307	-0.180757	-0.131566	-0.280265	0.283092	0.196985	0.179766	0.227864	0.108536	0.329448	-4.15927	4.2128	1	NaN	NaN
NaN	NaN	S							1	2.06548e-14	214.48	132.45	55.549	0.77177	888550000	419820000	468730000	655	NaN	NaN	NaN	NaN	NaN	NaN	NaN	NaN	0.178364	0.36042	0.285935	0.557091	0.551196	0.113967	0.184344	-0.45415	NaN	NaN	NaN	NaN	NaN	NaN	NaN	NaN	NaN	NaN	NaN	NaN	NaN	NaN	NaN
NaN	NaN	S							1	8.81401e-09	165.82	142.45	114.55	-0.20455	74545000	43898000	30646000	661	NaN	NaN	NaN	NaN	NaN	NaN	NaN	NaN	NaN	NaN	NaN	NaN	-0.375048	-1.09252	NaN	NaN	NaN	NaN	NaN	NaN	NaN	NaN	NaN	NaN	NaN	NaN	NaN	NaN	NaN	NaN	NaN
NaN	NaN	S							1	4.89117e-148	360.92	350.06	278.19	-1.3091	638830000	286160000	352660000	596	NaN	NaN	NaN	NaN	NaN	NaN	NaN	NaN	0.249749	0.106348	0.141825	0.507211	0.375401	0.544387	0.405557	0.348119	NaN	NaN	NaN	NaN	NaN	NaN	NaN	NaN	NaN	NaN	NaN	NaN	NaN	NaN	NaN
0.204594	0.00261158	S							1	2.65187e-10	168.93	153.59	168.93	-0.9074	55825000	27022000	28802000	211	0.107361	0.386214	0.275988	0.395566	-0.0919702	NaN	0.0990363	NaN	0.316378	0.396707	0.268075	0.421587	-0.0335843	NaN	0.182692	NaN	0.209017	0.0104934	-0.00791317	0.026021	0.0583859	0.0687396	0.0836559	-0.0194044	0.0328246	0.181176	-0.29843	0.707618	4	0.0618421	0.248681
0.608581	0.19865	S							1	0.000172936	127.17	91.464	127.17	-0.13857	22336000	11188000	11148000	423	0.82186	0.690642	NaN	0.699383	0.405755	NaN	NaN	0.142582	1.28564	1.18263	NaN	1.31098	-0.452254	NaN	NaN	-0.689195	0.463779	0.491987	0.615463	0.611597	-0.858009	-0.924518	-0.821088	-0.831776	0.0427658	0.206799	-0.0495453	1.26671	3	0.0618421	0.248681
-0.12298	-0.125608	S							1	1.30816e-53	274.62	195.81	108.4	-0.31828	20073000000	10762000000	9310800000	579	-0.0960245	0.0772884	-0.0461235	-0.178511	-0.15366	-0.188892	-0.128182	-0.0530573	-0.0611045	-0.00505827	-0.0272044	-0.0614808	-0.102775	-0.324383	-0.196046	-0.188184	0.03492	-0.0823468	0.018919	0.11703	0.0508847	-0.135491	-0.0678632	-0.135126	0.0328246	0.181176	-0.626004	0.380044	4	0.0340792	0.184605
-0.220587	0.0881533	S							1	0	496.33	496.33	181.26	-0.92172	3962200000	2113100000	1849100000	624	-0.406828	0.109784	-0.152858	-0.213159	-0.0505962	0.0589976	0.158175	0.261703	-0.371908	0.0274371	-0.133939	-0.0961287	0.000288558	-0.0764932	0.0903115	0.126576	0.03492	-0.0823468	0.018919	0.11703	0.0508847	-0.135491	-0.0678632	-0.135126	0.0328246	0.181176	-0.723611	0.282437	4	0.0340792	0.184605
0.157542	0.083002	S							1	2.68748e-38	221.13	210.22	107.39	-1.2238	94738000	47990000	46749000	597	NaN	0.307992	NaN	NaN	-0.137009	0.161654	0.11582	0.264871	NaN	0.225645	NaN	NaN	-0.0861245	0.0261627	0.0479571	0.129745	0.03492	-0.0823468	0.018919	0.11703	0.0508847	-0.135491	-0.0678632	-0.135126	0.108537	0.329449	-4.0285	4.34359	1	0.0340792	0.184605
0.157542	0.083002	S							1	2.68748e-38	221.13	210.22	107.39	-1.2238	94738000	47990000	46749000	600	NaN	0.307992	NaN	NaN	-0.137009	0.161654	0.11582	0.264871	NaN	0.225645	NaN	NaN	-0.0861245	0.0261627	0.0479571	0.129745	0.03492	-0.0823468	0.018919	0.11703	0.0508847	-0.135491	-0.0678632	-0.135126	0.108537	0.329449	-4.0285	4.34359	1	0.0340792	0.184605
-1.17366	0.0872092	S							1	2.70371e-10	144.66	133.75	107.39	-1.2238	8800100	4259300	4540800	607	-1.49585	NaN	NaN	NaN	0.140172	NaN	NaN	NaN	-1.46093	NaN	NaN	NaN	0.191057	NaN	NaN	NaN	0.03492	-0.0823468	0.018919	0.11703	0.0508847	-0.135491	-0.0678632	-0.135126	0.108537	0.329449	-5.35971	3.01238	1	0.104366	0.323058
-0.129668	0.0640138	S							1	0	491.66	491.66	195.71	0.94272	438360000	230750000	207610000	521	-0.0330458	0.0732145	-0.0613907	-0.250905	-0.00768017	0.198856	0.119862	0.00972681	0.00187425	-0.00913223	-0.0424717	-0.133875	0.0432045	0.0633648	0.0519985	-0.1254	0.03492	-0.0823468	0.018919	0.11703	0.0508847	-0.135491	-0.0678632	-0.135126	0.0328246	0.181176	-0.632692	0.373356	4	0.0340792	0.184605
-0.0234625	-0.179841	S							1	1.21847e-249	450.84	407.05	423.36	0.63698	1477100000	809070000	667980000	529	-0.196751	0.330396	0.0785569	-0.0276674	-0.430167	-0.266735	-0.126068	0.0576289	-0.161831	0.248049	0.097476	0.0893625	-0.379282	-0.402226	-0.193932	-0.0774976	0.03492	-0.0823468	0.018919	0.11703	0.0508847	-0.135491	-0.0678632	-0.135126	0.0328246	0.181176	-0.526487	0.479562	4	0.0340792	0.184605
0.00818043	-0.228127	S							1	5.44141e-42	232.6	199.6	197.1	-0.16129	689130000	377870000	311260000	494	-0.284519	-0.108535	0.963445	-0.249798	-1.12019	0.0539535	-0.0358882	0.121719	-0.249599	-0.190882	0.982364	-0.132768	-1.0693	-0.0815374	-0.103751	-0.013407	0.03492	-0.0823468	0.018919	0.11703	0.0508847	-0.135491	-0.0678632	-0.135126	0.0328246	0.181176	-0.494844	0.511205	4	0.0340792	0.184605
-0.184379	-0.0928741	S							1	2.84859e-164	373.26	346.05	231.77	-0.079652	6408400000	3349000000	3059400000	498	-0.0714015	0.0761733	-0.197797	-0.314349	-0.216319	-0.147738	-0.0571746	0.0432323	-0.0364815	-0.00617352	-0.178878	-0.197319	-0.165434	-0.283229	-0.125038	-0.0918942	0.03492	-0.0823468	0.018919	0.11703	0.0508847	-0.135491	-0.0678632	-0.135126	0.0328246	0.181176	-0.687404	0.318645	4	0.0340792	0.184605
0.252263	-0.160732	S							1	3.94315e-115	280.49	270.64	248.51	-0.29967	1546000000	834770000	711270000	452	0.683343	0.655818	-0.165977	0.196912	-0.241536	-0.0576323	-0.253668	-0.127394	0.718263	0.573472	-0.147058	0.313942	-0.190651	-0.193123	-0.321531	-0.262521	0.03492	-0.0823468	0.018919	0.11703	0.0508847	-0.135491	-0.0678632	-0.135126	0.0328246	0.181176	-0.250761	0.755287	4	0.0340792	0.184605
0.0394224	-0.257547	S							1	3.94315e-115	298.94	275.65	248.51	-0.29967	6152300000	3293300000	2859000000	453	-0.120401	0.356996	0.252387	-0.0340549	-0.381858	-0.39723	-0.258182	-0.0741682	-0.0854814	0.274649	0.271306	0.0829751	-0.330973	-0.53272	-0.326046	-0.209295	0.03492	-0.0823468	0.018919	0.11703	0.0508847	-0.135491	-0.0678632	-0.135126	0.0328246	0.181176	-0.463602	0.542447	4	0.0340792	0.184605
NaN	0.122063	S							1	0.00245488	132.22	43.26	71.221	1.8256	54778000	30201000	24577000	241	NaN	NaN	NaN	NaN	NaN	0.0637816	0.157361	0.222725	NaN	NaN	NaN	NaN	NaN	-0.0717093	0.0894982	0.0875986	0.03492	-0.0823468	0.018919	0.11703	0.0508847	-0.135491	-0.0678632	-0.135126	NaN	NaN	NaN	NaN	NaN	0.0439417	0.209623
-0.121478	0.0728244	S							1	6.68299e-05	174.8	94.897	108.43	-0.051327	901780000	467460000	434320000	721	-0.0251428	-0.0212187	-0.0461676	-0.144381	-0.0393891	0.247724	0.0780702	0.0736004	0.0097772	-0.103565	-0.0272486	-0.0273514	0.0114957	0.112233	0.0102069	-0.061526	0.03492	-0.0823468	0.018919	0.11703	0.0508847	-0.135491	-0.0678632	-0.135126	0.0328246	0.181176	-0.624502	0.381546	4	0.0340792	0.184605
-0.0591374	0.1984	S							1	1.20682e-80	283.49	283.49	146.67	0.21396	3160200000	1597900000	1562300000	713	-0.051505	0.102547	0.0547641	-0.0746658	0.316151	0.376477	-0.0599148	0.286596	-0.016585	0.0201999	0.0736831	0.0423643	0.367036	0.240986	-0.127778	0.151469	0.03492	-0.0823468	0.018919	0.11703	0.0508847	-0.135491	-0.0678632	-0.135126	0.0328246	0.181176	-0.562162	0.443887	4	0.0340792	0.184605
-0.247034	0.0613622	S							1	1.20682e-80	283.49	283.49	146.67	0.21396	4010300000	2128600000	1881700000	714	-0.143594	-0.153222	-0.149174	-0.330785	-0.110229	0.15327	0.102783	0.16313	-0.108674	-0.235569	-0.130255	-0.213755	-0.0593446	0.0177795	0.03492	0.0280033	0.03492	-0.0823468	0.018919	0.11703	0.0508847	-0.135491	-0.0678632	-0.135126	0.0328246	0.181176	-0.750058	0.25599	4	0.0340792	0.184605
-0.128691	-0.116151	S							1	1.03547e-67	293.8	262.17	91.784	0.57405	13387000000	7027200000	6360000000	702	-0.20637	0.028883	0.0426498	-0.13309	-0.145457	-0.102271	-0.194415	-0.0395275	-0.17145	-0.0534637	0.0615688	-0.0160597	-0.094572	-0.237762	-0.262279	-0.174654	0.03492	-0.0823468	0.018919	0.11703	0.0508847	-0.135491	-0.0678632	-0.135126	0.0328246	0.181176	-0.631715	0.374333	4	0.0340792	0.184605
-0.337968	-0.132594	S							1	0	547.58	547.58	44.953	-1.1427	20793000000	10991000000	9801400000	676	-0.440601	-0.143606	-0.265657	-0.31791	-0.119247	-0.118231	-0.249671	-0.0677609	-0.405681	-0.225953	-0.246738	-0.20088	-0.0683624	-0.253722	-0.317535	-0.202887	0.03492	-0.0823468	0.018919	0.11703	0.0508847	-0.135491	-0.0678632	-0.135126	0.0328246	0.181176	-0.840992	0.165056	4	0.0340792	0.184605
-0.0915181	-0.0659734	S							1	0	521.19	521.19	226.45	0.05241	11179000000	5727600000	5451100000	642	0.0539	0.0459244	-0.0513815	-0.156533	-0.0962119	-0.115481	0.0429503	-0.0894436	0.0888201	-0.0364223	-0.0324625	-0.0395032	-0.0453272	-0.250972	-0.0249128	-0.22457	0.03492	-0.0823468	0.018919	0.11703	0.0508847	-0.135491	-0.0678632	-0.135126	0.0328246	0.181176	-0.594542	0.411506	4	0.0340792	0.184605
-0.209136	-0.0607046	S							1	1.01681e-165	347.91	342.83	257.87	-0.22603	4929900000	2630600000	2299200000	616	-0.204178	-0.0779999	-0.146145	-0.185498	-0.146613	0.0256029	-0.148538	0.034828	-0.169258	-0.160347	-0.127226	-0.0684682	-0.0957278	-0.109888	-0.216401	-0.100298	0.03492	-0.0823468	0.018919	0.11703	0.0508847	-0.135491	-0.0678632	-0.135126	0.0328246	0.181176	-0.71216	0.293889	4	0.0340792	0.184605
-0.105494	0.0997234	S							1	5.97148e-76	266.24	236.63	48.467	0.10665	5034800000	2779700000	2255100000	77	-0.142256	-0.0322095	-0.0421738	0.0484578	0.14608	0.092013	0.0198162	0.221902	-0.282684	-0.147697	-0.225025	-0.123528	0.0221902	-0.0798592	-0.157592	-0.00746354	-0.140428	-0.115488	-0.182852	-0.171986	-0.12389	-0.171872	-0.177409	-0.229365	0.0328246	0.181176	-0.608518	0.397531	4	0.0340792	0.184605
0.197937	-0.208035	S							1	6.21177e-13	190.66	179.3	190.66	0.18221	2018900000	1019200000	999710000	67	0.145272	0.500728	0.370997	0.119508	0.254524	-1.15966	-0.598316	0.612538	0.00388999	0.171079	0.126576	-0.0239444	0.532866	-0.970752	-0.229771	0.890641	-0.141382	-0.329649	-0.24442	-0.143453	0.278342	0.188907	0.368545	0.278104	0.0328246	0.181176	-0.305088	0.700961	4	0.0340792	0.184605
0.290319	-0.00955599	S							1	1.39991e-07	140.33	127.37	101.97	0.62614	82158000	35962000	46196000	9	0.290207	0.423201	0.440057	0.380265	0.142199	0.0213464	NaN	-0.148176	0.595886	0.630219	0.422771	0.397474	0.44074	0.423632	0.228973	0.338795	0.305679	0.207018	-0.0172857	0.0172092	0.298541	0.402286	NaN	0.486972	0.0328246	0.181176	-0.212705	0.793343	4	0.0439416	0.209623
-0.132673	0.54	S							1	8.97921e-05	138	84.972	69.979	0.51176	263210000	127900000	135320000	88	-0.105712	0.203577	-0.260879	-0.122033	0.293219	1.03277	NaN	NaN	-0.064329	0.253626	-0.237269	-0.0390583	0.0581087	0.750178	NaN	NaN	0.0413831	0.0500489	0.0236102	0.0829751	-0.23511	-0.282597	-0.197534	-0.206995	0.0328246	0.181176	-0.635697	0.370351	4	0.0618421	0.248681
-0.317	-0.0155996	S							1	1.30958e-176	379.41	363.97	322.43	-1.1539	1424100000	739340000	684780000	245	-0.283978	-0.275435	-0.297544	-0.220657	-0.0357867	-0.0386024	0.0515185	-0.0109556	-0.361917	-0.464803	-0.475736	-0.388488	0.0828389	0.131194	0.156526	0.174023	-0.0779392	-0.189368	-0.178192	-0.167831	0.118626	0.169797	0.105008	0.184979	0.0328246	0.181176	-0.820024	0.186025	4	0.0340792	0.184605
-0.289563	-0.136866	S							1	5.10899e-22	202.34	189.14	202.34	-1.8768	181860000	103710000	78147000	50	-0.46912	NaN	-0.0854223	NaN	-0.145267	-0.276882	-0.0968442	-0.05494	-0.41448	NaN	-0.347839	NaN	-0.32173	-0.410409	-0.231701	-0.162961	0.0546401	-0.109063	-0.262417	-0.0199454	-0.176463	-0.133527	-0.134857	-0.108021	0.0613516	0.247693	-1.3553	0.776172	2	0.0340792	0.184605
0.0714073	-0.224021	S							1	3.76745e-40	229.68	229.68	202.34	-1.8768	248550000	139490000	109060000	51	NaN	0.603018	0.269613	-0.381251	-0.280735	-0.217823	-0.0140394	-0.449519	NaN	0.493955	0.00719549	-0.401197	-0.457197	-0.35135	-0.148897	-0.55754	0.0546401	-0.109063	-0.262417	-0.0199454	-0.176463	-0.133527	-0.134857	-0.108021	0.0427656	0.206798	-0.586718	0.729532	3	0.0340792	0.184605
NaN	NaN	S							1	9.06642e-29	207.97	185.25	207.97	-2.3035	210910000	102050000	108860000	136	NaN	NaN	NaN	NaN	NaN	NaN	NaN	NaN	NaN	0.229219	0.61155	0.198494	NaN	0.172487	-0.158236	0.206268	NaN	NaN	NaN	NaN	NaN	NaN	NaN	NaN	NaN	NaN	NaN	NaN	NaN	NaN	NaN
0.121228	0.36876	S							1	6.56142e-20	140.8	133.23	134.21	-0.96617	56889000	25549000	31340000	644	0.445052	0.154174	0.164904	0.0425438	0.126148	-0.0675543	1.89748	-0.278004	0.736302	0.733354	0.523863	0.36793	0.0756011	0.216486	1.89763	-0.243506	0.29125	0.57918	0.358959	0.325386	-0.0505473	0.28404	0.000144286	0.0344974	0.0328246	0.181176	-0.381796	0.624252	4	0.0340792	0.184605
0.31963	-0.0603636	S							1	1.53829e-61	281.32	271.74	242.48	0.70458	204020000	93997000	110020000	112	0.596665	0.251319	0.395501	0.416275	-0.00663424	-0.152187	0.00129771	-0.075677	0.887915	0.830499	0.75446	0.741661	-0.0571815	0.131853	0.00144204	-0.0411796	0.29125	0.57918	0.358959	0.325386	-0.0505473	0.28404	0.000144286	0.0344974	0.0328246	0.181176	-0.183395	0.822654	4	0.0340792	0.184605
-0.0814975	0.00183122	S							1	4.00792e-65	270.99	270.99	251.35	-1.8831	264510000	122890000	141620000	339	0.110381	-0.188402	-0.00687839	0.0198964	0.169438	-0.487708	0.260122	0.101956	0.40163	0.390778	0.35208	0.345283	0.118891	-0.203668	0.260267	0.136454	0.29125	0.57918	0.358959	0.325386	-0.0505473	0.28404	0.000144286	0.0344974	0.0328246	0.181176	-0.584522	0.421527	4	0.0340792	0.184605
-0.133281	-0.172034	S							1	1.14405e-80	291	277.09	207.43	-0.64447	912830000	470780000	442040000	328	-0.043201	-0.213599	0.0703626	-0.101223	-0.144953	-0.487127	0.0935512	-0.192042	0.248049	0.365581	0.429321	0.224164	-0.1955	-0.203087	0.0936954	-0.157544	0.29125	0.57918	0.358959	0.325386	-0.0505473	0.28404	0.000144286	0.0344974	0.0328246	0.181176	-0.636305	0.369744	4	0.0340792	0.184605
-0.36099	0.335421	S							1	3.05282e-07	148.48	104.16	87.18	-1.2485	33093000	18475000	14618000	43	0.0598024	-2.04028	0.244798	0.468917	0.299646	0.315734	NaN	0.591505	-0.125951	-2.25974	-0.0354313	0.237808	0.252173	0.273217	0.306496	0.264356	-0.185753	-0.219455	-0.28023	-0.231109	-0.0474726	-0.0425162	NaN	-0.327149	0.0328246	0.181176	-0.864015	0.142034	4	0.0439416	0.209623
-0.473751	-0.0591321	S							1	3.98171e-44	268.95	268.95	174.05	-0.73734	2579000000	1218300000	1360700000	86	-0.435607	-0.649093	-0.340144	-0.326766	-0.149478	-0.184824	0.0318213	0.0747654	-0.317912	-0.618827	-0.293164	-0.182459	0.324465	0.344147	0.483468	0.37951	0.117695	0.0302654	0.0469799	0.144308	0.473943	0.528971	0.451646	0.304745	0.0328246	0.181176	-0.976775	0.0292735	4	0.0340792	0.184605
NaN	-0.234917	S							1	0.000415821	90.453	70.875	90.453	-0.65251	3989500	2527200	1462200	2	NaN	NaN	NaN	NaN	-0.328168	NaN	NaN	NaN	NaN	NaN	NaN	NaN	-0.445126	NaN	NaN	NaN	-0.00218015	0.191436	0.129217	0.0388575	-0.116958	-0.172457	-0.0827897	0.0275787	NaN	NaN	NaN	NaN	NaN	0.104366	0.323058
-0.266624	0.010776	S							1	2.55616e-05	191.4	92.877	168.46	-0.13546	1958700000	980770000	977900000	1092	-0.962133	NaN	0.178735	0.0857924	-0.0375007	0.181995	0.175379	-0.236225	-0.339765	NaN	0.0588013	-0.222263	0.645702	0.539829	0.45586	0.390448	0.622368	0.00317045	-0.119934	-0.308055	0.683202	0.357833	0.280481	0.626673	0.0427655	0.206798	-0.924749	0.3915	3	0.0340792	0.184605
NaN	NaN	S							1	8.3662e-06	120.9	101.5	57.203	1.3034	32575000	18383000	14192000	437	NaN	NaN	NaN	NaN	NaN	NaN	NaN	NaN	NaN	NaN	NaN	NaN	NaN	-0.0855886	0.0780633	0.453017	NaN	NaN	NaN	NaN	NaN	NaN	NaN	NaN	NaN	NaN	NaN	NaN	NaN	NaN	NaN
0.0914418	-0.279844	S							1	2.02232e-51	229.6	227.47	62.683	0.049742	144970000	76503000	68465000	545	0.19397	0.263386	0.0054157	0.215828	-0.474073	NaN	NaN	-0.151769	0.279531	0.299714	0.0578315	0.234747	-0.661912	NaN	NaN	-0.262763	0.0855606	0.0363276	0.0524158	0.018919	-0.187839	-0.140826	-0.124786	-0.110994	0.0328246	0.181176	-0.411582	0.594466	4	0.0618421	0.248681
NaN	NaN	S							1	1.17025e-119	316.45	275.07	229.04	-1.5501	288650000	84904000	203750000	1799	NaN	NaN	NaN	NaN	NaN	NaN	NaN	NaN	0.706287	0.516419	0.734048	0.777367	1.68921	0.79917	2.42635	2.91062	NaN	NaN	NaN	NaN	NaN	NaN	NaN	NaN	NaN	NaN	NaN	NaN	NaN	NaN	NaN
NaN	-0.308842	S							1	0.00775034	85.154	63.559	85.154	-0.62557	7610600	4398100	3212500	348	NaN	NaN	NaN	NaN	NaN	-0.46152	NaN	NaN	NaN	NaN	NaN	NaN	NaN	-0.313692	NaN	NaN	-0.00479769	0.106348	0.0255958	0.153935	0.148609	0.147828	0.054779	0.067501	NaN	NaN	NaN	NaN	NaN	0.104367	0.323058
0.118615	0.185952	S							1	2.78133e-61	268.2	246.36	262.24	0.071199	1750400000	904470000	845900000	103	-0.0466015	0.306054	0.300136	0.235852	0.37214	-0.403357	0.661641	NaN	-0.0513992	0.412402	0.325732	0.389787	0.520749	-0.255529	0.71642	NaN	-0.00479769	0.106348	0.0255958	0.153935	0.148609	0.147828	0.054779	0.067501	0.0328246	0.181176	-0.384409	0.62164	4	0.0439415	0.209622
-0.108243	-0.0671354	S							1	4.54113e-101	339.77	325.42	339.77	-1.2792	5866000000	3001800000	2864200000	160	-0.153197	0.12287	-0.0106692	-0.139008	0.115868	-0.259367	0.0153356	-0.135198	-0.157995	0.229219	0.0149266	0.0149266	0.264476	-0.111539	0.0701146	-0.0676969	-0.00479769	0.106348	0.0255958	0.153935	0.148609	0.147828	0.054779	0.067501	0.0328246	0.181176	-0.611267	0.394781	4	0.0340792	0.184605
NaN	NaN	S							1	4.179e-141	370.52	350.89	306.07	-1.4257	1103800000	641450000	462380000	120	NaN	NaN	NaN	NaN	NaN	NaN	NaN	NaN	-0.453874	-0.19909	-0.0545271	-0.391399	-0.689241	-0.0972703	-0.175354	-0.139824	NaN	NaN	NaN	NaN	NaN	NaN	NaN	NaN	NaN	NaN	NaN	NaN	NaN	NaN	NaN
-0.249961	0.0329175	S							1	1.29903e-32	222.64	200.31	222.64	-0.1044	253210000	117400000	135810000	1112	-0.317313	-0.351532	-0.114573	-0.00594184	-0.197561	-0.0809501	NaN	0.440579	-0.10493	-0.0928324	-0.0359637	0.0592169	0.0515809	0.0632269	0.167486	0.308128	0.212383	0.2587	0.0786098	0.0651587	0.249142	0.144177	NaN	-0.132451	0.0328246	0.181176	-0.752985	0.253064	4	0.0439416	0.209623
0.195588	-0.385512	S							1	2.46477e-52	273.44	220.05	248.24	0.45099	3558700000	1927800000	1630800000	617	-0.145846	0.694081	0.332057	0.246112	-0.745081	-0.43561	NaN	-0.102455	0.066537	0.952781	0.410667	0.311271	-0.495939	-0.291433	-0.202771	-0.234907	0.212383	0.2587	0.0786098	0.0651587	0.249142	0.144177	NaN	-0.132451	0.0328246	0.181176	-0.307437	0.698612	4	0.0439416	0.209623
-0.088652	-0.135326	S							1	4.28287e-218	382.77	357.26	43.979	0.2297	6263000000	3591100000	2671800000	227	-0.108049	0.046754	-0.0325998	-0.00187161	-0.147807	-0.158922	-0.126557	-0.133789	-0.186902	0.0144981	0.00920381	0.00201835	-0.437193	-0.531427	-0.457276	-0.378851	-0.0788531	-0.0322559	0.0418037	0.00388999	-0.289386	-0.372505	-0.330719	-0.245061	0.0328246	0.181176	-0.591676	0.414372	4	0.0340792	0.184605
0.114214	0.140586	S							1	0.000816038	130.23	90.574	78.903	-1.6714	292020000	151340000	140670000	198	0.584134	0.0874515	0.0623988	0.0425311	0.45533	-0.0848504	NaN	0.163463	0.505281	0.0551957	0.104202	0.0464211	0.165944	-0.457356	NaN	-0.0815985	-0.0788531	-0.0322559	0.0418037	0.00388999	-0.289386	-0.372505	-0.330719	-0.245061	0.0328246	0.181176	-0.38881	0.617238	4	0.0439416	0.209623
-0.562469	0.0697051	S							1	0	445.87	435.45	249.91	-1.0999	2046900000	1058100000	988780000	66	NaN	-1.17129	-0.155954	-0.273038	0.150274	0.101834	0.0932905	0.000713895	NaN	-0.925549	-0.00137118	-0.115347	0.223546	-0.0456399	-0.00225232	-0.043631	0.129876	0.245739	0.154583	0.15769	0.0732718	-0.147474	-0.0955429	-0.044345	0.0427656	0.206798	-1.22059	0.0956558	3	0.0340792	0.184605
-0.714546	-0.541884	S							1	1.99124e-29	214.5	194.11	214.5	-2.2673	23989000	16164000	7825000	493	NaN	NaN	NaN	-0.857954	NaN	-0.544779	-0.810167	NaN	NaN	NaN	NaN	-1.228	NaN	-0.599396	-0.923578	NaN	-0.337722	-0.297112	-0.364199	-0.370042	0.0511633	-0.0546171	-0.113411	0.0272956	0.108536	0.329448	-4.90058	3.47149	1	0.0618423	0.248681
NaN	-0.289244	S							1	0.00208724	96.143	15.437	96.143	0.93348	4070400	2416900	1653500	238	NaN	NaN	NaN	NaN	NaN	NaN	NaN	-0.373043	NaN	NaN	NaN	NaN	NaN	NaN	NaN	-0.345748	-0.337722	-0.297112	-0.364199	-0.370042	0.0511633	-0.0546171	-0.113411	0.0272956	NaN	NaN	NaN	NaN	NaN	0.104367	0.323059
0.103004	-0.01695	S							1	1.60875e-14	225.3	189.48	225.3	-0.18379	644940000	343690000	301250000	251	0.00901497	NaN	0.149859	0.363216	-0.0216044	NaN	0.090874	-0.0796669	-0.328707	NaN	-0.214341	-0.0068256	0.0295589	NaN	-0.0225369	-0.0523713	-0.337722	-0.297112	-0.364199	-0.370042	0.0511633	-0.0546171	-0.113411	0.0272956	0.0427655	0.206798	-0.555121	0.761129	3	0.0439416	0.209623
NaN	NaN	S							1	6.99206e-46	227.04	186.54	227.04	0.55338	28305000	15516000	12788000	515	NaN	NaN	NaN	NaN	NaN	NaN	NaN	NaN	NaN	NaN	NaN	NaN	NaN	-0.101691	NaN	-0.275123	NaN	NaN	NaN	NaN	NaN	NaN	NaN	NaN	NaN	NaN	NaN	NaN	NaN	NaN	NaN
1.04747	-0.260954	S							1	2.72864e-173	398.12	363.81	250.04	-0.69197	114840000	57478000	57360000	391	1.21194	1.3299	NaN	NaN	-0.366024	NaN	NaN	NaN	0.901881	1.00626	NaN	NaN	0.00201835	0.323889	0.0538064	-0.0989381	-0.310057	-0.323642	-0.40442	-0.0932171	0.368042	NaN	NaN	NaN	0.061352	0.247693	-0.0182718	2.1132	2	0.104366	0.323058
0.10434	-0.220471	S							1	1.02254e-13	183.17	151.35	108.89	0.099178	163720000	75987000	87730000	158	0.336928	0.136904	0.318341	-0.0581128	-0.307164	NaN	NaN	NaN	0.0268709	-0.186738	-0.0860785	-0.15133	0.0608775	0.569297	0.674913	0.793438	-0.310057	-0.323642	-0.40442	-0.0932171	0.368042	NaN	NaN	NaN	0.0328246	0.181176	-0.398684	0.607365	4	0.104366	0.323058
-0.058445	-0.326818	S							1	7.15315e-22	201.08	180.29	201.08	0.18871	2134100000	1175800000	958270000	1364	-0.0132425	0.116864	0.0650382	-0.134543	-0.461782	NaN	NaN	NaN	-0.323299	-0.206778	-0.339382	-0.22776	-0.0937405	-0.159074	-0.231227	-0.213052	-0.310057	-0.323642	-0.40442	-0.0932171	0.368042	NaN	NaN	NaN	0.0328246	0.181176	-0.561469	0.444579	4	0.104366	0.323058
0.195206	0.0765555	S							1	2.38379e-15	177.81	152.28	155.02	-0.07134	51131000	23784000	27347000	146	NaN	0.304794	0.588891	0.00620416	0.124683	NaN	NaN	NaN	NaN	-0.0188488	0.184471	-0.0870129	0.492725	0.179766	0.292664	0.284633	-0.310057	-0.323642	-0.40442	-0.0932171	0.368042	NaN	NaN	NaN	0.0427656	0.206798	-0.462919	0.853331	3	0.104366	0.323058
-0.0946205	0.129623	S							1	1.23444e-18	214.04	206	166.24	-1.369	3266900000	1596300000	1670600000	1544	-0.0243685	0.106671	-0.0026184	-0.201115	0.201838	NaN	NaN	NaN	-0.334425	-0.216971	-0.407038	-0.294332	0.56988	0.609377	0.439995	0.300182	-0.310057	-0.323642	-0.40442	-0.0932171	0.368042	NaN	NaN	NaN	0.0328246	0.181176	-0.597645	0.408404	4	0.104366	0.323058
0.35085	NaN	S							1	1.05597e-133	336.03	318.44	306.26	-1.2266	119020000	52213000	66808000	28	0.863259	NaN	0.0550153	NaN	NaN	NaN	NaN	NaN	0.53107	0.110363	0.0546401	0.360982	0.751035	0.405992	0.65104	0.371949	-0.33219	NaN	-0.000375143	NaN	NaN	NaN	NaN	NaN	0.0613516	0.247693	-0.714885	1.41659	2	NaN	NaN
0.133408	NaN	S							1	1.12381e-23	153.57	147.35	58.433	-0.20287	23105000	12143000	10962000	194	0.203071	NaN	NaN	NaN	NaN	NaN	NaN	NaN	-0.129118	-0.126014	NaN	NaN	NaN	NaN	-0.134271	-0.0878407	-0.33219	NaN	-0.000375143	NaN	NaN	NaN	NaN	NaN	0.108537	0.329449	-4.05264	4.31945	1	NaN	NaN
0.0262247	NaN	S							1	3.7516e-91	261.25	261.25	244.87	-0.48459	177100000	98641000	78460000	998	0.0637552	NaN	NaN	NaN	NaN	NaN	NaN	NaN	-0.268434	NaN	NaN	-0.358121	-0.189565	-0.116817	-0.118147	NaN	-0.33219	NaN	-0.000375143	NaN	NaN	NaN	NaN	NaN	0.108537	0.329449	-4.15982	4.21227	1	NaN	NaN
NaN	NaN	S							1	0.000522266	101.2	70.331	101.2	1.3781	5746000	2148800	3597200	958	NaN	NaN	NaN	NaN	NaN	NaN	NaN	NaN	NaN	NaN	NaN	NaN	NaN	NaN	NaN	0.687598	-0.33219	NaN	-0.000375143	NaN	NaN	NaN	NaN	NaN	NaN	NaN	NaN	NaN	NaN	NaN	NaN
0.112549	NaN	S							1	1.1643e-62	285.58	233.3	227.47	-0.034771	694640000	346680000	347950000	1046	0.281986	NaN	0.0882454	NaN	NaN	NaN	NaN	NaN	-0.0502037	0.249749	0.0878702	-0.0998809	0.128557	-0.0612851	0.00432164	0.0588013	-0.33219	NaN	-0.000375143	NaN	NaN	NaN	NaN	NaN	0.0613516	0.247693	-0.953186	1.17828	2	NaN	NaN
-0.959104	NaN	S							1	1.21803e-53	254.53	243.01	254.53	-1.3224	525700000	262590000	263110000	809	-0.918731	NaN	-1.17561	NaN	NaN	NaN	NaN	NaN	-1.25092	-1.10036	-1.17599	-0.733867	0.356369	0.596172	0.851439	0.184852	-0.33219	NaN	-0.000375143	NaN	NaN	NaN	NaN	NaN	0.0613516	0.247693	-2.02484	0.106632	2	NaN	NaN
NaN	NaN	S							1	1.82078e-72	316.54	269.23	282.09	-0.19313	83595000	20504000	63091000	691	NaN	NaN	NaN	NaN	NaN	NaN	NaN	NaN	0.333424	NaN	0.844225	NaN	1.00288	NaN	NaN	0.378068	NaN	NaN	NaN	NaN	NaN	NaN	NaN	NaN	NaN	NaN	NaN	NaN	NaN	NaN	NaN
NaN	0.333219	S							1	3.54915e-13	163.23	163.23	109.24	0.69012	107600000	34428000	73172000	792	NaN	NaN	NaN	NaN	0.809349	0.776787	0.32765	-0.394006	NaN	NaN	NaN	NaN	1.41181	1.57894	1.2286	0.697863	-0.29972	-0.383511	-0.20395	-0.14626	0.602457	0.802152	0.900954	1.09187	NaN	NaN	NaN	NaN	NaN	0.0340792	0.184605
-0.37006	0.177785	S							1	4.08472e-97	290.27	279.66	204.49	-0.52988	1387900000	584800000	803050000	680	-0.269909	-0.226108	-0.545136	-0.26461	0.316616	0.355862	0.299551	-0.14454	-0.569629	-0.609618	-0.749087	-0.410869	0.919073	1.15801	1.2005	0.94733	-0.29972	-0.383511	-0.20395	-0.14626	0.602457	0.802152	0.900954	1.09187	0.0328246	0.181176	-0.873084	0.132964	4	0.0340792	0.184605
-0.868159	0.287406	S							1	8.62282e-64	304.08	276.66	304.08	-0.2448	23349000	13773000	9576000	66	NaN	-0.564324	-1.24732	NaN	NaN	0.405366	NaN	NaN	NaN	-0.947834	-1.45127	NaN	NaN	1.20752	NaN	NaN	-0.29972	-0.383511	-0.20395	-0.14626	0.602457	0.802152	0.900954	1.09187	0.0613517	0.247693	-1.93389	0.197576	2	0.104367	0.323058
NaN	-0.225483	S							1	0.00135398	101.43	73.101	41.092	-2.916	19058000	9766800	9291000	726	NaN	NaN	NaN	NaN	0.7903	-0.791945	-0.788988	NaN	NaN	NaN	NaN	NaN	1.39276	0.0102069	0.111966	NaN	-0.29972	-0.383511	-0.20395	-0.14626	0.602457	0.802152	0.900954	1.09187	NaN	NaN	NaN	NaN	NaN	0.0439415	0.209622
-0.234771	0.105092	S							1	8.70585e-30	237.48	237.48	41.092	-2.916	1091500000	507420000	584120000	728	-0.16933	-0.159053	-0.266398	-0.129265	0.306817	-0.0777635	0.122089	NaN	-0.46905	-0.542563	-0.470349	-0.275524	0.909274	0.724388	1.02304	NaN	-0.29972	-0.383511	-0.20395	-0.14626	0.602457	0.802152	0.900954	1.09187	0.0328246	0.181176	-0.737795	0.268254	4	0.0439415	0.209622
NaN	-0.249241	S							1	0.000119315	103.76	103.76	65.805	1.7874	55899000	31761000	24139000	300	NaN	NaN	NaN	NaN	NaN	NaN	NaN	-0.314884	NaN	NaN	NaN	NaN	NaN	NaN	NaN	-0.238051	0.251325	0.0746424	0.0473989	0.0549179	0.131063	-0.115332	-0.014281	0.0768327	NaN	NaN	NaN	NaN	NaN	0.104367	0.323059
-0.0758815	-0.201748	S							1	2.77709e-238	427.73	406.48	427.73	-0.4774	210080000	114600000	95476000	430	0.000726959	-0.0148719	0.0253243	-0.0520355	-0.223295	-0.113171	-0.196015	-0.330434	0.252052	0.0597706	0.0727232	0.00288247	-0.0922325	-0.228503	-0.210296	-0.253601	0.251325	0.0746424	0.0473989	0.0549179	0.131063	-0.115332	-0.014281	0.0768327	0.0328246	0.181176	-0.578906	0.427143	4	0.0340792	0.184605
NaN	NaN	S							1	0.000943818	120.77	85.326	103.08	0.026508	78043000	16850000	61194000	1416	NaN	NaN	NaN	NaN	NaN	NaN	NaN	NaN	1.07745	0.998412	3.26297	0.668755	1.18789	0.929034	1.41808	1.33651	NaN	NaN	NaN	NaN	NaN	NaN	NaN	NaN	NaN	NaN	NaN	NaN	NaN	NaN	NaN
NaN	NaN	S							1	0.000121517	118.13	96.57	118.13	2.6251	2903400	1477400	1426000	1598	NaN	NaN	NaN	NaN	NaN	NaN	NaN	NaN	1.29795	-1.57777	NaN	NaN	NaN	NaN	NaN	NaN	NaN	NaN	NaN	NaN	NaN	NaN	NaN	NaN	NaN	NaN	NaN	NaN	NaN	NaN	NaN
NaN	NaN	S							1	3.8173e-74	306.37	250.96	291.63	-0.48533	1710300000	679350000	1030900000	1487	NaN	NaN	NaN	NaN	NaN	NaN	NaN	NaN	0.318809	0.323889	0.230818	0.286526	1.28694	1.11869	0.944709	1.05499	NaN	NaN	NaN	NaN	NaN	NaN	NaN	NaN	NaN	NaN	NaN	NaN	NaN	NaN	NaN
NaN	NaN	S							1	1.10953e-10	205.59	159.13	205.59	0.6815	548230000	235190000	313050000	1057	NaN	NaN	NaN	NaN	NaN	NaN	NaN	NaN	0.0817487	0.212881	0.154194	0.199876	0.81705	0.774081	0.76511	0.823749	NaN	NaN	NaN	NaN	NaN	NaN	NaN	NaN	NaN	NaN	NaN	NaN	NaN	NaN	NaN
NaN	NaN	S							1	2.04956e-24	218	203.34	218	-0.31133	184950000	103370000	81578000	1198	NaN	NaN	NaN	NaN	NaN	NaN	NaN	NaN	-0.503937	-0.878852	-0.570422	-0.237643	0.23585	-0.00996002	-0.0034666	0.285816	NaN	NaN	NaN	NaN	NaN	NaN	NaN	NaN	NaN	NaN	NaN	NaN	NaN	NaN	NaN
NaN	NaN	S							1	0.00054387	101.71	52.411	55.452	-0.88946	124860000	75439000	49417000	18	NaN	NaN	NaN	NaN	NaN	NaN	NaN	NaN	-1.27746	-1.16679	-1.18524	NaN	-0.407057	-0.590375	-0.531636	-0.309359	NaN	NaN	NaN	NaN	NaN	NaN	NaN	NaN	NaN	NaN	NaN	NaN	NaN	NaN	NaN
NaN	NaN	S							1	0.0102748	63.408	43.804	55.452	-0.88946	6874200	2484400	4389800	20	NaN	NaN	NaN	NaN	NaN	NaN	NaN	NaN	NaN	0.569005	0.664938	NaN	NaN	NaN	NaN	NaN	NaN	NaN	NaN	NaN	NaN	NaN	NaN	NaN	NaN	NaN	NaN	NaN	NaN	NaN	NaN
NaN	NaN	S							1	3.2852e-51	243.92	230.51	243.92	-1.0914	75825000	46208000	29616000	488	NaN	NaN	NaN	NaN	NaN	NaN	NaN	NaN	-0.648756	-1.36171	-0.54673	-0.749984	-0.354741	-0.554633	-0.37722	NaN	NaN	NaN	NaN	NaN	NaN	NaN	NaN	NaN	NaN	NaN	NaN	NaN	NaN	NaN	NaN
0.684525	0.0812346	S							1	2.14322e-116	328.8	305.12	328.8	0.39266	17310000	10575000	6735400	131	NaN	0.99296	NaN	NaN	NaN	-0.0645641	0.238691	NaN	NaN	0.957543	NaN	NaN	NaN	-0.266472	-0.0205453	NaN	0.0797024	-0.0354165	0.09815	0.0687396	-0.254169	-0.201908	-0.259236	-0.226594	0.108537	0.329449	-3.50152	4.87057	1	0.0618423	0.248681
0.468596	-0.23663	S							1	5.47234e-82	218.81	209.63	218.81	-1.9007	143310000	84761000	58548000	69	NaN	0.701355	NaN	0.550345	-0.105599	0.10195	-0.324983	-0.689641	NaN	0.665938	NaN	0.619084	-0.359768	-0.0999583	-0.58422	-0.916235	0.0797024	-0.0354165	0.09815	0.0687396	-0.254169	-0.201908	-0.259236	-0.226594	0.0613519	0.247693	-0.597141	1.53433	2	0.0340792	0.184605
-0.152146	-0.0407643	S							1	8.87418e-130	295.18	279.54	286.35	-0.99245	1093900000	597940000	496010000	166	-0.113774	0.0670939	-0.186221	-0.135877	0.0581399	-0.118885	0.063571	-0.148734	-0.0340717	0.0316775	-0.0880707	-0.0671376	-0.196029	-0.320792	-0.195666	-0.375328	0.0797024	-0.0354165	0.09815	0.0687396	-0.254169	-0.201908	-0.259236	-0.226594	0.0328246	0.181176	-0.65517	0.350878	4	0.0340792	0.184605
-0.407682	0.118695	S							1	2.66858e-109	330.82	265.49	208.52	0.80784	8742900000	2465700000	6277100000	341	0.260068	0.381854	-1.94222	-0.167231	0.354174	-0.448598	0.429833	0.228898	-1.39965	-1.44152	-3.21773	-1.53095	2.99572	2.33808	2.43563	2.96641	-1.65972	-1.82337	-1.27551	-1.36372	2.64155	2.78668	2.0058	2.73751	0.0328246	0.181176	-0.910706	0.0953426	4	0.0340792	0.184605
0.0915997	0.488221	S							1	4.45155e-19	207.6	185.56	207.6	1.2027	2194400000	407330000	1787100000	597	0.157585	NaN	0.145615	0.181258	0.505696	0.256122	0.755554	0.692771	-1.50214	NaN	-1.12989	-1.18246	3.14724	3.0428	2.76135	3.43029	-1.65972	-1.82337	-1.27551	-1.36372	2.64155	2.78668	2.0058	2.73751	0.0427655	0.206798	-0.566525	0.749724	3	0.0340792	0.184605
0.0708378	0.46925	S							1	0.00195785	134.48	100.29	92.491	0.90571	75907000	14690000	61217000	782	NaN	0.0435523	NaN	0.293386	0.659822	0.405814	0.925661	0.13435	NaN	-1.77982	NaN	-1.07033	3.30137	3.19249	2.93146	2.87186	-1.65972	-1.82337	-1.27551	-1.36372	2.64155	2.78668	2.0058	2.73751	0.0613519	0.247693	-0.9949	1.13658	2	0.0340792	0.184605
NaN	NaN	S							1	0.00506329	76.302	38.606	76.302	0.24662	0	0	0	425	NaN	NaN	NaN	NaN	NaN	NaN	NaN	NaN	NaN	NaN	NaN	NaN	NaN	NaN	NaN	NaN	NaN	NaN	NaN	NaN	NaN	NaN	NaN	NaN	NaN	NaN	NaN	NaN	NaN	NaN	NaN
NaN	NaN	S							1	4.86354e-59	231.56	231.56	78.334	0.3567	291840000	108200000	183640000	629	NaN	NaN	NaN	NaN	NaN	NaN	NaN	NaN	0.503451	0.265197	0.253989	0.361656	1.20383	1.09491	0.715718	0.879157	NaN	NaN	NaN	NaN	NaN	NaN	NaN	NaN	NaN	NaN	NaN	NaN	NaN	NaN	NaN
NaN	NaN	S							1	4.03699e-05	117.02	90.349	117.02	0.63111	166190000	51993000	114190000	653	NaN	NaN	NaN	NaN	NaN	NaN	NaN	NaN	NaN	NaN	0.370722	0.680234	NaN	NaN	1.13323	1.02169	NaN	NaN	NaN	NaN	NaN	NaN	NaN	NaN	NaN	NaN	NaN	NaN	NaN	NaN	NaN
NaN	NaN	S							1	6.75611e-31	194.67	181.5	194.67	-0.68947	69365000	39198000	30167000	402	NaN	NaN	NaN	NaN	NaN	NaN	NaN	NaN	-0.0824078	0.980318	0.225275	0.0236102	-0.741204	NaN	-1.29676	NaN	NaN	NaN	NaN	NaN	NaN	NaN	NaN	NaN	NaN	NaN	NaN	NaN	NaN	NaN	NaN
NaN	NaN	S							1	2.45888e-89	322.73	303.33	197.17	1.077	0	0	0	1719	NaN	NaN	NaN	NaN	NaN	NaN	NaN	NaN	NaN	NaN	NaN	NaN	NaN	NaN	NaN	NaN	-0.191804	-0.170767	-0.0835386	-0.165726	-0.515315	-0.583874	-0.569843	-0.466237	NaN	NaN	NaN	NaN	NaN	NaN	NaN
NaN	NaN	S							1	3.14265e-87	320.5	271.2	197	1.4561	292190000	136360000	155830000	978	NaN	NaN	NaN	NaN	NaN	NaN	NaN	NaN	-0.161815	0.434882	0.473839	0.483468	0.38228	0.0272956	0.240009	0.252052	NaN	NaN	NaN	NaN	NaN	NaN	NaN	NaN	NaN	NaN	NaN	NaN	NaN	NaN	NaN
0.62837	NaN	S							1	5.2421e-05	120.68	101.41	76.143	1.9485	12954000	6084200	6869600	2	NaN	NaN	0.898472	NaN	NaN	NaN	NaN	NaN	1.12796	0.593784	0.865523	NaN	-0.366504	NaN	0.0802483	NaN	NaN	NaN	-0.0329495	NaN	NaN	NaN	NaN	NaN	0.108536	0.329448	-3.55766	4.8144	1	NaN	NaN
0.0259969	-0.246747	S							1	2.08101e-276	437.2	437.2	385.74	-0.49114	1195100000	680050000	515000000	364	-0.232871	0.254442	0.265795	0.109834	-0.273119	-0.261555	-0.290244	-0.238418	-0.574756	-0.0839361	-0.115816	-0.234686	-0.30793	-0.400568	-0.364199	-0.353671	-0.341885	-0.338378	-0.381611	-0.34452	-0.0348105	-0.139013	-0.073955	-0.115254	0.0328246	0.181176	-0.477027	0.529021	4	0.0340792	0.184605
NaN	NaN	S							1	4.42217e-10	196.88	160.3	128.01	0.27755	15021000	5737800	9283300	395	NaN	NaN	NaN	NaN	NaN	NaN	NaN	NaN	0.817541	1.68634	2.36991	2.14617	-1.27547	-0.907684	NaN	NaN	NaN	NaN	NaN	NaN	NaN	NaN	NaN	NaN	NaN	NaN	NaN	NaN	NaN	NaN	NaN
NaN	-0.0345322	S							1	3.34427e-85	243.59	227.62	243.59	-0.7679	90458000	52436000	38022000	763	NaN	NaN	NaN	NaN	NaN	0.014461	-0.193334	0.0818762	NaN	NaN	NaN	NaN	NaN	-0.225565	-0.169015	0.28238	-0.0879633	0.0618453	-0.0110064	0.156397	0.344488	-0.240026	0.0243196	0.200504	NaN	NaN	NaN	NaN	NaN	0.0439417	0.209623
-0.380885	-0.564754	S							1	1.72408e-19	203.32	165.99	203.32	-0.029659	38305000	20814000	17491000	903	-0.170168	-0.487928	-0.371601	-0.322608	-0.807719	NaN	NaN	NaN	-0.258132	-0.426083	-0.382607	-0.166211	-0.463231	NaN	NaN	NaN	-0.0879633	0.0618453	-0.0110064	0.156397	0.344488	-0.240026	0.0243196	0.200504	0.0328246	0.181176	-0.883909	0.12214	4	0.104366	0.323058
-0.310627	0.113443	S							1	6.20605e-197	395.33	379.23	359.58	1.0447	653460000	343820000	309640000	417	-0.158928	-0.113648	-0.274665	-0.50297	-0.0162257	0.191987	0.153152	0.212006	-0.246892	-0.0518028	-0.285671	-0.346573	0.328262	-0.0480393	0.177471	0.412511	-0.0879633	0.0618453	-0.0110064	0.156397	0.344488	-0.240026	0.0243196	0.200504	0.0328246	0.181176	-0.813651	0.192398	4	0.0340792	0.184605
-0.0658756	NaN	S							1	2.58159e-07	157.78	122.24	157.78	0.35424	484430000	248800000	235630000	38	0.0568431	0.0098129	0.0979501	-0.162439	NaN	NaN	NaN	NaN	-0.852276	-0.670153	-0.595228	-0.68966	0.731618	0.643856	0.627887	0.644041	-0.90912	-0.679966	-0.693178	-0.527221	NaN	NaN	NaN	NaN	0.0328246	0.181176	-0.5689	0.437149	4	NaN	NaN
1.54567	0.699328	S							1	3.3295e-05	129.74	97.413	129.74	-0.64088	19654000	7099300	12555000	340	NaN	NaN	2.09077	NaN	NaN	1.37329	NaN	0.377792	NaN	NaN	1.95431	NaN	-0.0304424	1.39149	NaN	0.569102	-0.162864	-0.192431	-0.136458	-0.052895	NaN	0.0182068	0.1125	0.19131	0.108536	0.329448	-2.64036	5.7317	1	0.0618424	0.248681
0.167708	NaN	S							1	3.20362e-05	130.15	107.24	130.15	0.78605	296400000	141150000	155260000	670	NaN	0.171757	0.0674608	0.569932	NaN	NaN	NaN	NaN	0.415218	0.572405	0.452174	0.565207	-0.248965	NaN	-0.423739	-0.322271	NaN	0.400647	0.384713	-0.0047253	NaN	NaN	NaN	NaN	0.0427656	0.206798	-0.490417	0.825833	3	NaN	NaN
0.0532768	NaN	S							1	3.50782e-06	140.63	114.03	140.63	0.24499	561640000	281310000	280320000	543	NaN	-0.00723087	0.0149503	0.423833	NaN	NaN	NaN	NaN	0.2949	0.393416	0.399663	0.419107	0.737168	-0.240571	-0.373963	-0.500198	NaN	0.400647	0.384713	-0.0047253	NaN	NaN	NaN	NaN	0.0427656	0.206798	-0.604848	0.711402	3	NaN	NaN
NaN	NaN	S							1	1.59329e-10	127.61	115.92	127.61	-0.038753	26163000	11984000	14179000	601	NaN	NaN	NaN	NaN	NaN	NaN	NaN	NaN	NaN	0.584	0.246347	0.413052	NaN	0.60065	NaN	0.541118	NaN	NaN	NaN	NaN	NaN	NaN	NaN	NaN	NaN	NaN	NaN	NaN	NaN	NaN	NaN
NaN	NaN	S							1	1.01372e-92	342.43	342.43	342.43	0.062808	97470000	37127000	60343000	386	NaN	NaN	NaN	NaN	NaN	NaN	NaN	NaN	1.45038	1.51223	1.84587	1.59307	-0.0988299	-0.406713	-0.18146	-0.287483	NaN	NaN	NaN	NaN	NaN	NaN	NaN	NaN	NaN	NaN	NaN	NaN	NaN	NaN	NaN
NaN	NaN	S							1	0.00223015	155.5	72.184	72.478	0.77024	713240000	377840000	335400000	359	NaN	NaN	NaN	NaN	NaN	NaN	NaN	NaN	1.39791	NaN	1.74747	1.65026	-0.377257	-0.600534	-0.581303	-0.560154	NaN	NaN	NaN	NaN	NaN	NaN	NaN	NaN	NaN	NaN	NaN	NaN	NaN	NaN	NaN
NaN	NaN	S							1	3.41947e-15	182.15	143.13	171.81	1.963	715720000	492540000	223180000	457	NaN	NaN	NaN	NaN	NaN	NaN	NaN	NaN	-1.96798	NaN	0.84535	NaN	-2.95188	-0.408148	0.0928839	NaN	NaN	NaN	NaN	NaN	NaN	NaN	NaN	NaN	NaN	NaN	NaN	NaN	NaN	NaN	NaN
NaN	NaN	S							1	8.26213e-12	184.31	166.25	184.31	-0.27094	287940000	108240000	179700000	310	NaN	NaN	NaN	NaN	NaN	NaN	NaN	NaN	-0.799069	-0.960441	-0.606847	-0.603402	3.80333	2.63951	2.81471	2.49825	NaN	NaN	NaN	NaN	NaN	NaN	NaN	NaN	NaN	NaN	NaN	NaN	NaN	NaN	NaN
NaN	NaN	S							1	0.000381175	100.54	83.18	100.54	1.0832	14267000	2186300	12081000	454	NaN	NaN	NaN	NaN	NaN	NaN	NaN	NaN	NaN	NaN	NaN	NaN	2.5435	NaN	NaN	NaN	NaN	NaN	NaN	NaN	NaN	-0.139061	NaN	NaN	NaN	NaN	NaN	NaN	NaN	NaN	NaN
NaN	NaN	S							1	3.81939e-06	136.83	120.57	100.54	1.0832	22329000	4601500	17727000	457	NaN	NaN	NaN	NaN	NaN	NaN	NaN	NaN	NaN	NaN	NaN	NaN	0.986302	NaN	NaN	NaN	NaN	NaN	NaN	NaN	NaN	-0.139061	NaN	NaN	NaN	NaN	NaN	NaN	NaN	NaN	NaN
NaN	0.333019	S							1	4.09367e-14	174.47	153.64	174.47	-0.53876	44229000	18584000	25645000	469	NaN	NaN	NaN	NaN	NaN	0.471683	NaN	NaN	NaN	0.278223	NaN	NaN	0.771294	0.332622	0.850399	NaN	NaN	NaN	NaN	NaN	NaN	-0.139061	NaN	NaN	NaN	NaN	NaN	NaN	NaN	0.104367	0.323058
NaN	NaN	S							1	0.00661832	93.649	15.917	93.649	0.067576	9076200	3723400	5352800	1114	NaN	NaN	NaN	NaN	NaN	NaN	NaN	NaN	0.356482	0.494364	0.41684	0.286999	NaN	NaN	NaN	NaN	NaN	NaN	NaN	NaN	NaN	NaN	NaN	NaN	NaN	NaN	NaN	NaN	NaN	NaN	NaN
NaN	NaN	S							1	0.00879127	72.643	69.704	71.614	2.7575	22728000	10998000	11730000	435	NaN	NaN	NaN	NaN	NaN	NaN	NaN	NaN	NaN	0.449852	0.543199	0.59053	-0.409834	NaN	NaN	NaN	NaN	NaN	NaN	NaN	NaN	NaN	NaN	NaN	NaN	NaN	NaN	NaN	NaN	NaN	NaN
NaN	NaN	S							1	7.27849e-53	264.83	230.01	222.3	1.3058	180440000	92947000	87498000	1967	NaN	NaN	NaN	NaN	NaN	NaN	NaN	NaN	0.223299	0.209266	0.273456	-0.138362	0.067088	-0.153735	-0.105271	-0.464027	NaN	NaN	NaN	NaN	NaN	NaN	NaN	NaN	NaN	NaN	NaN	NaN	NaN	NaN	NaN
-0.254201	0.0191141	S							1	1.14421e-54	198.52	194.3	150.33	-0.071282	293700000	146770000	146920000	25	-0.594504	NaN	0.121287	NaN	0.0681793	0.073513	NaN	-0.0273	-0.271653	NaN	0.545672	NaN	0.263275	0.369941	NaN	0.136585	0.322851	0.397036	0.424385	0.419647	0.195096	0.296428	0.0067647	0.163885	0.0613516	0.247693	-1.31994	0.811534	2	0.0439416	0.209623
-0.0380975	0.1449	S							1	1.00053e-54	198.52	194.3	150.33	-0.071282	352670000	172240000	180430000	27	-0.594504	NaN	0.121287	0.529701	0.0681793	0.073513	0.424163	0.11517	-0.271653	NaN	0.545672	0.949348	0.263275	0.369941	0.430927	0.279055	0.322851	0.397036	0.424385	0.419647	0.195096	0.296428	0.0067647	0.163885	0.0427655	0.206798	-0.696222	0.620027	3	0.0340792	0.184605
NaN	NaN	S							1	0.00244048	132.57	53.439	100.82	0.15229	3814100000	1900000000	1914100000	261	NaN	NaN	NaN	NaN	NaN	NaN	NaN	NaN	-0.309091	-0.164884	-0.309932	1.12691	-0.149633	-0.367341	-0.252157	-0.323985	NaN	NaN	NaN	NaN	NaN	NaN	NaN	NaN	NaN	NaN	NaN	NaN	NaN	NaN	NaN
NaN	0.204733	S							1	0.000398165	84.753	68.122	84.753	-1.2386	2458200	1054900	1403300	113	NaN	NaN	NaN	NaN	NaN	NaN	0.284941	NaN	NaN	NaN	NaN	NaN	NaN	NaN	0.473215	NaN	0.0316775	0.0289935	-0.0259407	0.0508847	0.236829	0.280838	0.188274	0.142348	NaN	NaN	NaN	NaN	NaN	0.104367	0.323059
-0.179434	0.110669	S							1	4.25664e-11	169.04	154.03	118.28	0.18022	761400000	383210000	378190000	6	-0.148307	-0.220831	-0.00460495	-0.112366	0.0454324	0.130372	0.172483	0.180272	-0.116629	-0.191837	-0.0305456	-0.0614808	0.282262	0.411209	0.360758	0.32262	0.0316775	0.0289935	-0.0259407	0.0508847	0.236829	0.280838	0.188274	0.142348	0.0328246	0.181176	-0.682458	0.323591	4	0.0340792	0.184605
0.134669	0.141976	S							1	0.00468562	93.098	49.447	93.098	1.2892	52171000	22694000	29477000	342	-0.134903	0.241344	0.349953	0.408075	NaN	-0.175185	0.138333	0.549498	0.227987	0.53047	0.639788	0.701327	NaN	-0.347399	0.00863037	0.4959	0.362891	0.289126	0.289834	0.293253	-0.093094	-0.172213	-0.129702	-0.0535985	0.0328246	0.181176	-0.368355	0.637694	4	0.0439417	0.209623
0.0678482	-0.329645	S							1	0.000102356	132.44	122.21	84.479	-0.2704	73933000	42478000	31455000	267	NaN	NaN	0.169912	NaN	-0.5409	-0.399773	-0.250669	-0.241211	NaN	NaN	0.459746	NaN	-0.633994	-0.571986	-0.380371	-0.294809	0.362891	0.289126	0.289834	0.293253	-0.093094	-0.172213	-0.129702	-0.0535985	0.108536	0.329448	-4.11818	4.25388	1	0.0340792	0.184605
0.229518	-0.177643	S							1	8.18203e-41	240.61	219.77	219.79	-0.34556	85734000	49202000	36533000	208	0.914797	-0.254065	NaN	NaN	-0.275792	-0.26293	-0.0784419	-0.138387	1.27769	0.0350608	NaN	NaN	-0.368886	-0.435144	-0.208144	-0.191986	0.362891	0.289126	0.289834	0.293253	-0.093094	-0.172213	-0.129702	-0.0535985	0.061352	0.247693	-0.83622	1.29526	2	0.0340792	0.184605
-0.337361	0.0887652	S							1	5.35153e-217	399.09	399.09	381.39	1.2159	3171000000	1672500000	1498500000	19	-0.186568	-0.29005	-0.387552	-0.300992	0.176341	0.0580376	0.213903	-0.0172771	0.176323	-0.000923584	-0.097718	-0.00773913	0.0832474	-0.114176	0.0842003	-0.0708756	0.362891	0.289126	0.289834	0.293253	-0.093094	-0.172213	-0.129702	-0.0535985	0.0328246	0.181176	-0.840385	0.165664	4	0.0340792	0.184605
-0.15601	-0.2315	S							1	3.68815e-06	134.75	115.62	60.345	-1.3653	235000000	149470000	85530000	346	-0.424846	0.163365	0.090253	-0.214163	0.0428091	-0.459602	-0.186232	-0.392399	-0.143771	0.556012	0.522357	0.248413	-1.20297	-1.49598	-1.44297	-1.22186	0.281075	0.392647	0.432104	0.462576	-1.24578	-1.03638	-1.25673	-0.829459	0.0328246	0.181176	-0.659034	0.347015	4	0.0340792	0.184605
-0.44863	-0.467674	S							1	1.95004e-18	210.4	182.17	60.345	-1.3653	407020000	257420000	149600000	349	-0.377882	-0.286567	-0.926477	-0.052669	-0.588302	0.149838	-0.67348	-0.935377	-0.0968074	0.10608	-0.494373	0.409907	-1.83408	-0.88654	-1.93022	-1.76484	0.281075	0.392647	0.432104	0.462576	-1.24578	-1.03638	-1.25673	-0.829459	0.0328246	0.181176	-0.951654	0.0543944	4	0.0340792	0.184605
NaN	0.10315	S							1	6.65349e-15	143.32	143.32	143.32	-2.1968	15206000	10456000	4750400	879	NaN	NaN	NaN	NaN	NaN	NaN	0.196428	0.0914596	NaN	NaN	NaN	NaN	NaN	NaN	-1.06031	-0.738	0.281075	0.392647	0.432104	0.462576	-1.24578	-1.03638	-1.25673	-0.829459	NaN	NaN	NaN	NaN	NaN	0.0618424	0.248681
0.300666	1.21836	S							1	1.97162e-08	175.74	122.49	175.74	1.007	53678000	21315000	32363000	899	0.514692	0.269285	0.422769	NaN	NaN	NaN	1.75866	NaN	0.795767	0.661932	0.854873	NaN	NaN	NaN	0.501923	NaN	0.281075	0.392647	0.432104	0.462576	-1.24578	-1.03638	-1.25673	-0.829459	0.0427656	0.206799	-0.35746	0.958791	3	0.104367	0.323059
-0.338366	-0.136696	S							1	2.54365e-07	158.02	139.75	76.332	0.35821	1227400000	697460000	529990000	268	-0.146591	-0.145692	-0.391282	-0.485919	0.0878975	-0.542854	-0.367997	0.249775	0.134484	0.246955	0.0408223	-0.0233431	-1.15788	-1.57923	-1.62473	-0.579685	0.281075	0.392647	0.432104	0.462576	-1.24578	-1.03638	-1.25673	-0.829459	0.0328246	0.181176	-0.84139	0.164658	4	0.0340792	0.184605
0.109961	-0.293306	S							1	2.74141e-05	129.82	81.395	76.332	0.35821	269180000	118470000	150700000	269	0.362319	-0.0478187	0.233652	0.210076	-0.641107	-0.077751	NaN	NaN	0.643394	0.344828	0.665757	0.672652	-1.88689	-1.11413	NaN	NaN	0.281075	0.392647	0.432104	0.462576	-1.24578	-1.03638	-1.25673	-0.829459	0.0328246	0.181176	-0.393063	0.612986	4	0.0618421	0.248681
-0.630261	0.0909912	S							1	8.63745e-10	128.67	107.93	124.91	0.78105	44023000	28034000	15989000	47	0.00686997	-1.09761	NaN	-0.785298	-0.0763649	0.129532	0.249271	NaN	0.287945	-0.704959	NaN	-0.322722	-1.32214	-0.906846	-1.00746	NaN	0.281075	0.392647	0.432104	0.462576	-1.24578	-1.03638	-1.25673	-0.829459	0.0427658	0.206799	-1.28839	0.0278653	3	0.0439415	0.209622
0.260864	-0.481631	S							1	1.77755e-18	208.87	161.72	144.57	0.56051	27867000	15541000	12325000	368	0.279624	NaN	0.484056	0.279316	-0.803857	-0.380075	-0.69195	-0.233602	0.16633	NaN	0.33948	0.111298	-0.932637	-0.570636	-0.895959	-0.405279	-0.113294	-0.16728	-0.144576	-0.168017	-0.128779	-0.190561	-0.204009	-0.171677	0.0427655	0.206798	-0.39726	0.918989	3	0.0340792	0.184605
-0.134982	0.328919	S							1	2.34266e-12	212.03	155.6	146.96	-0.74435	132560000	74313000	58250000	185	-0.101611	-0.142657	0.0350904	-0.0857999	0.262111	0.381295	0.471946	0.385273	-0.353579	-0.338488	-0.169209	-0.232379	-0.294049	-0.130129	-0.0919557	-0.0864154	-0.251968	-0.195831	-0.2043	-0.146579	-0.55616	-0.511423	-0.563902	-0.471689	0.0328246	0.181176	-0.638007	0.368042	4	0.0340792	0.184605
-0.0805568	0.0490791	S							1	3.21037e-244	415.65	403.45	136.36	-0.83931	20913000000	9987100000	10926000000	942	0.0064985	0.0738698	-0.0117401	-0.129587	0.12727	0.0256127	0.0132934	0.0880704	0.0335111	0.0626743	-0.00368358	-0.074669	0.333538	0.213254	0.22231	0.369383	0.0270125	-0.0111954	0.00805652	0.0549179	0.206268	0.187641	0.209017	0.281312	0.0328246	0.181176	-0.583581	0.422468	4	0.0340792	0.184605
-0.159587	-0.0992205	S							1	2.03168e-67	228.3	222.46	136.36	-0.83931	721940000	367920000	354020000	952	-0.0241301	-0.0363369	-0.205987	-0.13432	-0.119213	-0.0164343	-0.109923	-0.160695	0.00288247	-0.0475323	-0.197931	-0.0794018	0.0870554	0.171207	0.0990932	0.120617	0.0270125	-0.0111954	0.00805652	0.0549179	0.206268	0.187641	0.209017	0.281312	0.0328246	0.181176	-0.662612	0.343437	4	0.0340792	0.184605
NaN	NaN	S							1	0.0133868	46.32	43.43	46.32	0.83597	19323000	11098000	8225000	240	NaN	NaN	NaN	NaN	NaN	NaN	NaN	NaN	NaN	NaN	-0.519507	NaN	NaN	1.46252	NaN	NaN	NaN	NaN	NaN	NaN	NaN	NaN	NaN	NaN	NaN	NaN	NaN	NaN	NaN	NaN	NaN
NaN	NaN	S							1	0.0133868	46.32	43.43	46.32	0.83597	4059000	398310	3660700	247	NaN	NaN	NaN	NaN	NaN	NaN	NaN	NaN	NaN	NaN	NaN	NaN	NaN	1.46252	NaN	NaN	NaN	NaN	NaN	NaN	NaN	NaN	NaN	NaN	NaN	NaN	NaN	NaN	NaN	NaN	NaN
NaN	NaN	S							1	7.35803e-07	126.04	126.04	110.93	0.42251	114070000	50469000	63600000	493	NaN	NaN	NaN	NaN	NaN	NaN	NaN	NaN	0.551196	0.997039	0.900954	0.870266	-0.338433	-0.739468	-0.199554	0.133432	NaN	NaN	NaN	NaN	NaN	NaN	NaN	NaN	NaN	NaN	NaN	NaN	NaN	NaN	NaN
-0.436293	-0.0302292	S							1	2.70837e-43	241.77	222.64	196.76	-0.46177	2944000000	1549400000	1394600000	485	-0.502731	-0.304084	-0.54754	-0.236196	-0.0710788	-0.0792651	0.0276934	0.0236652	-0.660452	0.0984196	-0.411349	-0.259202	-0.0494569	-0.418099	-0.0301036	-0.0505024	-0.157721	0.402504	0.136191	-0.0230059	0.0216219	-0.338834	-0.057797	-0.0741676	0.0328246	0.181176	-0.939318	0.0667309	4	0.0340792	0.184605
0.105876	0.25654	S							1	4.77839e-13	211.64	183.22	91.9	-0.049023	320860000	152220000	168640000	513	0.168644	0.182555	0.116103	0.273361	0.341605	0.339844	0.306939	0.189867	0.010923	0.585059	0.252295	0.250355	0.363227	0.00100953	0.249142	0.115699	-0.157721	0.402504	0.136191	-0.0230059	0.0216219	-0.338834	-0.057797	-0.0741676	0.0328246	0.181176	-0.397148	0.6089	4	0.0340792	0.184605
-0.203955	-0.0884038	S							1	7.50233e-82	294.17	271.16	259.16	0.11067	5035500000	2628000000	2407500000	451	-0.618733	0.109268	-0.205658	0.12358	0.176495	-0.336563	-0.0426716	-0.15535	-0.776454	0.511772	-0.069467	0.100574	0.198117	-0.675397	-0.100469	-0.229518	-0.157721	0.402504	0.136191	-0.0230059	0.0216219	-0.338834	-0.057797	-0.0741676	0.0328246	0.181176	-0.706979	0.29907	4	0.0340792	0.184605
-0.14251	-0.290672	S							1	2.5976e-63	257.04	247.31	180.88	-0.51879	1155600000	550670000	604890000	21	0.00151197	-0.324851	-0.18535	0.181343	0.620017	0.184617	-0.0987015	-1.96491	-0.156209	0.0776532	-0.0491584	0.158337	0.641638	-0.154217	-0.156498	-2.03907	-0.157721	0.402504	0.136191	-0.0230059	0.0216219	-0.338834	-0.057797	-0.0741676	0.0328246	0.181176	-0.645534	0.360514	4	0.0340792	0.184605
0.295752	0.212957	S							1	5.22903e-225	436.77	436.77	304.7	-0.32082	4285400000	1850300000	2435100000	107	0.291238	0.336419	0.544096	0.385339	0.163623	0.320514	0.305269	0.194737	0.0996318	0.123534	0.31429	0.188781	0.380729	0.461424	0.499986	0.379843	-0.191607	-0.212885	-0.229805	-0.196558	0.217107	0.140909	0.194717	0.185105	0.0328246	0.181176	-0.207272	0.798777	4	0.0340792	0.184605
-0.261803	-0.100966	S							1	0	685.85	666.63	413.48	-0.26794	22408000000	11631000000	10777000000	113	-0.387884	-0.106647	-0.195057	-0.150694	-0.108482	-0.0650346	-0.094278	-0.146248	-0.579491	-0.319532	-0.424862	-0.347252	0.108625	0.0758749	0.10044	0.0388575	-0.191607	-0.212885	-0.229805	-0.196558	0.217107	0.140909	0.194717	0.185105	0.0328246	0.181176	-0.764828	0.241221	4	0.0340792	0.184605
-0.491149	0.0304414	S							1	4.07031e-18	185.67	169.91	185.67	-0.62004	109560000	57058000	52506000	182	NaN	NaN	-0.556667	NaN	-0.0423167	0.116101	NaN	0.0797314	NaN	NaN	-0.786472	NaN	0.17479	0.257011	NaN	0.264837	-0.191607	-0.212885	-0.229805	-0.196558	0.217107	0.140909	0.194717	0.185105	0.108536	0.329448	-4.67718	3.69488	1	0.0439416	0.209623
-0.491149	-0.115388	S							1	3.11949e-53	245.3	197.3	185.67	-0.62004	122350000	65166000	57187000	183	NaN	NaN	-0.556667	NaN	-0.0423167	-0.387579	NaN	0.0797314	NaN	NaN	-0.786472	NaN	0.17479	-0.246669	NaN	0.264837	-0.191607	-0.212885	-0.229805	-0.196558	0.217107	0.140909	0.194717	0.185105	0.108536	0.329448	-4.67718	3.69488	1	0.0439416	0.209623
-0.233776	-0.0447383	S							1	9.25723e-172	416.07	358.03	263.45	-1.1831	33731000000	17469000000	16261000000	164	-0.341448	-0.103302	-0.136587	-0.138431	0.0164133	-0.0489728	-0.112015	-0.0190327	-0.533055	-0.316187	-0.366392	-0.334989	0.23352	0.0919367	0.0827026	0.166073	-0.191607	-0.212885	-0.229805	-0.196558	0.217107	0.140909	0.194717	0.185105	0.0328246	0.181176	-0.7368	0.269249	4	0.0340792	0.184605
-0.0646595	0.00825227	S							1	2.2056e-224	420.91	388.72	351.47	-1.7216	30110000000	15038000000	15072000000	214	-0.0110649	0.0304265	0.078379	-0.0903445	-0.0232717	0.0765695	0.0213958	-0.00228591	-0.202672	-0.182459	-0.151426	-0.286902	0.193835	0.217479	0.216113	0.182819	-0.191607	-0.212885	-0.229805	-0.196558	0.217107	0.140909	0.194717	0.185105	0.0328246	0.181176	-0.567684	0.438365	4	0.0340792	0.184605
-0.0767228	-0.210487	S							1	2.23398e-95	302.41	282.67	302.41	-1.453	3146000000	1520900000	1625100000	137	-0.321607	0.380628	-0.0100845	-0.0934103	-0.4736	-0.301143	0.068437	-0.19553	-0.513214	0.167743	-0.23989	-0.289968	-0.256494	-0.160234	0.263155	-0.010425	-0.191607	-0.212885	-0.229805	-0.196558	0.217107	0.140909	0.194717	0.185105	0.0328246	0.181176	-0.579747	0.426302	4	0.0340792	0.184605
NaN	NaN	S							1	0.00780242	87.895	44.156	86.18	-0.56249	10257000	4920000	5337100	171	NaN	NaN	NaN	NaN	NaN	NaN	NaN	NaN	NaN	-0.0371623	0.155361	-0.127967	NaN	0.20389	NaN	NaN	NaN	NaN	NaN	NaN	NaN	NaN	NaN	NaN	NaN	NaN	NaN	NaN	NaN	NaN	NaN
-0.181694	-0.18153	S							1	3.06972e-130	309.2	309.2	279.54	0.54111	850790000	464780000	386010000	1064	-0.404174	-0.179686	-0.00366091	0.0916922	0.193496	-0.520192	-0.312125	NaN	-0.426975	-0.220228	-0.0525059	-0.0309877	0.157044	-0.499708	-0.366653	NaN	-0.0228007	-0.0405414	-0.048845	-0.12268	-0.0364519	0.0204844	-0.0545271	-0.114988	0.0328246	0.181176	-0.684719	0.32133	4	0.0439415	0.209622
0.0326278	0.0708109	S							1	0	462.38	462.38	462.38	-1.931	2598700000	1301800000	1296800000	1070	0.164103	0.0365251	0.0679063	0.157177	-0.0830428	-0.182138	0.315998	0.30022	0.141302	-0.00401631	0.0190613	0.0344974	-0.119495	-0.161653	0.261471	0.185232	-0.0228007	-0.0405414	-0.048845	-0.12268	-0.0364519	0.0204844	-0.0545271	-0.114988	0.0328246	0.181176	-0.470396	0.535652	4	0.0340792	0.184605
0.347702	-0.0339055	S							1	0	566.71	554.86	566.71	-1.367	5490000000	2796800000	2693200000	1083	0.557161	0.252052	0.549443	0.421807	-0.00440112	-0.0997491	0.0116096	-0.0228184	0.53436	0.211511	0.500598	0.299127	-0.0408531	-0.0792646	-0.0429174	-0.137806	-0.0228007	-0.0405414	-0.048845	-0.12268	-0.0364519	0.0204844	-0.0545271	-0.114988	0.0328246	0.181176	-0.155322	0.850726	4	0.0340792	0.184605
-0.201389	0.378287	S							1	3.546e-05	195.88	137.46	144.9	0.048932	4400800000	2104500000	2296300000	1117	-0.299831	-0.062621	-0.220824	0.0027618	0.519507	0.386705	0.375994	0.4383	-0.322632	-0.103162	-0.269669	-0.119918	0.483055	0.40719	0.321466	0.323312	-0.0228007	-0.0405414	-0.048845	-0.12268	-0.0364519	0.0204844	-0.0545271	-0.114988	0.0328246	0.181176	-0.704414	0.301635	4	0.0340792	0.184605
-0.0260082	0.0237853	S							1	2.51232e-30	241.41	222.09	132.25	0.21931	5258500000	2056600000	3201900000	1045	-0.00309591	0.079118	0.00962362	0.0879432	0.0140615	-0.0147252	0.044756	0.097498	-0.0258966	0.0385766	-0.0392214	-0.0347366	-0.0223903	0.0057592	-0.00977119	-0.01749	-0.0228007	-0.0405414	-0.048845	-0.12268	-0.0364519	0.0204844	-0.0545271	-0.114988	0.0328246	0.181176	-0.529032	0.477016	4	0.0340792	0.184605
-0.0917166	-0.0142309	S							1	1.76359e-62	280.69	280.69	280.69	0.78153	1869300000	981170000	888130000	601	-0.125808	0.015658	-0.0408061	0.0420123	-0.0401326	-0.14103	-0.0146674	0.168099	-0.148609	-0.0248834	-0.0896511	-0.0806675	-0.0765846	-0.120545	-0.0691945	0.0531114	-0.0228007	-0.0405414	-0.048845	-0.12268	-0.0364519	0.0204844	-0.0545271	-0.114988	0.0328246	0.181176	-0.594741	0.411308	4	0.0340792	0.184605
NaN	NaN	S							1	4.28883e-28	178.15	176.6	164.7	-0.512	187600000	102720000	84876000	73	NaN	NaN	NaN	NaN	NaN	NaN	NaN	NaN	NaN	NaN	NaN	NaN	0.0569996	-0.950481	NaN	-0.0917097	NaN	NaN	NaN	NaN	NaN	NaN	NaN	NaN	NaN	NaN	NaN	NaN	NaN	NaN	NaN
NaN	NaN	S							1	1.19166e-34	201.98	199.57	164.7	-0.512	203750000	110830000	92927000	74	NaN	NaN	NaN	NaN	NaN	NaN	NaN	NaN	NaN	1.06509	NaN	NaN	-0.457019	-0.692035	NaN	-0.393539	NaN	NaN	NaN	NaN	NaN	NaN	NaN	NaN	NaN	NaN	NaN	NaN	NaN	NaN	NaN
NaN	NaN	S							1	7.82739e-77	275.79	275.79	164.7	-0.512	733920000	393610000	340310000	77	NaN	NaN	NaN	NaN	NaN	NaN	NaN	NaN	0.216734	0.778293	1.23983	0.485118	-0.779398	-0.821254	-0.363716	-0.373383	NaN	NaN	NaN	NaN	NaN	NaN	NaN	NaN	NaN	NaN	NaN	NaN	NaN	NaN	NaN
0.0978898	NaN	S							1	2.43373e-43	222.26	196.1	143.05	-0.53664	287730000	129400000	158340000	74	NaN	NaN	0.20896	NaN	NaN	NaN	NaN	NaN	0.485221	0.120617	0.0965318	-0.074836	-0.0871356	0.968496	-0.438679	0.42707	NaN	NaN	-0.112428	NaN	NaN	NaN	NaN	NaN	0.108536	0.329448	-4.08814	4.28392	1	NaN	NaN
-0.354696	-0.0565888	S							1	2.45575e-82	260.58	245.27	251.47	-0.80853	385780000	209000000	176780000	509	-0.402823	-0.157021	-0.212436	-0.46742	0.0621633	-0.208397	-0.114208	0.0440539	-0.53529	-0.38896	-0.525787	-0.549874	0.0539454	-0.264409	-0.105147	-0.116567	-0.132467	-0.231938	-0.313352	-0.0824536	-0.0082179	-0.0560111	0.00906043	-0.160621	0.0328246	0.181176	-0.85772	0.148328	4	0.0340792	0.184605
-0.281357	0.276385	S							1	9.90296e-08	175.74	146.37	158.3	0.09916	361990000	200880000	161110000	397	-0.22268	0.180793	-0.195421	-0.687048	-0.351032	1.93156	-0.210471	-0.103407	-0.355147	-0.051145	-0.508773	-0.769502	-0.35925	1.87554	-0.20141	-0.264027	-0.132467	-0.231938	-0.313352	-0.0824536	-0.0082179	-0.0560111	0.00906043	-0.160621	0.0328246	0.181176	-0.784381	0.221668	4	0.0340792	0.184605
0.0542948	NaN	S							1	6.98539e-25	248.61	191.61	153.79	0.25432	38527000	21077000	17450000	743	0.122249	0.255191	0.111882	0.0295521	NaN	NaN	NaN	NaN	-0.379132	-0.122366	-0.347674	-0.357992	NaN	NaN	NaN	NaN	-0.501381	-0.377557	-0.459556	-0.387544	0.257735	0.229219	0.252416	0.331247	0.0328246	0.181176	-0.44873	0.557319	4	NaN	NaN
NaN	NaN	S							1	2.15518e-51	249.6	249.6	193.77	1.1378	654270000	284170000	370100000	1149	NaN	NaN	NaN	NaN	NaN	NaN	NaN	NaN	0.436375	0.348006	0.514097	0.603312	0.525768	NaN	0.574828	0.432746	NaN	NaN	NaN	NaN	NaN	NaN	NaN	NaN	NaN	NaN	NaN	NaN	NaN	NaN	NaN
NaN	NaN	S							1	0.00241669	93.096	53.791	51.436	-0.18092	15463000	8331800	7131600	1285	NaN	NaN	NaN	NaN	NaN	NaN	NaN	NaN	NaN	NaN	0.749835	NaN	NaN	-0.372692	NaN	-0.235773	NaN	NaN	NaN	NaN	NaN	NaN	NaN	NaN	NaN	NaN	NaN	NaN	NaN	NaN	NaN
NaN	NaN	S							1	1.06904e-13	166.57	155.92	166.57	0.99465	5827600	3942900	1884700	595	NaN	NaN	NaN	NaN	NaN	NaN	NaN	NaN	NaN	NaN	NaN	NaN	-1.36205	NaN	NaN	NaN	NaN	NaN	NaN	NaN	NaN	NaN	NaN	NaN	NaN	NaN	NaN	NaN	NaN	NaN	NaN
1.39669	NaN	S							1	0.00159393	117.79	73.493	69.451	0.72456	22899000	8275700	14623000	916	NaN	NaN	NaN	1.88621	NaN	NaN	NaN	NaN	0.964657	2.1838	2.09007	2.012	-0.737447	NaN	NaN	NaN	NaN	NaN	NaN	0.125783	NaN	NaN	NaN	NaN	0.108536	0.329448	-2.78935	5.58273	1	NaN	NaN
NaN	-0.451983	S							1	0.00194796	134.77	85.324	130.66	1.578	11399000	6647100	4751600	1211	NaN	NaN	NaN	NaN	NaN	NaN	NaN	-0.60965	NaN	NaN	NaN	NaN	NaN	-0.41398	-0.171141	-0.307126	-0.164399	-0.0415656	0.139208	NaN	NaN	NaN	NaN	0.302524	NaN	NaN	NaN	NaN	NaN	0.104367	0.323059
-0.348285	-0.505142	S							1	2.27045e-14	212.72	190.73	212.72	-0.391	140020000	83936000	56089000	1092	-0.264943	-0.252112	-0.417599	NaN	NaN	NaN	NaN	-0.686938	-0.429343	-0.293677	-0.278391	-0.303116	-0.493906	-0.430489	-0.425288	-0.384414	-0.164399	-0.0415656	0.139208	NaN	NaN	NaN	NaN	0.302524	0.0427656	0.206799	-1.00641	0.309841	3	0.104367	0.323059
0.00209634	-0.165659	S							1	0.000286355	125.72	65.418	125.72	-0.063543	329820000	167960000	161860000	732	0.227764	0.108654	-0.114888	NaN	NaN	NaN	NaN	-0.193364	0.0633648	0.067088	0.0243196	0.108223	-0.21073	-0.0911256	NaN	0.10916	-0.164399	-0.0415656	0.139208	NaN	NaN	NaN	NaN	0.302524	0.0427656	0.206799	-0.656029	0.660221	3	0.104367	0.323059
0.944316	0.0221175	S							1	3.77502e-06	133.88	104.81	60.549	0.15986	118880000	47187000	71690000	947	NaN	1.33063	NaN	NaN	NaN	NaN	NaN	0.0796454	NaN	1.28907	NaN	1.15685	0.486045	0.234379	NaN	0.382169	-0.164399	-0.0415656	0.139208	NaN	NaN	NaN	NaN	0.302524	0.108537	0.329449	-3.24173	5.13036	1	0.104367	0.323059
0.0284072	-0.159606	S							1	3.10408e-09	156.52	133.14	60.549	0.15986	351730000	161900000	189830000	953	0.713033	-0.255617	-0.149066	NaN	NaN	NaN	NaN	-0.184563	0.548634	-0.297183	-0.00985837	-0.0816138	0.317073	0.314639	0.300299	0.117961	-0.164399	-0.0415656	0.139208	NaN	NaN	NaN	NaN	0.302524	0.0427656	0.206799	-0.629718	0.686532	3	0.104367	0.323059
0.360537	NaN	S							1	0.0108698	80.688	31.894	80.688	-0.061152	7919800	3208000	4711900	508	0.296825	0.403422	0.704062	NaN	NaN	NaN	NaN	NaN	0.306029	0.265917	0.629939	0.330903	NaN	NaN	NaN	NaN	0.00920381	-0.137505	-0.0741221	NaN	0.300768	-0.0557412	0.40294	0.0057592	0.0427656	0.206799	-0.297588	1.01866	3	NaN	NaN
-0.0387791	0.451019	S							1	8.39574e-204	415.97	388.73	175.59	-0.38976	914280000	400370000	513900000	300	-0.0332069	0.199903	-0.0800467	NaN	0.221589	0.849762	0.282237	0.690858	-0.024003	0.062398	-0.154169	-0.0409273	0.522357	0.794021	0.685178	0.696617	0.00920381	-0.137505	-0.0741221	NaN	0.300768	-0.0557412	0.40294	0.0057592	0.0427656	0.206799	-0.696904	0.619346	3	0.0340792	0.184605
0.185071	-0.0143634	S							1	0.000356813	81.822	67.615	41.117	-0.51701	295910000	137180000	158730000	533	NaN	0.358406	0.371498	0.136541	-0.117984	NaN	0.0833953	NaN	NaN	0.312201	0.415542	0.331132	-0.0571065	NaN	-0.220967	NaN	0.160146	-0.0462059	0.0440444	0.194591	0.0608775	0.081067	-0.304362	-0.498709	0.0427656	0.206798	-0.473054	0.843196	3	0.0618421	0.248681
0.128019	NaN	S							1	0.00483295	57.703	46.171	41.117	-0.51701	31018000	13525000	17493000	536	NaN	0.358406	NaN	0.110037	NaN	NaN	NaN	NaN	NaN	0.312201	NaN	0.304628	NaN	NaN	NaN	NaN	0.160146	-0.0462059	0.0440444	0.194591	0.0608775	0.081067	-0.304362	-0.498709	0.0613519	0.247693	-0.937719	1.19376	2	NaN	NaN
0.166096	-0.0143634	S							1	0.000356813	81.822	67.615	41.117	-0.51701	283760000	132010000	151760000	537	NaN	NaN	0.371498	0.163017	-0.117984	NaN	0.0833953	NaN	NaN	NaN	0.415542	0.357608	-0.0571065	NaN	-0.220967	NaN	0.160146	-0.0462059	0.0440444	0.194591	0.0608775	0.081067	-0.304362	-0.498709	0.0613516	0.247692	-0.899639	1.23183	2	0.0618421	0.248681
-0.538912	-0.346714	S							1	4.52096e-19	194.24	177.89	194.24	0.68498	49004000	28251000	20753000	952	NaN	NaN	-0.442671	-0.644183	NaN	-0.516582	NaN	NaN	NaN	NaN	-0.398627	-0.449592	NaN	-0.435515	NaN	NaN	0.160146	-0.0462059	0.0440444	0.194591	0.0608775	0.081067	-0.304362	-0.498709	0.0613516	0.247692	-1.60465	0.526823	2	0.104367	0.323058
-0.223657	0.262102	S							1	4.15973e-104	296.97	278.34	176.51	0.37946	254120000	101640000	152480000	955	-0.179214	NaN	-0.775131	0.398523	0.030924	-0.0783285	0.635494	0.61494	-0.0190681	NaN	-0.731087	0.593115	0.0918014	0.00273846	0.331132	0.116232	0.160146	-0.0462059	0.0440444	0.194591	0.0608775	0.081067	-0.304362	-0.498709	0.0427655	0.206798	-0.881781	0.434468	3	0.0340792	0.184605
-0.0890618	0.172123	S							1	4.01892e-19	229.24	213.04	229.24	-0.33508	476770000	241150000	235620000	455	-0.108704	0.0401917	0.0126779	-0.0416942	0.0437275	-0.129852	0.323566	0.564832	0.0514416	-0.00601411	0.0567222	0.152897	0.104605	-0.0487852	0.0192037	0.0661237	0.160146	-0.0462059	0.0440444	0.194591	0.0608775	0.081067	-0.304362	-0.498709	0.0328246	0.181176	-0.592086	0.413962	4	0.0340792	0.184605
-0.438029	0.0478537	S							1	1.96259e-19	236.34	225.02	236.34	0.069135	1076900000	522620000	554300000	459	-0.432687	-0.532918	-0.323643	-0.308767	-0.173259	-0.149097	0.201696	0.369448	-0.272541	-0.579124	-0.279599	-0.114176	-0.112381	-0.0680296	-0.102667	-0.12926	0.160146	-0.0462059	0.0440444	0.194591	0.0608775	0.081067	-0.304362	-0.498709	0.0328246	0.181176	-0.941054	0.064995	4	0.0340792	0.184605
-0.0993891	0.117992	S							1	0.000142606	128.03	109.3	128.03	-0.70482	63692000	32312000	31381000	644	-0.286018	-0.0790522	0.139029	0.084107	-0.043098	0.0771409	NaN	0.421865	-0.125872	-0.125258	0.183074	0.278698	0.0177795	0.158208	NaN	-0.0768432	0.160146	-0.0462059	0.0440444	0.194591	0.0608775	0.081067	-0.304362	-0.498709	0.0328246	0.181176	-0.602413	0.403635	4	0.0439416	0.209623
0.40843	0.455405	S							1	2.0529e-115	314.21	292.57	286.7	-0.7481	62826000	27179000	35647000	8	NaN	0.366633	0.18382	1.05303	0.105581	0.552504	0.637557	0.76834	NaN	0.320427	0.227864	1.24762	0.166458	0.633571	0.333195	0.269632	0.160146	-0.0462059	0.0440444	0.194591	0.0608775	0.081067	-0.304362	-0.498709	0.0427656	0.206798	-0.249695	1.06656	3	0.0340792	0.184605
-0.187814	-0.208502	S							1	4.7207e-95	308.54	252.02	308.54	0.56192	28378000	16012000	12367000	14	NaN	NaN	-0.162395	NaN	-0.819257	0.3085	NaN	NaN	NaN	NaN	-0.118351	NaN	-0.758379	0.389567	NaN	NaN	0.160146	-0.0462059	0.0440444	0.194591	0.0608775	0.081067	-0.304362	-0.498709	0.108536	0.329448	-4.37384	3.99822	1	0.0618421	0.248681
0.144638	0.25119	S							1	0.000689411	107.11	80.997	87.713	-0.38112	13161000	4939200	8221700	60	NaN	0.103024	0.414557	NaN	0.378584	NaN	NaN	NaN	NaN	0.459956	0.764941	NaN	0.470927	NaN	NaN	NaN	0.341416	0.356933	0.350384	0.266157	0.0923428	0.152897	0.138814	0.164915	0.0613517	0.247693	-0.921098	1.21037	2	0.104366	0.323058
NaN	NaN	S							1	0.00593762	96.957	58.754	82.417	-0.20762	27037000	12273000	14764000	609	NaN	NaN	NaN	NaN	NaN	NaN	NaN	NaN	-0.287888	NaN	NaN	NaN	NaN	0.340391	NaN	-0.276852	NaN	NaN	NaN	NaN	NaN	NaN	NaN	NaN	NaN	NaN	NaN	NaN	NaN	NaN	NaN
NaN	NaN	S							1	0.00202199	83.182	73.103	83.182	-0.77169	10954000	5771400	5182600	437	NaN	NaN	NaN	NaN	NaN	NaN	NaN	NaN	0.29772	NaN	NaN	-0.40635	NaN	NaN	NaN	NaN	NaN	NaN	NaN	NaN	NaN	NaN	NaN	NaN	NaN	NaN	NaN	NaN	NaN	NaN	NaN
0.063993	NaN	S							1	0.00104	108.43	86.968	107.55	0.12294	111870000	32255000	79614000	1521	NaN	NaN	0.164901	NaN	NaN	NaN	NaN	NaN	0.297837	0.992696	0.493852	1.16819	NaN	NaN	NaN	NaN	NaN	NaN	0.328951	NaN	NaN	NaN	NaN	NaN	0.108536	0.329448	-4.12204	4.25002	1	NaN	NaN
NaN	NaN	S							1	7.09165e-142	304.27	295.32	223.22	-1.1654	153480000	79739000	73744000	361	NaN	NaN	NaN	NaN	NaN	NaN	NaN	NaN	-0.299685	-0.116989	-0.171775	-0.0985828	0.133958	-0.0789446	NaN	0.192068	NaN	NaN	NaN	NaN	NaN	NaN	NaN	NaN	NaN	NaN	NaN	NaN	NaN	NaN	NaN
NaN	NaN	S							1	1.57929e-06	129.98	113.73	85.203	0.88491	32342000	13076000	19266000	17	NaN	NaN	NaN	NaN	NaN	NaN	NaN	NaN	NaN	0.645333	0.358734	0.229588	NaN	NaN	NaN	NaN	NaN	NaN	NaN	NaN	NaN	NaN	NaN	NaN	NaN	NaN	NaN	NaN	NaN	NaN	NaN
-0.556717	NaN	S							1	3.49885e-11	160.8	144.13	158.91	-0.3852	18682000	12596000	6086400	219	0.167726	NaN	-0.615166	-1.20741	NaN	NaN	NaN	NaN	0.268434	NaN	-0.670383	-1.02765	NaN	NaN	NaN	NaN	0.100709	-0.0199893	-0.0552165	0.179766	0.0751904	0.117429	0.103263	0.0709388	0.0427655	0.206798	-1.21484	0.101407	3	NaN	NaN
1.63213	NaN	S							1	2.00543e-22	180.26	180.26	180.26	-2.2983	204350000	108890000	95461000	681	NaN	NaN	2.20315	NaN	NaN	NaN	NaN	NaN	-0.705312	0.771548	0.018919	0.199123	NaN	-0.160685	-0.180299	0.347099	NaN	NaN	-2.18423	NaN	NaN	NaN	NaN	NaN	0.108536	0.329448	-2.5539	5.81816	1	NaN	NaN
0.0492036	0.118389	S							1	5.8574e-31	225.31	225.31	183.41	0.53989	910320000	434560000	475760000	108	0.0552608	0.317137	0.117904	0.00668168	0.126358	0.184278	-0.0319637	0.284272	0.313478	0.637564	0.441908	0.251325	-0.0571815	0.132116	0.0126402	0.217603	0.258217	0.320427	0.324004	0.244644	-0.18354	-0.0521618	0.0446039	-0.0666691	0.0328246	0.181176	-0.453821	0.552228	4	0.0340792	0.184605
-0.180629	-0.207518	S							1	9.87657e-159	354.66	337.09	354.66	-0.70016	565280000	286100000	279180000	664	-0.0677679	-0.269208	-0.124145	-0.0301265	-0.118398	-0.235435	-0.285693	-0.249085	0.115433	-0.0931402	0.0710762	0.267476	0.108357	0.0585243	-0.0266312	-0.053359	0.183201	0.176067	0.195222	0.297602	0.226755	0.293959	0.259062	0.195726	0.0328246	0.181176	-0.683653	0.322396	4	0.0340792	0.184605
NaN	NaN	S							1	2.15337e-05	118.51	92.065	102.28	1.5321	21339000	7697700	13641000	102	NaN	NaN	NaN	NaN	NaN	NaN	NaN	NaN	NaN	0.636358	NaN	1.37089	1.89519	0.944334	NaN	0.503959	NaN	NaN	NaN	NaN	NaN	NaN	NaN	NaN	NaN	NaN	NaN	NaN	NaN	NaN	NaN
-0.340585	NaN	S							1	0.000125502	112.36	63.934	81.017	-0.79713	9754300	4751000	5003300	877	NaN	-0.190254	-0.265304	-0.41255	NaN	NaN	NaN	NaN	NaN	-0.174328	-0.0666842	-0.185425	NaN	NaN	NaN	NaN	-0.135871	0.0159258	0.19862	0.227125	-0.143198	-0.0247954	-0.166778	0.0339339	0.0427656	0.206798	-0.99871	0.31754	3	NaN	NaN
0.072919	-0.2095	S							1	1.04149e-75	285.58	271.28	215.34	-0.28595	2011400000	1071500000	939920000	2401	-0.832223	0.764194	0.31604	0.350944	-0.489382	0.211151	-0.709704	0.090495	0.216362	0.402722	0.242206	0.429964	-0.309234	-0.548987	-0.407765	-0.260653	1.04858	-0.361472	-0.0738335	0.0790197	0.180148	-0.760138	0.301939	-0.351148	0.0328246	0.181176	-0.430105	0.575943	4	0.0340792	0.184605
-0.231184	-0.222105	S							1	2.79404e-61	207.07	196.65	195.08	-2.4226	405570000	218020000	187550000	2059	-0.873284	0.0429301	-0.00339015	0.125121	-0.957764	0.567971	-0.591166	0.0273794	0.175301	-0.318542	-0.0772236	0.204141	-0.777616	-0.192167	-0.289228	-0.323769	1.04858	-0.361472	-0.0738335	0.0790197	0.180148	-0.760138	0.301939	-0.351148	0.0328246	0.181176	-0.734208	0.271841	4	0.0340792	0.184605
0.0128417	-0.0981739	S							1	0.000661095	135.63	100.37	126.07	0.38605	446860000	228710000	218140000	1709	-0.880456	0.59229	0.303791	0.325011	-0.393719	0.621315	-0.57673	-0.0524702	0.168129	0.230818	0.229957	0.404031	-0.213571	-0.138823	-0.274791	-0.403618	1.04858	-0.361472	-0.0738335	0.0790197	0.180148	-0.760138	0.301939	-0.351148	0.0328246	0.181176	-0.490183	0.515866	4	0.0340792	0.184605
-0.238165	0.265218	S							1	1.70321e-29	231.52	147.75	219.97	0.21739	1050700000	491160000	559580000	1696	-1.0594	0.239483	0.0268679	0.0544122	-0.0329715	0.989603	-0.126638	0.386913	-0.0108174	-0.121989	-0.0469657	0.133432	0.147176	0.229465	0.175301	0.0357646	1.04858	-0.361472	-0.0738335	0.0790197	0.180148	-0.760138	0.301939	-0.351148	0.0328246	0.181176	-0.741189	0.26486	4	0.0340792	0.184605
NaN	0.217009	S							1	3.0815e-17	190.25	190.25	140.35	-1.3704	219200000	105010000	114190000	277	NaN	NaN	NaN	NaN	NaN	NaN	NaN	0.362999	NaN	NaN	NaN	NaN	NaN	NaN	0.432104	0.576377	-0.325937	-0.325847	-0.185556	0.24306	-0.00134235	0.19333	NaN	0.213378	NaN	NaN	NaN	NaN	NaN	0.104367	0.323059
NaN	NaN	S							1	4.65676e-65	269.49	226.46	269.49	0.14684	67414000	39964000	27450000	49	NaN	NaN	NaN	NaN	NaN	NaN	NaN	NaN	-0.76702	-0.277167	-0.392819	-0.391645	NaN	NaN	NaN	NaN	NaN	NaN	NaN	NaN	NaN	NaN	NaN	NaN	NaN	NaN	NaN	NaN	NaN	NaN	NaN
-0.323335	-0.433253	S							1	0.000177831	110.66	98.085	97.163	-0.075197	440350000	307420000	132930000	93	0.0201451	NaN	NaN	-0.663273	-0.765905	-0.438972	-0.385957	-0.30318	-0.310683	NaN	NaN	-0.863257	-0.785353	-0.437819	-0.364051	-0.208944	-0.330828	-0.256718	-0.247474	-0.199984	-0.0194482	0.00115371	0.0219061	0.0942361	0.0613518	0.247693	-1.38907	0.742402	2	0.0340792	0.184605
-0.144967	-0.031102	S							1	2.85697e-235	433.95	413.21	400.08	-0.12598	20120000000	10662000000	9458100000	102	-0.125201	-0.0205889	-0.0455667	-0.146552	0.0966912	-0.0383753	-0.0970765	-0.0641118	-0.456029	-0.277307	-0.293041	-0.346536	0.0772429	-0.0372215	-0.0751704	0.0301242	-0.330828	-0.256718	-0.247474	-0.199984	-0.0194482	0.00115371	0.0219061	0.0942361	0.0328246	0.181176	-0.647991	0.358057	4	0.0340792	0.184605
0.300831	NaN	S							1	1.17778e-55	244.85	231.98	244.23	1.1113	339580000	183190000	156390000	662	NaN	NaN	NaN	0.461824	NaN	NaN	NaN	NaN	0.0621218	-0.107104	0.0299829	0.28948	0.0565835	-0.265743	-0.433604	-0.5579	NaN	NaN	NaN	-0.172344	NaN	NaN	NaN	NaN	0.108536	0.329448	-3.88521	4.48687	1	NaN	NaN
0.197147	NaN	S							1	6.01995e-32	205.24	205.24	110.56	0.0073709	188080000	108610000	79469000	441	NaN	NaN	NaN	0.327056	NaN	NaN	NaN	NaN	0.0607391	-0.3443	-0.258511	0.154713	-0.354298	-0.36682	-0.397353	-0.495146	NaN	NaN	NaN	-0.172344	NaN	NaN	NaN	NaN	0.108536	0.329448	-3.98889	4.38319	1	NaN	NaN
0.197147	NaN	S							1	6.01995e-32	205.24	205.24	110.56	0.0073709	183710000	106640000	77070000	445	NaN	NaN	NaN	0.327056	NaN	NaN	NaN	NaN	0.0607391	NaN	-0.0112971	0.154713	-0.354298	-0.36682	-0.397353	-0.495146	NaN	NaN	NaN	-0.172344	NaN	NaN	NaN	NaN	0.108536	0.329448	-3.98889	4.38319	1	NaN	NaN
0.102272	NaN	S							1	2.71711e-11	195.94	166.62	136.82	-0.03055	1038800000	404940000	633890000	795	NaN	NaN	NaN	0.203739	NaN	NaN	NaN	NaN	-0.090081	-0.0654156	-0.0745778	0.0313951	NaN	1.16652	-0.562985	-0.509409	NaN	NaN	NaN	-0.172344	NaN	NaN	NaN	NaN	0.108536	0.329448	-4.08377	4.28831	1	NaN	NaN
0.373419	NaN	S							1	0.00322116	88.24	63.387	56.174	0.50243	26732000	19696000	7035400	890	NaN	NaN	NaN	0.556172	NaN	NaN	NaN	NaN	0.429321	-0.052895	NaN	0.383829	NaN	-2.94786	-2.72242	-2.86702	NaN	NaN	NaN	-0.172344	NaN	NaN	NaN	NaN	0.108536	0.329448	-3.81262	4.55946	1	NaN	NaN
0.24343	NaN	S							1	2.07707e-06	166.69	116.32	166.69	-1.019	411160000	216480000	194680000	848	NaN	NaN	NaN	0.387214	NaN	NaN	NaN	NaN	0.10675	-0.576024	0.0655723	0.214871	-0.25827	0.630126	-0.557391	-1.28891	NaN	NaN	NaN	-0.172344	NaN	NaN	NaN	NaN	0.108536	0.329448	-3.94261	4.42947	1	NaN	NaN
NaN	NaN	S							1	0.0129011	71.268	49.036	71.268	-0.9512	5859100	4470700	1388500	552	NaN	NaN	NaN	NaN	NaN	NaN	NaN	NaN	NaN	NaN	-1.9564	NaN	NaN	NaN	NaN	NaN	NaN	NaN	NaN	NaN	NaN	NaN	NaN	NaN	NaN	NaN	NaN	NaN	NaN	NaN	NaN
0.615398	-0.0352543	S							1	8.21619e-135	347.24	305.61	280.5	0.85656	62907000	23600000	39307000	2107	NaN	0.831881	0.768348	NaN	0.251583	NaN	-0.274451	-0.0507503	NaN	0.00475299	-0.29488	NaN	1.90762	NaN	1.32953	1.76634	-0.979828	-0.827128	-1.06323	-1.02817	1.65604	1.82318	1.60398	1.81709	0.0613517	0.247693	-0.450338	1.68113	2	0.0439416	0.209623
NaN	-0.07885	S							1	3.85424e-14	211.51	156.25	211.51	-0.17627	10494000	2300700	8193100	1505	NaN	NaN	NaN	NaN	0.0284211	NaN	-0.221254	NaN	NaN	NaN	NaN	NaN	1.68446	NaN	1.38272	NaN	-0.979828	-0.827128	-1.06323	-1.02817	1.65604	1.82318	1.60398	1.81709	NaN	NaN	NaN	NaN	NaN	0.0618421	0.248681
NaN	0.322945	S							1	1.48063e-05	113.52	93.057	113.52	0.25473	3830800	908960	2921800	2465	NaN	NaN	NaN	NaN	NaN	NaN	NaN	0.517019	NaN	NaN	NaN	NaN	NaN	NaN	NaN	2.33411	-0.979828	-0.827128	-1.06323	-1.02817	1.65604	1.82318	1.60398	1.81709	NaN	NaN	NaN	NaN	NaN	0.104367	0.323059
-0.0285628	NaN	S							1	0.000273151	100.69	65.254	100.69	-0.19465	14149000	5712300	8437000	821	NaN	0.0121263	-0.113414	0.262787	NaN	NaN	NaN	NaN	NaN	0.601506	0.434134	0.803806	NaN	NaN	NaN	NaN	0.493442	0.58938	0.547548	0.541019	NaN	-0.399007	NaN	NaN	0.0427656	0.206798	-0.686688	0.629562	3	NaN	NaN
-0.189508	0.141622	S							1	9.19556e-38	231.58	202.95	231.58	-0.21901	1615700000	822580000	793120000	1472	-0.116819	-0.0390703	-0.20636	-0.167176	NaN	0.193411	NaN	NaN	0.376624	0.55031	0.341189	0.373843	-0.110822	-0.205597	-0.335044	-0.380596	0.493442	0.58938	0.547548	0.541019	NaN	-0.399007	NaN	NaN	0.0328246	0.181176	-0.692532	0.313517	4	0.104367	0.323058
0.216851	NaN	S							1	0.0109815	80.438	67.419	52.255	-0.83135	83520000	37693000	45827000	1496	0.666768	0.187314	0.142377	0.221372	NaN	NaN	NaN	NaN	1.16021	0.776694	0.689925	0.762391	-0.833773	NaN	NaN	NaN	0.493442	0.58938	0.547548	0.541019	NaN	-0.399007	NaN	NaN	0.0328246	0.181176	-0.286174	0.719875	4	NaN	NaN
-0.317563	-0.0876769	S							1	4.76582e-05	120.59	87.858	54.191	1.4863	653760000	360830000	292930000	2136	-0.146797	-0.417277	-0.269207	NaN	NaN	-0.139967	NaN	NaN	0.346645	0.172103	0.278342	NaN	-0.740987	-0.538974	-0.562282	NaN	0.493442	0.58938	0.547548	0.541019	NaN	-0.399007	NaN	NaN	0.0427656	0.206799	-0.975689	0.340562	3	0.104367	0.323058
-0.394555	-0.406938	S							1	5.83083e-236	409.91	409.91	66.01	0.48564	1060400000	634070000	426290000	224	-0.488833	-0.28791	-0.250886	-0.383458	NaN	-0.604141	NaN	NaN	0.00460933	0.301471	0.296663	0.157561	-0.899937	-1.00315	-1.06546	-0.957272	0.493442	0.58938	0.547548	0.541019	NaN	-0.399007	NaN	NaN	0.0328246	0.181176	-0.897579	0.108469	4	0.104367	0.323058
-0.0622228	-0.413103	S							1	2.02611e-06	166.87	131.16	108.53	0.059342	1338300000	729160000	609120000	2120	0.0665879	0.0282946	0.0465222	-0.123531	NaN	-0.613104	NaN	NaN	0.56003	0.617675	0.594071	0.417488	-0.893089	-1.01211	-0.917952	-0.854805	0.493442	0.58938	0.547548	0.541019	NaN	-0.399007	NaN	NaN	0.0328246	0.181176	-0.565247	0.440801	4	0.104367	0.323058
-0.0944564	-0.0815827	S							1	2.1006e-39	228.46	203.52	81.263	0.24623	81822000	43137000	38686000	1111	-0.375747	0.753232	-0.359148	-0.139061	NaN	-0.131107	NaN	NaN	0.117695	1.34261	0.188401	0.401958	-0.478929	-0.530114	-0.031312	-0.408646	0.493442	0.58938	0.547548	0.541019	NaN	-0.399007	NaN	NaN	0.0328246	0.181176	-0.597481	0.408568	4	0.104367	0.323058
NaN	-0.199822	S							1	1.09092e-58	254.11	243.6	241.45	-0.73698	167200000	106110000	61091000	2151	NaN	NaN	NaN	NaN	NaN	-0.303015	NaN	NaN	NaN	NaN	NaN	NaN	-0.444459	-0.702022	-0.581929	-0.64749	0.493442	0.58938	0.547548	0.541019	NaN	-0.399007	NaN	NaN	NaN	NaN	NaN	NaN	NaN	0.104367	0.323058
0.654528	NaN	S							1	2.62139e-13	111.75	104.92	99.25	-1.4124	88577000	45089000	43488000	2335	0.808087	NaN	0.551275	0.982643	NaN	NaN	NaN	NaN	1.30153	NaN	1.09882	1.52366	-0.931893	NaN	-0.212367	0.0172092	0.493442	0.58938	0.547548	0.541019	NaN	-0.399007	NaN	NaN	0.0427655	0.206798	-0.00359611	1.31265	3	NaN	NaN
-0.398612	-0.455921	S							1	0	447.49	432.01	184.55	-0.048994	3795500000	2032500000	1763000000	999	-0.353449	-0.585778	-0.074333	-0.414971	NaN	-0.675358	NaN	NaN	0.139993	0.00360232	0.473215	0.126048	-0.763611	-1.07437	-0.4569	-0.701482	0.493442	0.58938	0.547548	0.541019	NaN	-0.399007	NaN	NaN	0.0328246	0.181176	-0.901637	0.104412	4	0.104367	0.323058
0.109864	NaN	S							1	2.00262e-19	202.18	202.18	148.18	-0.1821	37390000	20193000	17196000	1117	0.407125	0.211282	0.11064	0.0287635	NaN	NaN	NaN	NaN	0.900567	0.800662	0.658189	0.569783	-1.13074	NaN	-1.24195	-0.915881	0.493442	0.58938	0.547548	0.541019	NaN	-0.399007	NaN	NaN	0.0328246	0.181176	-0.39316	0.612888	4	NaN	NaN
-0.309921	-0.323455	S							1	4.66369e-76	275.65	275.65	259.16	-1.5341	211990000	118220000	93777000	1977	-0.262133	-0.287207	-0.248069	-0.249769	NaN	-0.482766	NaN	NaN	0.23131	0.302173	0.299479	0.29125	-0.427789	-0.881773	-0.459159	-0.610433	0.493442	0.58938	0.547548	0.541019	NaN	-0.399007	NaN	NaN	0.0328246	0.181176	-0.812946	0.193103	4	0.104367	0.323058
NaN	NaN	S							1	1.24716e-78	289.54	265.25	204.43	-1.5098	571210000	222020000	349190000	30	NaN	NaN	NaN	NaN	NaN	NaN	NaN	NaN	0.0060466	NaN	0.0736831	NaN	0.779554	0.963696	0.869556	1.15147	NaN	NaN	NaN	NaN	NaN	NaN	NaN	NaN	NaN	NaN	NaN	NaN	NaN	NaN	NaN
-0.411876	-0.190952	S							1	7.1569e-52	232.62	232.62	139	0.77289	42637000	25043000	17594000	335	-0.516016	-0.355359	NaN	-0.284035	NaN	NaN	-0.452934	0.0191244	-0.515728	-0.306984	NaN	-0.306484	NaN	NaN	-0.215982	0.148869	0.000288558	0.0483758	0.00504059	-0.0224489	0.0589399	0.0298416	0.236952	0.129745	0.0427658	0.206799	-1.07	0.24625	3	0.0618424	0.248681
-0.162787	-0.277329	S							1	8.2906e-270	419.41	419.41	419.41	-0.35041	1853000000	984510000	868500000	282	-0.15457	0.0474811	-0.270142	-0.0373016	-0.278462	-0.305506	-0.436406	-0.179172	-0.154281	0.0958569	-0.265102	-0.0597506	-0.219522	-0.275664	-0.199454	-0.0494271	0.000288558	0.0483758	0.00504059	-0.0224489	0.0589399	0.0298416	0.236952	0.129745	0.0328246	0.181176	-0.665812	0.340237	4	0.0340792	0.184605
NaN	NaN	S							1	4.08456e-32	251	209.26	157.84	-0.73162	512810000	334350000	178460000	7	NaN	NaN	NaN	NaN	NaN	NaN	NaN	NaN	-0.741662	NaN	-0.805358	-0.541429	-1.06619	-1.29442	-0.921937	-0.715036	NaN	NaN	NaN	NaN	NaN	NaN	NaN	NaN	NaN	NaN	NaN	NaN	NaN	NaN	NaN
NaN	NaN	S							1	2.06795e-06	130.2	116.8	127.83	1.5548	476060000	307370000	168690000	437	NaN	NaN	NaN	NaN	NaN	NaN	NaN	NaN	-1.01701	-0.861893	-0.77633	-0.690009	NaN	-0.844432	-0.994269	-0.534078	NaN	NaN	NaN	NaN	NaN	NaN	NaN	NaN	NaN	NaN	NaN	NaN	NaN	NaN	NaN
NaN	NaN	S							1	2.48225e-16	188.19	169.8	188.19	1.5761	70491000	39878000	30613000	556	NaN	NaN	NaN	NaN	NaN	NaN	NaN	NaN	NaN	NaN	NaN	NaN	-0.253446	-0.189861	-0.218565	0.0451634	NaN	NaN	NaN	NaN	NaN	NaN	NaN	NaN	NaN	NaN	NaN	NaN	NaN	NaN	NaN
NaN	NaN	S							1	4.61792e-164	371.31	371.31	214.54	-0.37514	173260000	82576000	90688000	267	NaN	NaN	NaN	NaN	NaN	NaN	NaN	NaN	-0.0788227	0.583519	0.711495	-0.355719	-1.10448	-0.994327	-0.697453	-0.721183	NaN	NaN	NaN	NaN	NaN	NaN	NaN	NaN	NaN	NaN	NaN	NaN	NaN	NaN	NaN
NaN	NaN	S							1	3.8742e-05	109.1	81.242	70.26	0.39845	11175000	6054200	5121200	237	NaN	NaN	NaN	NaN	NaN	NaN	NaN	NaN	NaN	NaN	NaN	NaN	-0.283	0.299245	0.0257376	NaN	NaN	NaN	NaN	NaN	NaN	NaN	NaN	NaN	NaN	NaN	NaN	NaN	NaN	NaN	NaN
-0.273708	-0.231391	S							1	0.00292983	87.806	35.551	85.807	0.73851	43483000	24933000	18549000	190	-0.207373	-0.242403	NaN	-0.249709	-0.333264	NaN	-0.449705	0.0319137	-0.174003	-0.146276	NaN	-0.212116	-0.57865	NaN	-0.656467	-0.203485	0.0333701	0.0961269	0.0356239	0.037593	-0.245386	-0.179351	-0.206762	-0.235399	0.0427658	0.206799	-0.931834	0.384418	3	0.0439416	0.209623
0.110159	0.196596	S							1	7.03719e-15	166.6	150.71	161.21	-1.9216	261690000	124750000	136940000	114	0.458947	0.0791558	-0.116651	0.337627	0.444515	0.0143594	0.394975	0.05742	0.572114	-0.0255881	-0.0984437	0.293253	0.348232	0.111566	0.298893	-0.0404524	0.113167	-0.104744	0.0182068	-0.0443747	-0.096283	0.0972062	-0.0960825	-0.0978724	0.0328246	0.181176	-0.392865	0.613183	4	0.0340792	0.184605
0.262359	-0.163511	S							1	3.25825e-101	341.55	308.36	302.35	-0.94751	6465900000	2931300000	3534500000	137	0.0491744	0.481906	0.488066	0.394361	-0.256802	0.102037	-0.328725	-0.209121	0.0993626	0.501821	0.431035	0.378068	0.377513	0.624896	0.171975	0.316146	0.0501883	0.0199154	-0.0570314	-0.0162931	0.634314	0.522859	0.5007	0.525267	0.0328246	0.181176	-0.240665	0.765383	4	0.0340792	0.184605
-0.0898435	-0.430845	S							1	3.0372e-45	252.77	252.77	113.8	-0.069108	1500000000	664370000	835650000	883	-0.527855	1.06876	0.0577277	-0.699519	-1.15577	0.0291864	-0.666583	-0.0901228	-0.279441	1.30007	0.27011	-0.536922	-1.19054	0.040682	-0.679481	-0.164609	0.248413	0.23131	0.212383	0.162597	-0.0347662	0.0114957	-0.0128974	-0.0744867	0.0328246	0.181176	-0.592868	0.413181	4	0.0340792	0.184605
-0.386872	0.369982	S							1	9.0346e-37	258.39	242.74	113.8	-0.069108	5933600000	2613800000	3319800000	885	-0.23749	-0.566081	-0.265367	-0.309112	0.523178	0.443417	0.442433	0.274489	0.010923	-0.334771	-0.0529847	-0.146515	0.488412	0.454913	0.429536	0.200002	0.248413	0.23131	0.212383	0.162597	-0.0347662	0.0114957	-0.0128974	-0.0744867	0.0328246	0.181176	-0.889896	0.116152	4	0.0340792	0.184605
0.137666	0.322605	S							1	7.74704e-36	266.6	239.5	266.6	-1.6176	362290000	141460000	220840000	151	NaN	0.136397	0.289541	0.284083	-0.0849636	1.78049	-0.254321	0.0313017	NaN	0.367707	0.501923	0.44668	-0.11973	1.79198	-0.267219	-0.043185	0.248413	0.23131	0.212383	0.162597	-0.0347662	0.0114957	-0.0128974	-0.0744867	0.0427656	0.206798	-0.520459	0.795792	3	0.0340792	0.184605
0.350142	NaN	S							1	0.000554981	101.43	83.328	101.43	0.54247	3075000	960690	2114300	225	NaN	NaN	0.536834	NaN	NaN	NaN	NaN	NaN	NaN	NaN	0.404794	NaN	NaN	NaN	NaN	NaN	-0.0587284	-0.288276	-0.13204	-0.086967	-0.163914	-0.084808	-0.248091	-0.277534	0.108536	0.329448	-3.83589	4.53617	1	NaN	NaN
0.296852	-0.371638	S							1	6.41162e-05	136.96	110.91	92.611	-0.033919	52175000	25783000	26392000	287	0.237092	0.593955	0.322339	0.408433	0.053123	-0.964201	NaN	NaN	0.178364	0.305679	0.190299	0.321466	-0.110791	-1.04901	NaN	NaN	-0.0587284	-0.288276	-0.13204	-0.086967	-0.163914	-0.084808	-0.248091	-0.277534	0.0328246	0.181176	-0.206172	0.799876	4	0.0618421	0.248681
0.129946	NaN	S							1	1.14604e-07	119.08	104.63	119.08	-2.7201	19620000	10327000	9293200	28	NaN	0.272123	NaN	NaN	NaN	NaN	NaN	NaN	-0.325612	0.177089	0.485633	0.1644	0.130799	NaN	NaN	NaN	NaN	-0.0950343	NaN	NaN	NaN	NaN	NaN	NaN	0.108537	0.329449	-4.0561	4.31599	1	NaN	NaN
-0.199794	NaN	S							1	1.53887e-111	311.37	311.37	276.66	-0.13477	172130000	80416000	91712000	406	NaN	-0.15647	NaN	NaN	NaN	NaN	NaN	NaN	-0.317912	-0.251504	NaN	0.00906043	0.623305	0.549127	0.404467	0.368824	NaN	-0.0950343	NaN	NaN	NaN	NaN	NaN	NaN	0.108537	0.329449	-4.38584	3.98625	1	NaN	NaN
NaN	NaN	S							1	0.00181927	143.73	81.27	143.73	1.4003	35190000	14628000	20562000	195	NaN	NaN	NaN	NaN	NaN	NaN	NaN	NaN	NaN	NaN	NaN	NaN	NaN	0.862511	0.713784	0.52707	NaN	-0.0950343	NaN	NaN	NaN	NaN	NaN	NaN	NaN	NaN	NaN	NaN	NaN	NaN	NaN
0.423283	NaN	S							1	1.16236e-09	166.14	166.14	91.961	0.4185	142380000	62626000	79755000	137	NaN	0.6534	NaN	NaN	NaN	NaN	NaN	NaN	0.735955	0.558366	0.654802	0.569394	0.431676	0.678342	0.472072	0.364012	NaN	-0.0950343	NaN	NaN	NaN	NaN	NaN	NaN	0.108537	0.329449	-3.76276	4.60933	1	NaN	NaN
NaN	NaN	S							1	1.75069e-07	149.97	100.54	149.97	-1.5918	39077000	34690000	4387200	148	NaN	NaN	NaN	NaN	NaN	NaN	NaN	NaN	NaN	NaN	NaN	NaN	-2.30329	NaN	NaN	NaN	NaN	-0.0950343	NaN	NaN	NaN	NaN	NaN	NaN	NaN	NaN	NaN	NaN	NaN	NaN	NaN
NaN	NaN	S							1	7.18251e-17	167.97	140.82	167.97	-1.8744	8357700	4417000	3940700	538	NaN	NaN	NaN	NaN	NaN	NaN	NaN	NaN	NaN	NaN	NaN	NaN	NaN	NaN	-0.021204	NaN	NaN	-0.0950343	NaN	NaN	NaN	NaN	NaN	NaN	NaN	NaN	NaN	NaN	NaN	NaN	NaN
-0.472749	-0.291881	S							1	4.02512e-86	295.03	274.32	295.03	-0.80716	285850000	153710000	132140000	457	NaN	-0.600331	-0.364387	-0.339506	-0.200584	-0.31952	-0.318487	-0.425764	-0.295978	-0.814336	-0.419198	-0.209762	-0.0884849	0.0103502	0.0926134	-0.223879	NaN	-0.214006	-0.0548119	0.129745	0.1121	0.32987	0.411101	0.201885	0.0427656	0.206798	-1.13087	0.185376	3	0.0340792	0.184605
-0.515577	-0.154006	S							1	3.43043e-12	137.24	111.04	137.24	-3.0261	286480000	216350000	70132000	380	NaN	-0.420346	NaN	-0.591345	0.585407	-1.0134	-0.242459	0.0201778	-0.434715	-0.634352	NaN	-0.461601	0.697507	-0.68353	0.168642	0.222063	NaN	-0.214006	-0.0548119	0.129745	0.1121	0.32987	0.411101	0.201885	0.0613519	0.247693	-1.58131	0.550161	2	0.0340792	0.184605
0.0903529	-0.0471262	S							1	7.34618e-10	160.87	160.87	48.091	-0.20502	37180000	17371000	19808000	506	NaN	0.203203	NaN	0.178616	-0.0947479	NaN	-0.140034	0.120159	-0.0772389	-0.0108028	NaN	0.308361	0.0173518	NaN	0.271067	0.322044	NaN	-0.214006	-0.0548119	0.129745	0.1121	0.32987	0.411101	0.201885	0.0613519	0.247693	-0.975385	1.15609	2	0.0439416	0.209623
0.274046	0.0405159	S							1	5.35495e-94	308.93	293.01	269.49	-0.93973	94328000	43840000	50488000	304	NaN	0.389435	0.397822	0.37279	0.0256663	0.287993	-0.365658	0.268105	0.504061	0.175429	0.34301	0.502534	0.137766	0.617863	0.0454429	0.46999	NaN	-0.214006	-0.0548119	0.129745	0.1121	0.32987	0.411101	0.201885	0.0427656	0.206798	-0.384079	0.932172	3	0.0340792	0.184605
-0.219214	0.501703	S							1	8.89199e-83	283.19	238.05	233.92	-0.24182	780150000	464290000	315860000	170	NaN	-0.256325	NaN	-0.0737947	0.742806	NaN	NaN	NaN	0.110898	-0.336901	0.0997664	-0.151795	-0.309431	-1.6885	-1.24801	-1.21103	NaN	-0.080576	NaN	-0.0780001	-1.05224	NaN	NaN	NaN	0.0613519	0.247693	-1.28495	0.846523	2	0.104366	0.323058
-0.281926	NaN	S							1	0.00282908	123.21	19.195	118.21	-0.1697	372710000	209620000	163090000	109	NaN	-0.220263	NaN	-0.25408	NaN	NaN	NaN	NaN	-0.335554	-0.300839	-0.386544	-0.332081	NaN	NaN	NaN	NaN	NaN	-0.080576	NaN	-0.0780001	-1.05224	NaN	NaN	NaN	0.0613519	0.247693	-1.34766	0.783812	2	NaN	NaN
-0.0649257	-0.410529	S							1	1.04258e-262	442.72	442.72	419.91	-1.096	25749000000	16376000000	9372900000	129	-0.0162104	0.0562059	0.0394817	-0.0732255	-0.516027	-0.522326	-0.452605	-0.301846	-0.632271	-0.453162	-0.53975	-0.659631	-1.11647	-1.08608	-0.994643	-0.894939	-0.616061	-0.509368	-0.579232	-0.586406	-0.600446	-0.563753	-0.542038	-0.593093	0.0328246	0.181176	-0.56795	0.438099	4	0.0340792	0.184605
-0.0425536	0.130521	S							1	3.6378e-155	357.52	357.52	156.2	-1.6386	17654000000	10600000000	7054300000	106	0.0634601	-0.0617391	0.0135587	0.0871672	0.226109	0.112485	0.152946	0.12544	-0.552601	-0.571107	-0.565673	-0.499239	-0.374337	-0.451267	-0.389092	-0.467653	-0.616061	-0.509368	-0.579232	-0.586406	-0.600446	-0.563753	-0.542038	-0.593093	0.0328246	0.181176	-0.545578	0.460471	4	0.0340792	0.184605
0.0602657	-0.0270593	S							1	0	473.9	451.32	338.27	0.066532	27736000000	17374000000	10361000000	275	-0.530439	0.787948	0.346972	-0.0599321	-0.29863	-0.0564044	-0.016691	0.286859	-1.1465	0.27858	-0.23226	-0.646338	-0.899076	-0.620157	-0.558729	-0.306234	-0.616061	-0.509368	-0.579232	-0.586406	-0.600446	-0.563753	-0.542038	-0.593093	0.0328246	0.181176	-0.442759	0.56329	4	0.0340792	0.184605
NaN	NaN	S							1	1.22118e-05	120.32	102.85	115.56	-1.7687	16600000	10784000	5816000	361	NaN	NaN	NaN	NaN	NaN	NaN	NaN	NaN	-0.385149	-0.458525	NaN	NaN	-0.703243	-1.02157	-0.931205	-0.85009	NaN	NaN	NaN	NaN	NaN	NaN	NaN	NaN	NaN	NaN	NaN	NaN	NaN	NaN	NaN
-0.371091	-0.270381	S							1	0.00396816	75.115	35.076	75.115	0.25524	1098000000	628630000	469410000	171	-0.460834	-0.348212	-0.529209	0.0280598	-0.101289	-0.342311	-0.410466	-0.314531	-0.430004	-0.257494	-0.393937	-0.187001	-0.304558	-0.616614	-0.617277	-0.543762	0.0308304	0.090718	0.135272	-0.215061	-0.203269	-0.274302	-0.206812	-0.22923	0.0328246	0.181176	-0.874115	0.131933	4	0.0340792	0.184605
-0.371091	-0.270381	S							1	0.00396816	75.115	35.076	75.115	0.25524	1098000000	628630000	469410000	173	-0.460834	-0.348212	-0.529209	0.0280598	-0.101289	-0.342311	-0.410466	-0.314531	-0.430004	-0.257494	-0.393937	-0.187001	-0.304558	-0.616614	-0.617277	-0.543762	0.0308304	0.090718	0.135272	-0.215061	-0.203269	-0.274302	-0.206812	-0.22923	0.0328246	0.181176	-0.874115	0.131933	4	0.0340792	0.184605
-0.371091	-0.270381	S							1	0.00396816	75.115	35.076	75.115	0.25524	1098000000	628630000	469410000	175	-0.460834	-0.348212	-0.529209	0.0280598	-0.101289	-0.342311	-0.410466	-0.314531	-0.430004	-0.257494	-0.393937	-0.187001	-0.304558	-0.616614	-0.617277	-0.543762	0.0308304	0.090718	0.135272	-0.215061	-0.203269	-0.274302	-0.206812	-0.22923	0.0328246	0.181176	-0.874115	0.131933	4	0.0340792	0.184605
0.0628929	0.172255	S							1	2.42039e-06	132.31	132.31	124.45	0.35624	1448100000	777380000	670730000	156	NaN	0.0486206	-0.0433355	0.457998	0.847403	0.0584212	-0.131731	0.0287652	NaN	0.139339	0.0919367	0.242938	0.644133	-0.215881	-0.338542	-0.200465	0.0308304	0.090718	0.135272	-0.215061	-0.203269	-0.274302	-0.206812	-0.22923	0.0427656	0.206798	-0.595232	0.721018	3	0.0340792	0.184605
0.021532	0.0340123	S							1	2.42039e-06	132.31	132.31	124.45	0.35624	2150300000	1152000000	998270000	158	-0.0477803	0.153926	0.0282266	0.24363	0.0322746	0.01724	0.0138532	0.123773	-0.0169499	0.244644	0.163499	0.0285691	-0.170995	-0.257062	-0.192958	-0.105458	0.0308304	0.090718	0.135272	-0.215061	-0.203269	-0.274302	-0.206812	-0.22923	0.0328246	0.181176	-0.481492	0.524556	4	0.0340792	0.184605
-0.0329666	0.0776969	S							1	2.42039e-06	135.16	84.709	124.45	0.35624	2299400000	1231100000	1068300000	160	-0.0477803	0.828431	-0.429445	-0.207537	0.538638	0.01724	-0.297944	0.123773	-0.0169499	0.919149	-0.294172	-0.422598	0.335369	-0.257062	-0.504755	-0.105458	0.0308304	0.090718	0.135272	-0.215061	-0.203269	-0.274302	-0.206812	-0.22923	0.0328246	0.181176	-0.535991	0.470058	4	0.0340792	0.184605
-0.239955	-0.161403	S							1	0.00141785	90.434	53.763	90.434	2.4314	3339000000	1871800000	1467300000	119	-0.222174	-0.21299	-0.284281	-0.0268921	-0.0276359	-0.181192	-0.198907	-0.275484	-0.191343	-0.122271	-0.149009	-0.241953	-0.230905	-0.455495	-0.405719	-0.504714	0.0308304	0.090718	0.135272	-0.215061	-0.203269	-0.274302	-0.206812	-0.22923	0.0328246	0.181176	-0.742979	0.26307	4	0.0340792	0.184605
0.0063563	-0.00525215	S							1	8.57966e-16	228.93	180.39	184.49	-0.83892	17379000000	9109200000	8269700000	133	-0.102782	0.0621792	0.00196906	0.351383	-0.0108704	0.154761	-0.0475983	-0.0840317	-0.0719519	0.152897	0.137241	0.136323	-0.21414	-0.119542	-0.25441	-0.313262	0.0308304	0.090718	0.135272	-0.215061	-0.203269	-0.274302	-0.206812	-0.22923	0.0328246	0.181176	-0.496668	0.509381	4	0.0340792	0.184605
-0.114955	0.0789993	S							1	2.91467e-06	160.16	121.14	156.02	-0.090801	11188000000	5853100000	5334600000	131	-0.135776	-0.086828	-0.202908	0.216647	-0.42311	0.123325	0.46515	0.222144	-0.104946	0.00388999	-0.0676364	0.00158601	-0.62638	-0.150978	0.258338	-0.00708655	0.0308304	0.090718	0.135272	-0.215061	-0.203269	-0.274302	-0.206812	-0.22923	0.0328246	0.181176	-0.61798	0.388069	4	0.0340792	0.184605
-0.38039	-0.0539006	S							1	9.70056e-45	250.53	226.85	232.37	-1.8797	116000000	67668000	48337000	58	NaN	NaN	NaN	-0.423621	-0.213554	-0.0452148	NaN	0.120976	NaN	NaN	NaN	-0.380108	-0.405375	-0.252776	NaN	-0.179384	0.129349	-0.0339609	0.0142553	0.0435125	-0.191821	-0.207561	-0.355922	-0.30036	0.108536	0.329448	-4.56643	3.80565	1	0.0439416	0.209623
-0.0882235	0.0840006	S							1	1.54273e-37	209.45	162.41	209.45	-1.4289	82499000	44944000	37555000	2	0.0666631	0.273399	-0.348108	-0.085878	-0.0407768	0.240903	NaN	0.138378	0.132511	0.284751	-0.181264	-0.0491285	-0.40505	-0.133116	NaN	-0.131361	0.065848	0.0113525	0.166844	0.0367495	-0.364273	-0.374019	-0.0807743	-0.269738	0.0328246	0.181176	-0.591248	0.414801	4	0.0439416	0.209623
-0.0594623	-0.195468	S							1	7.48225e-15	178.23	164.2	178.23	0.16638	98088000	51529000	46560000	322	NaN	0.019204	-0.120964	0.161297	NaN	-0.363098	-0.251163	-0.038592	NaN	0.229219	-0.013276	0.217603	NaN	-0.4922	-0.332044	-0.169842	0.15782	0.210015	0.107688	0.0563061	-0.110402	-0.129103	-0.0808812	-0.13125	0.0427656	0.206798	-0.717587	0.598663	3	0.0439417	0.209623
0.119572	0.115133	S							1	2.75735e-21	194	180.23	109.63	-1.2665	190710000	93714000	96992000	332	0.426662	0.0127899	0.212392	0.147709	-0.419025	-0.543486	0.95941	0.551544	0.584482	0.222805	0.32008	0.204016	-0.529427	-0.672589	0.878529	0.420294	0.15782	0.210015	0.107688	0.0563061	-0.110402	-0.129103	-0.0808812	-0.13125	0.0328246	0.181176	-0.383452	0.622596	4	0.0340792	0.184605
0.0664761	-0.229609	S							1	2.1666e-93	311.19	271.23	121.5	-1.7829	1939900000	1033300000	906570000	129	0.169868	0.117328	0.131221	0.152835	0.173076	-0.385615	-0.594976	-0.179487	0.327687	0.327342	0.238909	0.209141	0.0626743	-0.514717	-0.675858	-0.310737	0.15782	0.210015	0.107688	0.0563061	-0.110402	-0.129103	-0.0808812	-0.13125	0.0328246	0.181176	-0.436548	0.5695	4	0.0340792	0.184605
-0.331885	NaN	S							1	0.00631098	78.71	61.274	78.71	3.1073	8577700	5049800	3528000	190	NaN	NaN	-0.349658	NaN	NaN	NaN	NaN	NaN	NaN	NaN	-0.24197	NaN	NaN	NaN	NaN	NaN	0.15782	0.210015	0.107688	0.0563061	-0.110402	-0.129103	-0.0808812	-0.13125	0.108536	0.329448	-4.51792	3.85415	1	NaN	NaN
-0.109234	-0.246339	S							1	1.51846e-31	225.65	225.65	78.71	3.1073	1405500000	772220000	633290000	194	-0.141609	-0.119703	-0.0129113	0.089958	-0.343274	-0.352926	-0.363656	-0.00166007	0.016211	0.0903115	0.0947765	0.146264	-0.453676	-0.482029	-0.444537	-0.13291	0.15782	0.210015	0.107688	0.0563061	-0.110402	-0.129103	-0.0808812	-0.13125	0.0328246	0.181176	-0.612258	0.39379	4	0.0340792	0.184605
-0.499275	0.489539	S							1	1.83348e-28	181.02	169.76	181.02	-1.1473	113120000	49138000	63984000	2	-0.520858	-0.501797	-0.476927	-0.361776	0.00838776	0.936662	0.577442	0.693519	-0.386374	-0.459854	-0.361361	-0.18061	0.428142	1.36748	0.950394	0.967095	0.134484	0.0419438	0.115566	0.181166	0.419755	0.430821	0.372952	0.273576	0.0328246	0.181176	-1.0023	0.00374958	4	0.0340792	0.184605
NaN	0.142838	S							1	1.28393e-98	327.25	304.71	327.25	-1.3243	14829000	6344600	8484200	584	NaN	NaN	NaN	NaN	NaN	NaN	0.18512	0.200159	NaN	NaN	NaN	NaN	NaN	NaN	0.558072	0.473735	0.134484	0.0419438	0.115566	0.181166	0.419755	0.430821	0.372952	0.273576	NaN	NaN	NaN	NaN	NaN	0.0618424	0.248681
NaN	-0.459874	S							1	0.00703233	77.192	35.69	77.192	-0.097996	18174000	10238000	7936500	276	NaN	NaN	NaN	NaN	-0.57857	-0.549031	NaN	NaN	NaN	NaN	NaN	NaN	-0.158816	-0.11821	NaN	NaN	0.134484	0.0419438	0.115566	0.181166	0.419755	0.430821	0.372952	0.273576	NaN	NaN	NaN	NaN	NaN	0.0618421	0.248681
NaN	0.692314	S							1	4.32717e-38	236.69	190.48	236.69	-0.82385	183540000	93455000	90087000	258	NaN	NaN	NaN	NaN	NaN	0.0980837	1.57557	NaN	NaN	NaN	NaN	NaN	-0.170865	0.182692	1.40321	-0.323317	0.081885	0.103263	-0.151602	NaN	NaN	0.0846086	-0.17236	NaN	NaN	NaN	NaN	NaN	NaN	0.0618423	0.248681
-0.0438796	-0.0170833	S							1	9.77072e-47	285.99	254.15	256.04	2.4978	3279300000	1549500000	1729700000	262	0.133234	-0.147563	0.0841474	NaN	NaN	-0.225418	0.158283	NaN	0.215119	-0.0443003	-0.067455	0.0147838	-0.1109	-0.14081	-0.014077	-0.121973	0.081885	0.103263	-0.151602	NaN	NaN	0.0846086	-0.17236	NaN	0.0427656	0.206799	-0.702005	0.614246	3	0.0618423	0.248681
0.478019	0.689094	S							1	4.2073e-34	269.91	240.84	269.91	0.6006	852810000	383330000	469480000	277	0.53842	0.441025	0.812531	NaN	NaN	0.581512	1.08424	NaN	0.620305	0.544288	0.660929	0.621243	0.0831112	0.66612	0.911883	0.247684	0.081885	0.103263	-0.151602	NaN	NaN	0.0846086	-0.17236	NaN	0.0427656	0.206799	-0.180106	1.13614	3	0.0618423	0.248681
0.466054	0.256511	S							1	0.00718288	83.869	31.387	41.824	0.82876	2138600000	930100000	1208500000	80	0.669595	0.727564	0.640303	0.25189	0.914483	-0.305176	0.124733	0.444087	0.974456	1.15581	1.02347	0.967169	0.539829	-0.605003	-0.135523	0.201759	0.304861	0.42825	0.383165	0.715278	-0.374655	-0.299827	-0.260256	-0.242328	0.0328246	0.181176	-0.0369705	0.969078	4	0.0340792	0.184605
0.00554232	-0.148304	S							1	5.7583e-08	176.6	90.737	176.6	0.17449	2641500000	1510900000	1130600000	2774	0.0229399	0.0817656	0.201298	0.00324613	-0.0655593	-0.216364	-0.144296	-0.198658	-0.128566	0.0364681	0.0779266	-0.0639972	-0.476659	-0.786721	-0.599178	-0.654331	-0.151506	-0.0452975	-0.123371	-0.0672433	-0.4111	-0.570357	-0.454882	-0.455673	0.0328246	0.181176	-0.497482	0.508567	4	0.0340792	0.184605
-0.0554831	0.328451	S							1	1.16741e-09	166.11	166.11	106.11	3.271	307090000	154570000	152520000	3893	0.0439983	-0.113583	0.11479	0.00164665	0.349016	0.384128	0.45195	0.313447	-0.107508	-0.15888	-0.00858066	-0.0655967	-0.0620831	-0.186229	-0.00293167	-0.142226	-0.151506	-0.0452975	-0.123371	-0.0672433	-0.4111	-0.570357	-0.454882	-0.455673	0.0328246	0.181176	-0.558507	0.447541	4	0.0340792	0.184605
-0.0705537	0.48106	S							1	3.05827e-06	151.1	93.507	106.11	3.271	262790000	135590000	127200000	3894	-0.259996	0.232178	-0.0937003	0.103571	-0.156091	0.128801	1.65833	0.547203	-0.411502	0.186881	-0.217071	0.0363276	-0.56719	-0.441556	1.20345	0.0915306	-0.151506	-0.0452975	-0.123371	-0.0672433	-0.4111	-0.570357	-0.454882	-0.455673	0.0328246	0.181176	-0.573578	0.432471	4	0.0340792	0.184605
-0.382035	-0.223668	S							1	9.77702e-54	276.11	276.11	97.631	0.69019	431430000	264640000	166780000	2947	-0.323547	-0.373862	-0.254055	-0.405786	-0.376294	-0.240989	-0.136928	-0.206331	-0.475054	-0.41916	-0.377426	-0.47303	-0.787393	-0.811346	-0.59181	-0.662003	-0.151506	-0.0452975	-0.123371	-0.0672433	-0.4111	-0.570357	-0.454882	-0.455673	0.0328246	0.181176	-0.885059	0.12099	4	0.0340792	0.184605
-0.5643	-0.207909	S							1	1.19437e-113	262.66	253.08	223.05	-0.75707	73657000	42497000	31160000	2882	NaN	NaN	-0.651749	NaN	-0.0895673	-0.32158	-0.133649	-0.345556	NaN	NaN	-0.77512	NaN	-0.500667	-0.891937	-0.58853	-0.801229	-0.151506	-0.0452975	-0.123371	-0.0672433	-0.4111	-0.570357	-0.454882	-0.455673	0.108536	0.329448	-4.75033	3.62173	1	0.0340792	0.184605
-0.553623	NaN	S							1	3.87039e-07	135.09	115.25	135.09	-0.67939	6033300	3499600	2533700	2674	NaN	NaN	NaN	-0.648787	NaN	NaN	NaN	NaN	NaN	NaN	NaN	-0.716031	NaN	NaN	NaN	NaN	-0.151506	-0.0452975	-0.123371	-0.0672433	-0.4111	-0.570357	-0.454882	-0.455673	0.108536	0.329448	-4.73966	3.63242	1	NaN	NaN
0.0736386	-0.133165	S							1	2.65984e-11	197.79	176.92	117.75	1.3132	565820000	339920000	225900000	2281	0.20698	0.127728	0.648037	-0.380694	NaN	0.0510154	-0.295734	-0.192948	0.0554733	0.0824301	0.524665	-0.447938	NaN	-0.519342	-0.750615	-0.64862	-0.151506	-0.0452975	-0.123371	-0.0672433	-0.4111	-0.570357	-0.454882	-0.455673	0.0328246	0.181176	-0.429386	0.576663	4	0.0439417	0.209623
-0.143559	-0.473425	S							1	2.81939e-15	186.15	165.57	184.97	-0.54929	1808100000	1183200000	624900000	2749	0.0160787	-0.00601204	-0.0176135	-0.324307	-0.879045	-0.170364	-0.526712	-0.496817	-0.135428	-0.0513095	-0.140985	-0.39155	-1.29014	-0.740722	-0.981594	-0.952489	-0.151506	-0.0452975	-0.123371	-0.0672433	-0.4111	-0.570357	-0.454882	-0.455673	0.0328246	0.181176	-0.646583	0.359466	4	0.0340792	0.184605
-0.037217	-0.172153	S							1	1.33716e-61	283.12	248.56	176.19	-0.49396	5163200000	3088000000	2075200000	2751	0.125654	-0.0639835	0.0253907	0.0383325	-0.00753952	-0.428057	-0.168317	-0.127185	-0.0258525	-0.109281	-0.0979805	-0.0289108	-0.418639	-0.998414	-0.623198	-0.582858	-0.151506	-0.0452975	-0.123371	-0.0672433	-0.4111	-0.570357	-0.454882	-0.455673	0.0328246	0.181176	-0.540241	0.465807	4	0.0340792	0.184605
-0.233748	-0.19914	S							1	6.51324e-85	284.93	271.33	284.93	-1.0926	848010000	480300000	367710000	143	-0.427424	0.0421633	-0.275902	-0.0584869	-0.539576	-0.0758001	NaN	-0.0240608	-0.57893	-0.00313409	-0.399274	-0.12573	-0.950676	-0.646157	NaN	-0.479734	-0.151506	-0.0452975	-0.123371	-0.0672433	-0.4111	-0.570357	-0.454882	-0.455673	0.0328246	0.181176	-0.736773	0.269276	4	0.0439416	0.209623
-0.239058	-0.19914	S							1	6.51324e-85	284.93	271.33	284.93	-1.0926	848010000	480300000	367710000	145	-0.450253	0.0421633	-0.275902	-0.0584869	-0.539576	-0.0758001	NaN	-0.0240608	-0.601759	-0.00313409	-0.399274	-0.12573	-0.950676	-0.646157	NaN	-0.479734	-0.151506	-0.0452975	-0.123371	-0.0672433	-0.4111	-0.570357	-0.454882	-0.455673	0.0328246	0.181176	-0.742082	0.263967	4	0.0439416	0.209623
-0.0371724	-0.395597	S							1	2.64579e-151	392.64	365.2	376.05	-1.3581	5563400000	3259800000	2303700000	2833	0.0981473	-0.123571	0.147265	0.00374367	-0.147799	-0.463005	-0.471024	-0.644471	-0.053359	-0.168869	0.0238941	-0.0634996	-0.558899	-1.03336	-0.925906	-1.10014	-0.151506	-0.0452975	-0.123371	-0.0672433	-0.4111	-0.570357	-0.454882	-0.455673	0.0328246	0.181176	-0.540197	0.465852	4	0.0340792	0.184605
NaN	NaN	S							1	1.23991e-07	151.3	151.3	138.19	1.1582	299020000	74891000	224130000	288	NaN	NaN	NaN	NaN	NaN	NaN	NaN	NaN	2.48736	1.56125	2.04474	1.89906	0.359409	0.292075	0.357496	0.306845	NaN	NaN	NaN	NaN	NaN	NaN	NaN	NaN	NaN	NaN	NaN	NaN	NaN	NaN	NaN
NaN	NaN	S							1	2.95217e-14	208.79	172.28	207.95	-0.082881	931080000	223030000	708050000	272	NaN	NaN	NaN	NaN	NaN	NaN	NaN	NaN	1.77678	2.34366	2.32351	2.44898	0.226508	0.14274	0.271545	0.148218	NaN	NaN	NaN	NaN	NaN	NaN	NaN	NaN	NaN	NaN	NaN	NaN	NaN	NaN	NaN
-0.342813	0.00622849	S							1	2.74832e-06	162.48	115.5	106.29	-0.53435	31101000	16614000	14487000	17	-0.129913	-1.03546	NaN	0.237856	0.00981341	NaN	0.131548	-0.071702	0.0193461	-0.910204	NaN	0.284277	-0.0628665	NaN	0.0827026	-0.138235	0.149259	0.125254	0.0754641	0.0464211	-0.07268	-0.0281162	-0.048845	-0.0665331	0.0427658	0.206799	-1.00094	0.315313	3	0.0439416	0.209623
-0.164277	-0.0249241	S							1	8.07062e-135	347.54	310.45	112.06	-0.43419	6811400000	3474700000	3336700000	225	-0.249295	-0.0380632	-0.0797408	-0.0538412	-0.0588703	-0.0230288	0.02644	-0.0198977	-0.100036	0.0871912	-0.00427675	-0.00742006	-0.13155	-0.051145	-0.022405	-0.0864308	0.149259	0.125254	0.0754641	0.0464211	-0.07268	-0.0281162	-0.048845	-0.0665331	0.0328246	0.181176	-0.667302	0.338747	4	0.0340792	0.184605
-0.0418946	0.241212	S							1	7.35938e-37	233.28	214.03	233.28	1.5388	42955000	21445000	21510000	457	-0.1541	0.139822	-0.00150684	0.121065	-0.0876022	NaN	0.352421	0.616449	-0.00484117	0.265077	0.0739573	0.167486	-0.160282	NaN	0.303576	0.549916	0.149259	0.125254	0.0754641	0.0464211	-0.07268	-0.0281162	-0.048845	-0.0665331	0.0328246	0.181176	-0.544919	0.46113	4	0.0439416	0.209623
0.443235	-0.228468	S							1	1.28915e-24	201.69	191.94	201.69	0.73175	335910000	185980000	149930000	663	NaN	NaN	0.657837	NaN	-0.318792	NaN	NaN	NaN	0.370611	0.604071	0.574344	0.84559	-0.602635	-0.490152	NaN	-0.447466	NaN	NaN	-0.0834928	NaN	-0.283843	NaN	-0.89714	NaN	0.108536	0.329448	-3.7428	4.62927	1	0.104366	0.323058
NaN	-0.115078	S							1	1.38155e-06	137.61	122.09	137.61	-1.0429	8189300	4372600	3816700	808	NaN	NaN	NaN	NaN	0.248412	NaN	-0.530145	NaN	-0.180446	NaN	NaN	NaN	-0.0354313	NaN	-1.42728	NaN	NaN	NaN	-0.0834928	NaN	-0.283843	NaN	-0.89714	NaN	NaN	NaN	NaN	NaN	NaN	0.0618421	0.248681
-0.305383	-0.0481718	S							1	1.38155e-06	137.61	122.09	137.61	-1.0429	82913000	49681000	33232000	811	NaN	NaN	-0.31521	NaN	-0.402539	NaN	0.284988	NaN	-0.453617	-0.873371	-0.398703	-0.277796	-0.686383	-0.591136	-0.612152	-0.574713	NaN	NaN	-0.0834928	NaN	-0.283843	NaN	-0.89714	NaN	0.108536	0.329448	-4.49141	3.88065	1	0.0618421	0.248681
1.03863	0.0159911	S							1	2.14843e-18	208.83	142.35	45.54	-1.0163	1320900000	735540000	585390000	899	NaN	NaN	1.43173	NaN	0.0434763	NaN	-0.00357797	NaN	1.37529	NaN	1.34823	NaN	-0.240367	-0.828716	-0.900718	-0.641514	NaN	NaN	-0.0834928	NaN	-0.283843	NaN	-0.89714	NaN	0.108536	0.329448	-3.1474	5.22466	1	0.0618421	0.248681
NaN	0.863324	S							1	1.34556e-07	149.69	110.94	149.69	-0.3778	49069000	20824000	28245000	678	NaN	NaN	NaN	NaN	NaN	NaN	0.694977	1.4583	NaN	NaN	-0.337485	-0.57293	0.482126	0.825704	0.680054	0.700972	0.288772	NaN	NaN	NaN	NaN	NaN	-0.0149223	-0.75733	NaN	NaN	NaN	NaN	NaN	0.0618424	0.248681
-0.717263	0.745393	S							1	3.3677e-22	198.51	198.51	142.58	-1.0956	501200000	234870000	266340000	347	-0.902623	NaN	NaN	NaN	NaN	NaN	0.562964	1.30093	-0.613851	-0.258442	-0.231786	-0.373458	0.411643	0.555325	0.548042	0.543595	0.288772	NaN	NaN	NaN	NaN	NaN	-0.0149223	-0.75733	0.108537	0.329449	-4.90331	3.46878	1	0.0618424	0.248681
-0.742848	0.722931	S							1	7.35036e-06	129.77	103.15	110.51	0.78202	1440000000	725000000	715020000	745	-0.935878	NaN	NaN	NaN	NaN	NaN	0.435647	1.37312	-0.647106	-0.443419	-0.419912	-0.368514	0.907198	0.339137	0.420725	0.615793	0.288772	NaN	NaN	NaN	NaN	NaN	-0.0149223	-0.75733	0.108537	0.329449	-4.92889	3.4432	1	0.0618424	0.248681
NaN	0.122032	S							1	0.000163529	125.75	105.54	96.143	0.011244	18280000	8870800	9408800	721	NaN	NaN	NaN	NaN	NaN	NaN	0.164702	NaN	NaN	NaN	NaN	-0.494881	0.696172	NaN	0.14978	NaN	0.288772	NaN	NaN	NaN	NaN	NaN	-0.0149223	-0.75733	NaN	NaN	NaN	NaN	NaN	0.104367	0.323059
0.00487209	-0.0837144	S							1	2.39294e-09	186.82	105.66	152.27	-0.13996	1993800000	969530000	1024300000	138	-0.0527291	0.230372	0.22674	-0.0980151	0.269261	-0.731618	0.0442969	0.0808575	0.0335111	0.430499	0.252052	0.227371	0.629007	-0.396821	-0.227304	-0.0292641	0.0862402	0.200128	0.0253123	0.325386	0.359746	0.334797	-0.271601	-0.110122	0.0328246	0.181176	-0.498152	0.507896	4	0.0340792	0.184605
-0.728904	-0.0787724	S							1	5.93589e-09	156.36	114.36	156.36	1.1385	65213000	33168000	32046000	206	-0.799809	NaN	NaN	-0.776043	0.494489	-0.833547	0.0551494	NaN	-0.713568	NaN	NaN	-0.450656	0.854235	-0.498749	-0.216451	NaN	0.0862402	0.200128	0.0253123	0.325386	0.359746	0.334797	-0.271601	-0.110122	0.0613518	0.247693	-1.79464	0.336833	2	0.0439415	0.209622
-0.195013	0.0173229	S							1	5.41168e-174	359.73	333.93	281.34	-0.88734	8119300000	4009700000	4109700000	2601	-0.271219	-0.0346571	-0.0994109	-0.14781	0.174412	0.181252	-0.232133	-0.010723	-0.281281	0.107822	-0.112381	-0.280072	0.42707	0.000576886	-0.0638766	0.317999	-0.0100618	0.142479	-0.0129702	-0.132262	0.252658	-0.180675	0.168257	0.328722	0.0328246	0.181176	-0.698038	0.308011	4	0.0340792	0.184605
-0.335374	0.768382	S							1	0.0022869	124.92	105.15	113.66	-0.16214	89747000	35856000	53891000	28	-0.538882	NaN	-0.121017	NaN	NaN	NaN	1.10443	NaN	-0.277412	0.0997664	0.0533895	0.217727	1.31034	1.29989	1.20069	1.39561	0.261471	NaN	0.174406	NaN	NaN	NaN	0.0962619	NaN	0.0613516	0.247693	-1.40111	0.730361	2	0.104367	0.323059
NaN	-0.377759	S							1	1.43431e-30	159.2	153.71	159.2	-1.5716	48957000	30632000	18325000	333	NaN	NaN	NaN	NaN	-0.111268	NaN	-0.830899	-0.31443	NaN	NaN	NaN	NaN	-0.159412	NaN	-0.870387	-0.276415	0.152638	-0.0070576	0.0247452	0.00992034	-0.0481437	-0.0282928	-0.0394883	0.0380147	NaN	NaN	NaN	NaN	NaN	0.0439416	0.209623
0.0338997	-0.254093	S							1	0	526.8	506.66	430.81	0.021965	3249100000	1752800000	1496300000	407	-0.15955	0.308762	0.264027	0.0179415	-0.125989	-0.362784	-0.271016	-0.336262	-0.00691261	0.301705	0.288772	0.0278618	-0.174133	-0.391077	-0.310504	-0.298247	0.152638	-0.0070576	0.0247452	0.00992034	-0.0481437	-0.0282928	-0.0394883	0.0380147	0.0328246	0.181176	-0.469125	0.536924	4	0.0340792	0.184605
-0.313193	-0.0765426	S							1	2.54899e-196	370.89	370.89	179.47	0.073989	4600300000	2439900000	2160400000	868	-0.260317	-0.186643	-0.341758	-0.272528	0.0138948	-0.0269386	-0.11	-0.182216	-0.107679	-0.193701	-0.317013	-0.262607	-0.0342489	-0.0552315	-0.149489	-0.144202	0.152638	-0.0070576	0.0247452	0.00992034	-0.0481437	-0.0282928	-0.0394883	0.0380147	0.0328246	0.181176	-0.816217	0.189831	4	0.0340792	0.184605
0.01761	-0.227374	S							1	3.2156e-236	445.17	424.65	384.53	-0.091358	803270000	433510000	369760000	383	-0.0091138	0.191021	0.0579574	0.121274	-0.200633	-0.190977	-0.260996	-0.324442	0.143524	0.183963	0.0827026	0.131194	-0.248776	-0.21927	-0.300484	-0.286427	0.152638	-0.0070576	0.0247452	0.00992034	-0.0481437	-0.0282928	-0.0394883	0.0380147	0.0328246	0.181176	-0.485414	0.520634	4	0.0340792	0.184605
-0.370838	-0.177465	S							1	7.1258e-49	293.75	241.16	293.75	0.46684	1395000000	898940000	496110000	958	-0.405482	-0.384209	-0.341291	-0.178124	-0.45907	-0.161503	-0.0139755	-0.120209	-0.252845	-0.391266	-0.316546	-0.168204	-0.507214	-0.189795	-0.0534637	-0.082194	0.152638	-0.0070576	0.0247452	0.00992034	-0.0481437	-0.0282928	-0.0394883	0.0380147	0.0328246	0.181176	-0.873862	0.132186	4	0.0340792	0.184605
NaN	0.579116	S							1	1.85105e-05	118.24	86.397	112.42	-0.77747	14227000	2624900	11602000	41	NaN	NaN	NaN	NaN	0.855358	NaN	NaN	NaN	NaN	NaN	NaN	NaN	2.26021	2.75343	1.54849	2.16066	NaN	NaN	NaN	NaN	1.40485	NaN	NaN	NaN	NaN	NaN	NaN	NaN	NaN	0.104366	0.323058
NaN	1.15501	S							1	4.80599e-134	325.81	296.84	321.87	-1.3628	649350000	68444000	580900000	236	NaN	NaN	NaN	NaN	1.69264	NaN	NaN	NaN	-0.0167893	-0.105442	-0.0954196	NaN	3.09749	3.54523	2.44626	3.5287	NaN	NaN	NaN	NaN	1.40485	NaN	NaN	NaN	NaN	NaN	NaN	NaN	NaN	0.104366	0.323058
NaN	NaN	S							1	0.0118358	103.19	57.191	65.474	-0.53398	490680000	47213000	443470000	159	NaN	NaN	NaN	NaN	NaN	NaN	NaN	NaN	3.61671	NaN	NaN	NaN	NaN	3.61965	NaN	3.43883	NaN	NaN	NaN	NaN	1.40485	NaN	NaN	NaN	NaN	NaN	NaN	NaN	NaN	NaN	NaN
NaN	0.699828	S							1	3.69834e-13	138.34	138.34	138.34	0.71185	31875000	3433500	28442000	164	NaN	NaN	NaN	NaN	1.03086	NaN	NaN	NaN	NaN	NaN	NaN	NaN	2.43571	3.62387	NaN	3.73064	NaN	NaN	NaN	NaN	1.40485	NaN	NaN	NaN	NaN	NaN	NaN	NaN	NaN	0.104366	0.323058
NaN	NaN	S							1	1.15272e-29	210.12	193.86	181.34	0.0065664	241280000	96262000	145010000	296	NaN	NaN	NaN	NaN	NaN	NaN	NaN	NaN	0.545079	0.576087	0.880568	0.881978	1.01092	0.504875	0.860526	0.477056	NaN	NaN	NaN	NaN	NaN	NaN	NaN	NaN	NaN	NaN	NaN	NaN	NaN	NaN	NaN
NaN	NaN	S							1	5.64963e-15	165.9	136.35	153.18	1.5113	35190000	16811000	18379000	83	NaN	NaN	NaN	NaN	NaN	NaN	NaN	NaN	-0.478407	-0.387412	-0.480478	NaN	NaN	1.19396	NaN	1.21257	NaN	NaN	NaN	NaN	NaN	NaN	NaN	NaN	NaN	NaN	NaN	NaN	NaN	NaN	NaN
NaN	NaN	S							1	6.10171e-11	170.79	143.46	170.79	0.42149	22512000	8232200	14280000	375	NaN	NaN	NaN	NaN	NaN	NaN	NaN	NaN	-1.17713	-1.15853	NaN	-1.2184	NaN	3.46624	2.51906	NaN	NaN	NaN	NaN	NaN	NaN	NaN	NaN	NaN	NaN	NaN	NaN	NaN	NaN	NaN	NaN
-0.406135	0.0462667	S							1	8.54728e-36	246.85	193.99	162.86	0.40571	178050000	99091000	78954000	127	-0.466909	-0.181392	-0.47596	-0.336614	0.0896191	NaN	0.135097	-0.0167686	-0.567254	-0.422714	-0.54905	-0.428585	0.181421	NaN	0.223917	0.0965318	-0.100345	-0.241322	-0.0730897	-0.0919711	0.0918014	0.0114957	0.0888201	0.1133	0.0328246	0.181176	-0.909159	0.0968895	4	0.0439416	0.209623
NaN	NaN	S							1	2.93829e-10	163.8	140.69	163.8	0.22947	11428000	1924300	9503700	253	NaN	NaN	NaN	NaN	NaN	NaN	NaN	NaN	NaN	NaN	NaN	NaN	1.66006	1.37812	NaN	NaN	NaN	NaN	NaN	NaN	NaN	NaN	NaN	NaN	NaN	NaN	NaN	NaN	NaN	NaN	NaN
NaN	NaN	S							1	0.00151045	91.969	72.207	91.969	-0.3526	6618300	4114700	2503600	61	NaN	NaN	NaN	NaN	NaN	NaN	NaN	NaN	NaN	-0.562389	-0.831486	-1.12762	NaN	NaN	NaN	NaN	NaN	NaN	NaN	NaN	NaN	NaN	NaN	NaN	NaN	NaN	NaN	NaN	NaN	NaN	NaN
-0.169024	0.0653867	S							1	9.61344e-45	274.38	236.77	180.95	-1.4323	13477000000	7045600000	6431500000	340	-0.0979774	-0.207416	0.0355521	-0.171506	0.198573	0.117449	-0.0193189	0.0301751	-0.0913562	-0.198643	-0.0693005	-0.112428	0.14496	0.081885	-0.0986445	-0.0735299	0.00662125	0.00877379	-0.104853	0.0590784	-0.0536135	-0.0355644	-0.0793256	-0.103705	0.0328246	0.181176	-0.672048	0.334001	4	0.0340792	0.184605
0.132329	-0.384701	S							1	3.31177e-09	178.65	158.13	178.65	0.67503	1977100000	1283700000	693440000	324	0.0219478	0.40785	0.412747	0.0118604	-0.395604	-0.526633	-0.388288	-0.367244	0.0285691	0.416624	0.307895	0.0709388	-0.449218	-0.562197	-0.467613	-0.470949	0.00662125	0.00877379	-0.104853	0.0590784	-0.0536135	-0.0355644	-0.0793256	-0.103705	0.0328246	0.181176	-0.370695	0.635353	4	0.0340792	0.184605
NaN	NaN	S							1	1.88246e-15	180.09	160.35	180.09	-1.0937	36367000	17111000	19257000	86	NaN	NaN	NaN	NaN	NaN	NaN	NaN	NaN	0.274888	-0.326227	NaN	0.00590291	0.201383	0.4654	0.105142	0.85591	NaN	NaN	NaN	NaN	NaN	NaN	NaN	NaN	NaN	NaN	NaN	NaN	NaN	NaN	NaN
-0.241058	-0.302461	S							1	8.66894e-122	337.14	306.18	337.14	0.77482	844430000	477210000	367220000	2455	-0.286351	-0.30118	0.0383028	-0.201854	-0.646703	-0.173527	NaN	-0.176068	-0.0118207	0.0497701	0.27035	-0.000721562	-0.64627	-0.721944	-0.969819	-0.644239	0.27453	0.35095	0.232047	0.201132	0.000432815	-0.548417	NaN	-0.468172	0.0328246	0.181176	-0.744082	0.261966	4	0.0439416	0.209623
-0.147622	0.0596832	S							1	0.00437538	111.06	52.083	63.216	-0.038649	564050000	307820000	256240000	2417	-0.118004	NaN	-0.110103	NaN	-0.177662	0.276137	NaN	0.156039	0.156526	NaN	0.121944	NaN	-0.177229	-0.27228	-0.256476	-0.312133	0.27453	0.35095	0.232047	0.201132	0.000432815	-0.548417	NaN	-0.468172	0.0613516	0.247693	-1.21336	0.918114	2	0.0439416	0.209623
-0.0343457	NaN	S							1	0.00857298	91.265	15.585	89.08	-0.038669	22699000	11174000	11525000	52	-0.0697531	0.00789369	0.235969	-0.0363703	NaN	NaN	NaN	NaN	-0.121691	0.00619029	0.0315363	-0.164448	NaN	NaN	NaN	NaN	-0.0519374	-0.00170338	-0.204433	-0.128077	0.177727	0.142479	0.0447438	0.1129	0.0328246	0.181176	-0.53737	0.468679	4	NaN	NaN
0.0110867	-0.185507	S							1	0	499.02	499.02	499.02	-0.054618	863990000	480090000	383910000	97	NaN	NaN	0.00581521	0.172212	-0.0365763	-0.721788	0.0648776	-0.0970891	NaN	NaN	0.284633	0.546166	-0.194394	-0.958869	-0.170946	-0.211515	0.171591	0.310224	0.278817	0.373954	-0.157818	-0.237081	-0.235824	-0.114426	0.0613516	0.247692	-1.05465	1.07682	2	0.0340792	0.184605
NaN	0.508296	S							1	2.80454e-19	189.39	189.39	189.39	-0.4906	14909000	6687400	8221300	243	NaN	NaN	NaN	NaN	NaN	NaN	0.726291	NaN	NaN	NaN	NaN	NaN	NaN	NaN	0.490467	NaN	0.171591	0.310224	0.278817	0.373954	-0.157818	-0.237081	-0.235824	-0.114426	NaN	NaN	NaN	NaN	NaN	0.104367	0.323059
0.471958	-0.00252698	S							1	6.0303e-22	170.95	123.38	170.95	-0.21989	3437600000	1586400000	1851200000	42	0.547636	0.531266	0.68288	0.552956	-0.0405105	-0.00487128	-0.0117702	0.0815499	0.719227	0.84149	0.961697	0.92691	-0.198328	-0.241953	-0.247594	-0.0328757	0.171591	0.310224	0.278817	0.373954	-0.157818	-0.237081	-0.235824	-0.114426	0.0328246	0.181176	-0.0310664	0.974982	4	0.0340792	0.184605
-0.0529347	-0.165721	S							1	2.76513e-73	304.23	201.74	216.13	0.73783	4485900000	2343800000	2142100000	427	-0.162858	-0.0362069	0.0257014	0.231174	0.026931	-0.304357	-0.218274	-0.206753	-0.842154	0.908352	0.290778	0.451752	0.731183	-1.24141	-0.719471	0.0251707	-0.679296	0.944559	0.265077	0.220578	0.704252	-0.937049	-0.501198	0.231924	0.0328246	0.181176	-0.555959	0.45009	4	0.0340792	0.184605
-0.282171	0.112495	S							1	1.71704e-120	336.32	319.25	306.07	-1.2088	17545000000	9097400000	8447300000	361	-0.403173	-0.079907	-0.315325	-0.129453	0.645226	-0.112826	0.000734867	0.00355806	-1.08247	0.864652	-0.0502484	0.0911243	1.34948	-1.04988	-0.500463	0.235482	-0.679296	0.944559	0.265077	0.220578	0.704252	-0.937049	-0.501198	0.231924	0.0328246	0.181176	-0.785195	0.220853	4	0.0340792	0.184605
-1.04684	0.167156	S							1	2.07624e-07	144.68	118.95	105.52	1.9361	87656000	40947000	46709000	392	NaN	NaN	-1.40574	-0.849231	0.256408	NaN	NaN	NaN	NaN	NaN	-1.14067	-0.628653	0.96066	NaN	NaN	NaN	-0.679296	0.944559	0.265077	0.220578	0.704252	-0.937049	-0.501198	0.231924	0.0613516	0.247692	-2.11257	0.0188988	2	0.104366	0.323058
0.145067	NaN	S							1	9.19278e-42	229.54	208.09	229.54	-1.3835	20944000	7569900	13374000	617	NaN	0.19822	0.41318	0.12304	NaN	NaN	NaN	NaN	NaN	0.311387	0.534858	0.249749	NaN	NaN	NaN	NaN	0.23952	0.113167	0.121679	0.126709	0.0399806	0.269033	0.246834	0.0485151	0.0427656	0.206798	-0.513058	0.803192	3	NaN	NaN
NaN	NaN	S							1	1.12818e-13	179.09	144.21	179.09	-0.47313	12440000	4503300	7937100	407	NaN	NaN	NaN	NaN	NaN	NaN	NaN	NaN	NaN	NaN	NaN	NaN	NaN	NaN	0.844386	1.09018	NaN	NaN	NaN	NaN	NaN	NaN	NaN	NaN	NaN	NaN	NaN	NaN	NaN	NaN	NaN
NaN	NaN	S							1	2.90096e-131	343.5	343.5	292.68	0.58486	153030000	76226000	76807000	157	NaN	NaN	NaN	NaN	NaN	NaN	NaN	NaN	-0.865595	0.37629	0.284514	0.738638	0.15082	0.106616	-0.0212479	-0.145015	NaN	NaN	NaN	NaN	NaN	NaN	NaN	NaN	NaN	NaN	NaN	NaN	NaN	NaN	NaN
NaN	NaN	S							1	4.36748e-177	376.92	345.28	376.92	-0.00061934	630320000	330040000	300280000	48	NaN	NaN	NaN	NaN	NaN	NaN	NaN	NaN	0.616358	0.401958	0.85599	0.843099	-0.00129897	-0.0721794	-0.137695	-0.241731	NaN	NaN	NaN	NaN	NaN	NaN	NaN	NaN	NaN	NaN	NaN	NaN	NaN	NaN	NaN
NaN	NaN	S							1	1.37466e-06	106.72	98.534	106.72	0.2367	23508000	10286000	13222000	27	NaN	NaN	NaN	NaN	NaN	NaN	NaN	NaN	NaN	NaN	NaN	NaN	NaN	NaN	0.668664	NaN	NaN	NaN	NaN	NaN	NaN	NaN	NaN	NaN	NaN	NaN	NaN	NaN	NaN	NaN	NaN
NaN	NaN	S							1	2.11248e-05	117.08	83.818	113.25	2.3485	539350000	105480000	433870000	251	NaN	NaN	NaN	NaN	NaN	NaN	NaN	NaN	0.109962	NaN	3.49518	1.28232	NaN	0.721504	0.957543	0.368601	NaN	NaN	NaN	NaN	NaN	NaN	NaN	NaN	NaN	NaN	NaN	NaN	NaN	NaN	NaN
-0.204565	0.613868	S							1	4.27615e-53	243.23	221.42	243.23	-0.20523	1396200000	741930000	654230000	727	0.469594	-0.777812	-0.143867	-0.142085	NaN	0.880011	NaN	NaN	0.171719	0.162468	0.159242	0.218223	-0.130271	-0.2735	-0.254496	-0.208694	-0.297874	0.94028	0.303109	0.360308	NaN	-1.15351	NaN	NaN	0.0328246	0.181176	-0.70759	0.298459	4	0.104367	0.323058
-0.54062	0.577378	S							1	3.24789e-11	148.29	148.29	133.41	-0.35939	401140000	208500000	192640000	491	NaN	-0.909449	-0.406643	-0.21209	NaN	0.826959	NaN	NaN	NaN	0.0308304	-0.103534	0.148218	NaN	-0.326552	-0.268869	-0.357955	-0.297874	0.94028	0.303109	0.360308	NaN	-1.15351	NaN	NaN	0.0427656	0.206798	-1.19874	0.117505	3	0.104367	0.323058
0.256432	0.300784	S							1	0	479.74	458.79	479.74	-0.35989	3460500000	1780600000	1679900000	815	0.901566	-0.291722	0.458432	0.319746	NaN	0.424817	NaN	NaN	0.603692	0.648557	0.761541	0.680054	-0.661342	-0.728694	-0.771077	-0.540904	-0.297874	0.94028	0.303109	0.360308	NaN	-1.15351	NaN	NaN	0.0328246	0.181176	-0.246592	0.759456	4	0.104367	0.323058
NaN	NaN	S							1	3.51943e-196	379.73	366.29	201.48	1.5442	338180000	166130000	172050000	475	NaN	NaN	NaN	NaN	NaN	NaN	NaN	NaN	0.131063	-0.245762	-0.237286	0.161049	0.177471	0.253021	0.173511	-0.125951	NaN	NaN	NaN	NaN	NaN	NaN	NaN	NaN	NaN	NaN	NaN	NaN	NaN	NaN	NaN
-0.141543	-0.208308	S							1	4.18102e-141	370.52	370.52	186.77	0.94473	24368000000	12927000000	11441000000	438	-0.163615	0.0238075	-0.0859993	-0.0973777	-0.0857197	-0.329038	-0.274064	-0.203308	-0.0419368	0.0160683	0.013498	0.017922	-0.135998	-0.417078	-0.356716	-0.276398	0.121679	-0.00773913	0.0994973	0.1153	-0.0502784	-0.08804	-0.0826522	-0.0730897	0.0328246	0.181176	-0.644567	0.361482	4	0.0340792	0.184605
0.0189915	0.0308981	S							1	2.50637e-262	444.3	444.3	444.3	-2.4568	3261300000	1747800000	1513500000	191	-0.196864	0.357784	0.0717096	0.134449	0.0980959	-0.0543293	0.0875489	0.0419545	-0.0751856	0.350045	0.171207	0.249749	0.0478175	-0.142369	0.0048968	-0.0311351	0.121679	-0.00773913	0.0994973	0.1153	-0.0502784	-0.08804	-0.0826522	-0.0730897	0.0328246	0.181176	-0.484033	0.522016	4	0.0340792	0.184605
-0.344778	NaN	S							1	8.06031e-40	237.21	211.09	216.46	-0.423	116070000	69235000	46837000	735	-0.318801	-0.431439	-0.100034	-0.346782	NaN	NaN	NaN	NaN	0.0997664	-0.19253	-0.0230646	-0.0256616	-4.08981	NaN	NaN	NaN	0.418568	0.238909	0.0769695	0.32112	NaN	NaN	-0.246789	-0.261293	0.0328246	0.181176	-0.847803	0.158246	4	NaN	NaN
NaN	NaN	S							1	8.91643e-52	265.89	246.61	222.81	-0.85323	133370000	102930000	30438000	353	NaN	NaN	NaN	NaN	NaN	NaN	NaN	NaN	-1.05053	NaN	-0.650499	-0.919943	-3.84015	-4.30743	NaN	-2.57605	NaN	NaN	NaN	NaN	NaN	NaN	NaN	NaN	NaN	NaN	NaN	NaN	NaN	NaN	NaN
NaN	NaN	S							1	1.33895e-94	242.43	227.32	242.43	0.056238	60875000	50940000	9935500	248	NaN	NaN	NaN	NaN	NaN	NaN	NaN	NaN	NaN	NaN	-0.692362	-0.485822	-1.98285	NaN	NaN	-1.46949	NaN	NaN	NaN	NaN	NaN	NaN	NaN	NaN	NaN	NaN	NaN	NaN	NaN	NaN	NaN
NaN	NaN	S							1	9.0542e-25	218.78	181.19	182.17	-1.8274	17278000	16527000	751370	232	NaN	NaN	NaN	NaN	NaN	NaN	NaN	NaN	-0.847155	NaN	NaN	NaN	NaN	NaN	-4.73916	-3.87182	NaN	NaN	NaN	NaN	NaN	NaN	NaN	NaN	NaN	NaN	NaN	NaN	NaN	NaN	NaN
-0.129004	0.0260923	S							1	9.64437e-182	380.45	360.87	359.58	-1.415	37955000000	20289000000	17666000000	91	-0.120708	-0.102748	-0.0800712	0.0342559	0.13732	-0.00584289	-0.0354359	0.0558241	-0.4111	-0.360897	-0.368365	-0.326679	0.106214	0.0147838	0.0419438	0.0575542	-0.290392	-0.258149	-0.288294	-0.360935	-0.0311056	0.0206267	0.0773797	0.00173014	0.0328246	0.181176	-0.632028	0.37402	4	0.0340792	0.184605
0.27685	0.23451	S							1	3.20431e-19	146.78	146.78	146.78	-0.26445	98344000	42588000	55757000	110	NaN	0.0541986	0.440802	0.674296	0.431425	0.0260739	0.512671	0.109969	NaN	-0.20395	0.152508	0.313362	0.400319	0.0467006	0.590051	0.111699	-0.290392	-0.258149	-0.288294	-0.360935	-0.0311056	0.0206267	0.0773797	0.00173014	0.0427656	0.206798	-0.381275	0.934975	3	0.0340792	0.184605
-0.207059	0.111186	S							1	8.58595e-67	264.98	264.98	65.425	-0.1289	465170000	240210000	224960000	279	-0.21674	0.161527	-0.472113	-0.0775681	0.233994	0.122767	-0.136018	0.310122	-0.507132	-0.0966223	-0.760406	-0.438503	0.202888	0.143393	-0.0586383	0.311852	-0.290392	-0.258149	-0.288294	-0.360935	-0.0311056	0.0206267	0.0773797	0.00173014	0.0328246	0.181176	-0.710084	0.295965	4	0.0340792	0.184605
-0.135966	0.357978	S							1	0.000390394	91.07	91.07	91.07	0.051256	139640000	79334000	60302000	81	NaN	NaN	NaN	-0.105921	0.533844	NaN	NaN	NaN	NaN	NaN	NaN	-0.466855	0.502738	NaN	NaN	NaN	-0.290392	-0.258149	-0.288294	-0.360935	-0.0311056	0.0206267	0.0773797	0.00173014	0.108536	0.329448	-4.322	4.05007	1	0.104366	0.323058
NaN	NaN	S							1	5.99931e-106	293.18	293.18	293.18	-0.39437	113190000	57450000	55736000	323	NaN	NaN	NaN	NaN	NaN	NaN	NaN	NaN	NaN	NaN	NaN	NaN	0.146916	0.351289	-0.291451	0.172872	NaN	NaN	NaN	NaN	NaN	NaN	NaN	NaN	NaN	NaN	NaN	NaN	NaN	NaN	NaN
NaN	NaN	S							1	5.99931e-106	293.18	293.18	293.18	-0.39437	86019000	40900000	45119000	334	NaN	NaN	NaN	NaN	NaN	NaN	NaN	NaN	NaN	NaN	NaN	NaN	0.146916	0.351289	NaN	0.172872	NaN	NaN	NaN	NaN	NaN	NaN	NaN	NaN	NaN	NaN	NaN	NaN	NaN	NaN	NaN
NaN	NaN	S							1	5.75363e-50	223.56	211.37	223.56	-0.72066	429070000	229810000	199260000	108	NaN	NaN	NaN	NaN	NaN	NaN	NaN	NaN	0.090718	-0.162396	0.124593	0.0953169	-0.112958	-0.188299	-0.159202	-0.276695	NaN	NaN	NaN	NaN	NaN	NaN	NaN	NaN	NaN	NaN	NaN	NaN	NaN	NaN	NaN
0.227442	-0.0771105	S							1	2.02003e-05	122.97	101.41	106.14	2.046	11008000	4995100	6012900	688	NaN	NaN	0.37735	NaN	NaN	NaN	-0.124832	NaN	NaN	NaN	0.423632	NaN	NaN	NaN	-0.654467	NaN	0.207893	-0.357696	0.0462816	-0.000129853	-0.328109	-0.72454	-0.529635	-0.654445	0.108536	0.329448	-3.95859	4.41347	1	0.104367	0.323059
-0.16674	-0.102388	S							1	0	547.26	547.26	409.49	0.73582	18545000000	9315800000	9228900000	458	-0.228146	-0.0878729	-0.0575447	-0.0579627	-0.0790843	-0.108795	-0.217324	-0.0151715	-0.0851446	0.0496307	0.0387171	0.0418037	0.0930192	-0.0459824	-0.158107	0.0961269	0.143002	0.137504	0.0962619	0.0997664	0.172103	0.0628125	0.0592169	0.111298	0.0328246	0.181176	-0.669764	0.336285	4	0.0340792	0.184605
NaN	-0.235071	S							1	3.37964e-07	137.28	121.66	101.54	-0.25583	1600700000	810530000	790130000	259	NaN	NaN	NaN	NaN	-0.338501	-0.128863	-0.356385	NaN	-1.12554	-1.19152	-1.50549	-1.38135	0.797428	0.906198	0.91892	0.604356	NaN	NaN	NaN	NaN	1.13593	1.03506	1.27531	NaN	NaN	NaN	NaN	NaN	NaN	0.0439415	0.209622
NaN	0.333648	S							1	1.84319e-101	356.85	330.09	356.85	0.52731	796080000	306120000	489960000	154	NaN	NaN	NaN	NaN	0.201554	0.593059	0.345938	NaN	-1.32996	-1.57699	-1.43932	-1.33942	1.33748	1.62812	1.62124	1.10454	NaN	NaN	NaN	NaN	1.13593	1.03506	1.27531	NaN	NaN	NaN	NaN	NaN	NaN	0.0439415	0.209622
NaN	NaN	S							1	1.57794e-61	281.65	233.42	216.34	0.74301	1415100000	775050000	640010000	382	NaN	NaN	NaN	NaN	NaN	NaN	NaN	NaN	0.0335111	0.144438	0.236707	0.178492	-0.318866	-0.417906	-0.209161	-0.261846	NaN	NaN	NaN	NaN	NaN	NaN	NaN	NaN	NaN	NaN	NaN	NaN	NaN	NaN	NaN
NaN	NaN	S							1	0.011538	76.572	56.946	46.033	-0.92152	61382000	27320000	34062000	134	NaN	NaN	NaN	NaN	NaN	NaN	NaN	NaN	0.347552	NaN	0.146394	0.237564	NaN	NaN	NaN	NaN	NaN	NaN	NaN	NaN	NaN	NaN	NaN	NaN	NaN	NaN	NaN	NaN	NaN	NaN	NaN
0.414572	-0.252555	S							1	2.075e-11	195.24	195.24	107.83	-0.68328	3056900000	1552200000	1504600000	835	0.236811	0.622316	0.385805	0.82306	0.135655	-0.608701	-0.411089	NaN	0.505484	0.711407	0.689031	0.5889	-0.129655	-0.170621	-0.369706	-0.408531	0.268674	0.0890913	0.303225	-0.23416	-0.26531	0.43808	0.0413831	NaN	0.0328246	0.181176	-0.0884522	0.917596	4	0.0439415	0.209622
NaN	-0.376254	S							1	3.89605e-16	203.32	170.88	203.32	-2.9801	5367500	3142600	2224900	664	NaN	NaN	NaN	NaN	-0.533659	NaN	NaN	NaN	NaN	NaN	NaN	NaN	-0.798968	NaN	NaN	NaN	0.268674	0.0890913	0.303225	-0.23416	-0.26531	0.43808	0.0413831	NaN	NaN	NaN	NaN	NaN	NaN	0.104366	0.323058
-0.431107	-0.386778	S							1	8.60295e-55	258.09	237.48	160.44	0.38951	73594000	41315000	32278000	84	NaN	NaN	-0.470975	-0.36795	-0.463145	NaN	-0.485312	NaN	NaN	NaN	-0.16775	-0.602109	-0.728455	NaN	-0.443929	-0.497282	0.268674	0.0890913	0.303225	-0.23416	-0.26531	0.43808	0.0413831	NaN	0.0613516	0.247692	-1.49684	0.634628	2	0.0618421	0.248681
0.0491638	-0.175054	S							1	1.79628e-06	167.69	132.94	128.35	0.53854	143040000	71593000	71446000	530	-0.239115	0.390036	-0.0499622	0.395854	-0.0267766	NaN	-0.402132	NaN	0.0295589	0.479127	0.253263	0.161694	-0.292087	NaN	-0.360749	-0.343513	0.268674	0.0890913	0.303225	-0.23416	-0.26531	0.43808	0.0413831	NaN	0.0328246	0.181176	-0.45386	0.552188	4	0.0618421	0.248681
-0.339571	-0.394575	S							1	6.16201e-15	222.25	129.46	110.51	0.24239	332340000	196190000	136150000	298	-0.530416	-0.135506	-0.476707	-0.0320347	-0.233338	-0.84334	-0.29798	NaN	-0.261742	-0.0464144	-0.173482	-0.266194	-0.498648	-0.40526	-0.256597	-0.315074	0.268674	0.0890913	0.303225	-0.23416	-0.26531	0.43808	0.0413831	NaN	0.0328246	0.181176	-0.842595	0.163454	4	0.0439415	0.209622
0.30569	-0.572792	S							1	3.08217e-09	177.1	129.21	110.51	0.24239	283570000	150370000	133200000	302	0.0663519	0.437478	0.218529	0.877462	-0.642428	-0.94866	-0.399116	NaN	0.335026	0.52657	0.521754	0.643302	-0.907738	-0.51058	-0.357733	-0.637895	0.268674	0.0890913	0.303225	-0.23416	-0.26531	0.43808	0.0413831	NaN	0.0328246	0.181176	-0.197334	0.808714	4	0.0439415	0.209622
NaN	NaN	S							1	0.000571754	108.43	76.017	78.655	-0.54668	20684000	16126000	4558300	923	NaN	NaN	NaN	NaN	NaN	NaN	NaN	NaN	NaN	1.47726	NaN	1.66289	-3.36102	-2.19403	-3.5857	-3.23705	NaN	NaN	NaN	NaN	NaN	NaN	NaN	NaN	NaN	NaN	NaN	NaN	NaN	NaN	NaN
NaN	NaN	S							1	0.000448173	169.81	75.003	169.81	1.9592	364670000	333240000	31439000	743	NaN	NaN	NaN	NaN	NaN	NaN	NaN	NaN	3.55802	NaN	NaN	-0.30793	-5.38745	-5.41661	-5.17945	-5.44719	NaN	NaN	NaN	NaN	NaN	NaN	NaN	NaN	NaN	NaN	NaN	NaN	NaN	NaN	NaN
NaN	NaN	S							1	1.48234e-32	207.24	182.03	191.98	3.3665	568030000	547070000	20962000	90	NaN	NaN	NaN	NaN	NaN	NaN	NaN	NaN	1.23291	0.978708	NaN	1.62775	-5.68179	-5.58015	-5.19411	-5.39005	NaN	NaN	NaN	NaN	NaN	NaN	NaN	NaN	NaN	NaN	NaN	NaN	NaN	NaN	NaN
NaN	NaN	S							1	0.000802909	124.92	97.96	113.62	0.64316	345570000	251530000	94041000	813	NaN	NaN	NaN	NaN	NaN	NaN	NaN	NaN	1.3749	1.25459	1.75634	1.74028	-4.85851	-5.08476	-5.11959	-4.27607	NaN	NaN	NaN	NaN	NaN	NaN	NaN	NaN	NaN	NaN	NaN	NaN	NaN	NaN	NaN
NaN	NaN	S							1	1.31106e-65	276.8	258.47	276.8	1.5245	24507000	11067000	13441000	886	NaN	NaN	NaN	NaN	NaN	NaN	NaN	NaN	NaN	NaN	0.0082	0.417272	NaN	NaN	NaN	NaN	NaN	NaN	NaN	NaN	NaN	NaN	NaN	NaN	NaN	NaN	NaN	NaN	NaN	NaN	NaN
0.0423119	-0.196646	S							1	4.39457e-183	397.18	373.21	211.13	-2.5874	2402600000	1381800000	1020700000	288	-0.0282305	0.306336	0.114688	0.0745577	-0.0710265	-0.494694	NaN	-0.0651028	-0.717193	-0.489949	-0.54848	-0.63292	-0.0136109	-0.435339	NaN	-0.0684682	-0.688962	-0.796285	-0.663168	-0.707477	0.0574155	0.0593554	-0.0138002	-0.00336541	0.0328246	0.181176	-0.460712	0.545336	4	0.0439416	0.209623
0.35215	0.124209	S							1	2.29849e-07	146.79	116.65	95.401	-0.11335	23739000	10588000	13151000	138	0.896266	0.422215	NaN	0.0472371	NaN	NaN	0.142182	0.197384	0.293017	0.0563061	NaN	-0.103116	NaN	NaN	0.494262	0.506094	-0.603249	-0.365909	-0.535123	-0.150353	0.332278	0.208767	0.35208	0.30871	0.0427658	0.206799	-0.305976	1.01028	3	0.0618424	0.248681
-0.163704	-0.0225973	S							1	2.66682e-53	269.34	269.34	162.49	0.38161	1286200000	683950000	602230000	705	-0.122453	0.0580111	0.226431	-0.580461	0.0604992	-0.149844	-0.223602	0.247953	0.0993626	0.0206267	0.0398403	-0.0179867	-0.0598107	-0.332171	-0.299045	-0.0486808	0.221815	-0.0373843	-0.18659	0.562474	-0.12031	-0.182328	-0.075444	-0.296634	0.0328246	0.181176	-0.666728	0.339321	4	0.0340792	0.184605
NaN	0.312674	S							1	1.96988e-21	198.14	181.79	198.14	-0.28637	5129700	2349800	2779900	794	NaN	NaN	NaN	NaN	0.467976	NaN	NaN	NaN	NaN	NaN	NaN	NaN	0.347666	NaN	NaN	NaN	0.221815	-0.0373843	-0.18659	0.562474	-0.12031	-0.182328	-0.075444	-0.296634	NaN	NaN	NaN	NaN	NaN	0.104366	0.323058
-0.205688	0.124682	S							1	0.000828166	123.86	86.311	118.18	-0.30218	29923000	15780000	14143000	851	-0.218069	NaN	0.0656686	-0.344127	0.0562977	0.000654761	0.0946476	0.439374	0.00374607	NaN	-0.120922	0.218347	-0.0640123	-0.181673	0.0192037	0.14274	0.221815	-0.0373843	-0.18659	0.562474	-0.12031	-0.182328	-0.075444	-0.296634	0.0427655	0.206798	-0.863812	0.452437	3	0.0340792	0.184605
NaN	-0.307261	S							1	3.1807e-50	192.94	174.85	192.94	0.86397	10871000	7489000	3381900	1161	NaN	NaN	NaN	NaN	NaN	NaN	-0.459449	NaN	NaN	NaN	NaN	NaN	NaN	NaN	-0.534893	NaN	0.221815	-0.0373843	-0.18659	0.562474	-0.12031	-0.182328	-0.075444	-0.296634	NaN	NaN	NaN	NaN	NaN	0.104367	0.323059
-0.139587	-0.0622488	S							1	2.65926e-05	118.88	99.095	118.88	-0.47132	1162100000	608840000	553280000	509	-0.134217	0.193004	0.206079	-0.579643	-0.0492887	-0.122195	-0.0999103	0.0297969	0.0875986	0.15562	0.0194884	-0.0171688	-0.169599	-0.304523	-0.175354	-0.266837	0.221815	-0.0373843	-0.18659	0.562474	-0.12031	-0.182328	-0.075444	-0.296634	0.0328246	0.181176	-0.642611	0.363437	4	0.0340792	0.184605
0.117244	0.127578	S							1	8.7561e-05	111.81	81.872	41.495	0.25111	381470000	199800000	181670000	366	0.636882	NaN	0.361636	-0.429437	NaN	-0.100954	NaN	0.449012	0.858697	NaN	0.175045	0.133037	NaN	-0.283281	NaN	0.152378	0.221815	-0.0373843	-0.18659	0.562474	-0.12031	-0.182328	-0.075444	-0.296634	0.0427655	0.206798	-0.54088	0.775369	3	0.0618424	0.248681
-0.126662	0.0235081	S							1	2.62051e-05	121.75	86.084	74.077	0.14074	1266800000	658280000	608490000	368	-0.382049	0.253001	0.340655	-0.470808	0.0128175	0.456858	-0.290818	-0.0385014	-0.160234	0.215617	0.154065	0.091666	-0.107492	0.27453	-0.366262	-0.335135	0.221815	-0.0373843	-0.18659	0.562474	-0.12031	-0.182328	-0.075444	-0.296634	0.0328246	0.181176	-0.629686	0.376362	4	0.0340792	0.184605
-0.188185	-0.152073	S							1	2.62051e-05	121.75	86.084	74.077	0.14074	1719600000	930210000	789380000	372	-0.382049	-0.0322341	0.340655	-0.450108	0.0128175	-0.150334	-0.290818	-0.21333	-0.160234	-0.0696184	0.154065	0.112366	-0.107492	-0.332662	-0.366262	-0.509964	0.221815	-0.0373843	-0.18659	0.562474	-0.12031	-0.182328	-0.075444	-0.296634	0.0328246	0.181176	-0.691209	0.31484	4	0.0340792	0.184605
-0.410604	-0.208823	S							1	9.46757e-07	151.07	135.69	56.793	-1.4869	3494500000	1908900000	1585600000	489	-1.00777	0.201398	0.163365	-0.837091	-0.16559	-0.0782908	0.0915122	-0.742054	-0.78595	0.164014	-0.0232258	-0.274617	-0.2859	-0.260618	0.0160683	-1.03869	0.221815	-0.0373843	-0.18659	0.562474	-0.12031	-0.182328	-0.075444	-0.296634	0.0328246	0.181176	-0.913628	0.0924201	4	0.0340792	0.184605
-0.130969	0.010767	S							1	1.12339e-06	151.07	135.69	56.793	-1.4869	3404900000	1846700000	1558200000	494	0.0527148	0.192745	0.382442	-0.905621	0.1126	0.0125344	-0.0583681	0.0168419	0.27453	0.155361	0.195852	-0.343147	-0.00771017	-0.169793	-0.133812	-0.279792	0.221815	-0.0373843	-0.18659	0.562474	-0.12031	-0.182328	-0.075444	-0.296634	0.0328246	0.181176	-0.633993	0.372056	4	0.0340792	0.184605
-0.0718185	-0.615672	S							1	0.000181243	111.12	88.891	56.793	-1.4869	101480000	57857000	43622000	487	NaN	0.00987115	NaN	NaN	-0.242312	0.00465802	NaN	-1.84044	NaN	-0.0275132	NaN	NaN	-0.362622	-0.17767	NaN	-2.13708	0.221815	-0.0373843	-0.18659	0.562474	-0.12031	-0.182328	-0.075444	-0.296634	0.108537	0.329449	-4.25786	4.11423	1	0.0439416	0.209623
0.272428	NaN	S							1	3.21057e-22	177.66	95.177	177.66	-2.0006	3548200	1513900	2034300	844	0.383768	NaN	NaN	NaN	NaN	NaN	NaN	NaN	0.394404	NaN	NaN	NaN	NaN	NaN	NaN	NaN	0.0106367	0.0597706	0.115965	-0.0749425	-0.177343	-0.0783961	-0.0804998	-0.0127228	0.108537	0.329449	-3.91362	4.45847	1	NaN	NaN
NaN	NaN	S							1	4.14173e-30	219.01	213.35	219.01	0.01817	27189000	13368000	13820000	229	NaN	NaN	NaN	NaN	NaN	NaN	NaN	NaN	0.261711	0.0308304	0.847436	NaN	-0.125919	-0.140396	-0.168836	NaN	NaN	NaN	NaN	NaN	NaN	NaN	NaN	NaN	NaN	NaN	NaN	NaN	NaN	NaN	NaN
NaN	NaN	S							1	3.90253e-06	160.86	105.77	160.86	-0.042436	89007000	34552000	54454000	134	NaN	NaN	NaN	NaN	NaN	NaN	NaN	NaN	NaN	NaN	NaN	NaN	-0.300413	-0.429343	NaN	1.7257	NaN	NaN	NaN	NaN	NaN	NaN	NaN	NaN	NaN	NaN	NaN	NaN	NaN	NaN	NaN
NaN	NaN	S							1	5.88883e-36	249.15	249.15	181.58	-0.084021	746050000	344870000	401180000	95	NaN	NaN	NaN	NaN	NaN	NaN	NaN	NaN	0.733094	0.719227	0.786262	0.863384	-0.0603522	0.418892	0.121148	-0.0652797	NaN	NaN	NaN	NaN	NaN	NaN	NaN	NaN	NaN	NaN	NaN	NaN	NaN	NaN	NaN
0.282953	-0.11845	S							1	1.69684e-06	136.99	106.73	136.24	0.44741	40940000	21713000	19227000	920	0.442019	0.758467	0.332108	-0.0305373	-0.306961	0.0723778	-0.186368	NaN	0.0117819	0.581303	-0.0837374	-0.215831	-0.551458	-0.434754	-0.318092	NaN	-0.430237	-0.177164	-0.415846	-0.185294	-0.244497	-0.507132	-0.131724	-0.386619	0.0328246	0.181176	-0.220071	0.785977	4	0.0439415	0.209622
-0.0811905	0.407659	S							1	6.71572e-177	374.37	354.82	350.66	0.18388	1280600000	674550000	606070000	566	0.0770077	-0.0793471	0.124766	-0.18611	0.437322	0.689188	0.297797	0.427021	-0.353229	-0.256511	-0.29108	-0.371404	0.192825	0.182057	0.166073	0.0404014	-0.430237	-0.177164	-0.415846	-0.185294	-0.244497	-0.507132	-0.131724	-0.386619	0.0328246	0.181176	-0.584215	0.421834	4	0.0340792	0.184605
-0.367309	0.0275993	S							1	2.44124e-13	157.22	135.16	157.22	-1.737	67826000	36408000	31418000	1051	-0.124884	NaN	-0.460462	-0.444497	-0.160993	0.442606	-0.198124	NaN	-0.555121	NaN	-0.876307	-0.629791	-0.40549	-0.0645251	-0.329848	NaN	-0.430237	-0.177164	-0.415846	-0.185294	-0.244497	-0.507132	-0.131724	-0.386619	0.0427655	0.206798	-1.02543	0.290816	3	0.0439415	0.209622
0.314421	NaN	S							1	0.00404279	73.781	54.02	73.781	0.38553	2023700	899030	1124700	908	NaN	NaN	NaN	0.479488	NaN	NaN	NaN	NaN	NaN	NaN	NaN	0.294194	NaN	NaN	NaN	NaN	-0.430237	-0.177164	-0.415846	-0.185294	-0.244497	-0.507132	-0.131724	-0.386619	0.108536	0.329448	-3.87162	4.50046	1	NaN	NaN
NaN	NaN	S							1	1.70436e-05	150.61	150.61	150.61	0.58118	180780000	83907000	96871000	1017	NaN	NaN	NaN	NaN	NaN	NaN	NaN	NaN	0.838992	-0.229974	0.676628	0.857742	0.473527	0.347099	0.323197	0.292782	NaN	NaN	NaN	NaN	NaN	NaN	NaN	NaN	NaN	NaN	NaN	NaN	NaN	NaN	NaN
0.446227	NaN	S							1	0.0114309	70.363	31.609	70.363	3.0395	2047100	957750	1089300	543	NaN	0.683222	NaN	NaN	NaN	NaN	NaN	NaN	NaN	0.525267	NaN	NaN	NaN	NaN	NaN	NaN	-0.10757	-0.157954	-0.118406	-0.0770563	0.138552	0.0392437	0.175812	0.102792	0.108537	0.329449	-3.73982	4.63227	1	NaN	NaN
-0.0871114	-0.249765	S							1	8.20188e-112	312.87	291.51	86.54	-0.0074109	16922000000	8334000000	8587500000	799	-0.0880933	0.00725949	0.0251916	-0.0335001	-0.212662	-0.355327	-0.356484	-0.152302	-0.0276309	0.0230425	0.0223323	0.0606008	0.0585243	-0.092894	-0.067712	0.0862402	0.0604624	0.0157831	-0.00285938	0.0941009	0.271187	0.262433	0.288772	0.238542	0.0328246	0.181176	-0.590136	0.415913	4	0.0340792	0.184605
-0.372033	0.142953	S							1	9.92798e-136	321.47	282.31	321.47	-0.62869	3941300000	1939900000	2001400000	527	-0.342603	-0.326752	-0.367332	-0.277559	0.203275	0.169243	0.000236113	0.299598	-0.28214	-0.310969	-0.370191	-0.183458	0.474462	0.431676	0.289008	0.538141	0.0604624	0.0157831	-0.00285938	0.0941009	0.271187	0.262433	0.288772	0.238542	0.0328246	0.181176	-0.875057	0.130991	4	0.0340792	0.184605
-0.0601581	-0.185756	S							1	6.67429e-83	270.39	257.89	240.19	0.10919	1349100000	694440000	654690000	532	-0.117044	0.323354	0.176371	-0.35593	-0.186578	-0.201832	-0.410227	0.00695333	-0.0565812	0.339137	0.173511	-0.261829	0.0846086	0.0606008	-0.121455	0.245496	0.0604624	0.0157831	-0.00285938	0.0941009	0.271187	0.262433	0.288772	0.238542	0.0328246	0.181176	-0.563182	0.442866	4	0.0340792	0.184605
NaN	NaN	S							1	0.00303416	63.421	53.224	63.421	-1.4619	4824400	592810	4231600	449	NaN	NaN	NaN	NaN	NaN	NaN	NaN	NaN	NaN	NaN	NaN	NaN	2.30048	NaN	NaN	NaN	NaN	NaN	NaN	NaN	NaN	NaN	NaN	NaN	NaN	NaN	NaN	NaN	NaN	NaN	NaN
-0.215422	NaN	S							1	1.09553e-32	219.72	219.72	207.43	0.14536	1278800000	655220000	623550000	1461	NaN	-0.227184	NaN	-0.0942144	NaN	NaN	NaN	NaN	-0.0122571	-0.1254	-0.0799507	-0.089605	0.0302654	0.00891703	0.0761487	-0.0156513	NaN	0.101784	NaN	0.00460933	NaN	NaN	NaN	NaN	0.0613519	0.247693	-1.28116	0.850316	2	NaN	NaN
NaN	NaN	S							1	0.000418692	96.707	80.826	96.707	0.17109	0	0	0	1552	NaN	NaN	NaN	NaN	NaN	NaN	NaN	NaN	NaN	NaN	NaN	NaN	NaN	NaN	NaN	NaN	NaN	0.101784	NaN	0.00460933	NaN	NaN	NaN	NaN	NaN	NaN	NaN	NaN	NaN	NaN	NaN
NaN	NaN	S							1	1.91236e-36	256.13	231.63	256.13	-0.23771	114030000	32952000	81076000	5	NaN	NaN	NaN	NaN	NaN	NaN	NaN	NaN	1.88971	1.52667	1.62232	1.79227	0.536053	1.24013	0.54893	1.15439	NaN	NaN	NaN	NaN	NaN	NaN	NaN	NaN	NaN	NaN	NaN	NaN	NaN	NaN	NaN
NaN	NaN	S							1	2.27855e-19	200.05	184.11	188.92	2.0444	306280000	102760000	203520000	12	NaN	NaN	NaN	NaN	NaN	NaN	NaN	NaN	2.35527	1.9105	2.10618	1.73786	0.343806	0.805705	0.554736	0.493442	NaN	NaN	NaN	NaN	NaN	NaN	NaN	NaN	NaN	NaN	NaN	NaN	NaN	NaN	NaN
-0.0545859	-0.563257	S							1	7.93065e-10	150.76	133.4	150.76	-3.45	12160000	7292000	4867600	2011	NaN	NaN	0.0107733	NaN	NaN	NaN	-0.299664	-1.04775	NaN	NaN	0.258579	NaN	NaN	NaN	-0.424262	-1.14363	0.309293	0.361319	0.247806	0.195474	-0.187083	-0.191508	-0.124597	-0.095882	0.108536	0.329448	-4.24062	4.13144	1	0.0618424	0.248681
-0.287465	0.125116	S							1	4.88549e-12	206.24	172.37	164.6	-0.063688	256990000	130140000	126860000	2241	-0.370382	-0.209071	-0.198454	-0.172715	0.101188	0.137235	0.260264	0.094222	-0.0610894	0.152248	0.049352	0.0227584	-0.0858948	-0.0542725	0.135666	-0.00166007	0.309293	0.361319	0.247806	0.195474	-0.187083	-0.191508	-0.124597	-0.095882	0.0328246	0.181176	-0.79049	0.215559	4	0.0340792	0.184605
0.162839	0.220955	S							1	1.99148e-06	148.13	98.829	57.401	1.7938	58568000	29015000	29553000	578	0.315604	0.194399	0.223538	0.252053	0.315904	0.291813	0.0936097	0.318439	0.624896	0.555718	0.471344	0.447526	0.128821	0.100305	-0.0309877	0.222557	0.309293	0.361319	0.247806	0.195474	-0.187083	-0.191508	-0.124597	-0.095882	0.0328246	0.181176	-0.340185	0.665863	4	0.0340792	0.184605
-0.0590801	-0.02321	S							1	1.16045e-10	205.97	133.88	205.97	0.45139	14423000000	7276400000	7146300000	1549	-0.24372	0.151565	0.162101	-0.0385593	0.0646857	0.0104893	0.0767073	-0.219604	0.0655723	0.512884	0.409907	0.156914	-0.122397	-0.181019	-0.0478901	-0.315486	0.309293	0.361319	0.247806	0.195474	-0.187083	-0.191508	-0.124597	-0.095882	0.0328246	0.181176	-0.562104	0.443944	4	0.0340792	0.184605
NaN	-0.386092	S							1	7.72226e-146	345.2	318.76	345.2	-1.616	180130000	105800000	74328000	2486	NaN	NaN	NaN	NaN	-0.272076	-0.335859	NaN	-0.677215	NaN	NaN	NaN	NaN	-0.459159	-0.527367	NaN	-0.773097	0.309293	0.361319	0.247806	0.195474	-0.187083	-0.191508	-0.124597	-0.095882	NaN	NaN	NaN	NaN	NaN	0.0439416	0.209623
0.0106932	0.0456983	S							1	9.6829e-06	137.01	137.01	78.166	0.78446	5878500000	2896300000	2982200000	636	-0.127109	0.0852546	0.298854	0.0743974	0.206429	0.0299514	0.0606455	-0.0578372	0.182184	0.446574	0.54666	0.269871	0.0193461	-0.161556	-0.063952	-0.153719	0.309293	0.361319	0.247806	0.195474	-0.187083	-0.191508	-0.124597	-0.095882	0.0328246	0.181176	-0.492331	0.513718	4	0.0340792	0.184605
NaN	NaN	S							1	5.70505e-15	196.7	182.67	196.7	-1.6579	58560000	34345000	24214000	298	NaN	NaN	NaN	NaN	NaN	NaN	NaN	NaN	-0.701154	-0.336537	-0.664517	-0.918415	-0.0771932	0.133827	NaN	0.0710762	NaN	NaN	NaN	NaN	NaN	NaN	NaN	NaN	NaN	NaN	NaN	NaN	NaN	NaN	NaN
-0.128892	-0.230185	S							1	0.000256621	96.82	96.82	61.435	-1.385	167050000	90363000	76689000	1037	NaN	NaN	0.0263573	-0.170252	NaN	NaN	NaN	-0.287177	NaN	NaN	0.0312541	-0.00225232	NaN	NaN	NaN	-0.440126	0.15769	-0.0100472	0.0048968	0.168	NaN	-0.229873	-0.0722856	-0.152949	0.0613516	0.247692	-1.19463	0.936843	2	0.104367	0.323059
-0.0798684	-0.00691323	S							1	0	451.58	422.69	355.96	-1.5535	6920900000	3594100000	3326800000	656	-0.287551	0.176506	0.050993	0.00205321	NaN	0.0984649	-0.0211469	-0.0789215	-0.12986	0.166458	0.0558898	0.170053	-0.10981	-0.131408	-0.0934326	-0.231871	0.15769	-0.0100472	0.0048968	0.168	NaN	-0.229873	-0.0722856	-0.152949	0.0328246	0.181176	-0.582893	0.423156	4	0.0439417	0.209623
0.573591	NaN	S							1	2.41805e-06	110.4	89.881	110.4	0.63823	28535000	12295000	16240000	329	0.916192	NaN	0.514339	NaN	NaN	NaN	NaN	NaN	0.553459	0.249385	0.493237	0.987175	NaN	NaN	NaN	-0.103162	-0.362733	NaN	-0.0211015	NaN	NaN	NaN	NaN	NaN	0.0613516	0.247693	-0.492144	1.63933	2	NaN	NaN
-0.163929	NaN	S							1	1.98206e-108	287.65	262.39	175.75	-1.8534	69574000	38409000	31165000	75	NaN	NaN	-0.13135	NaN	NaN	NaN	NaN	NaN	NaN	NaN	-0.152452	NaN	0.291721	NaN	-0.580612	-0.24643	-0.362733	NaN	-0.0211015	NaN	NaN	NaN	NaN	NaN	0.108536	0.329448	-4.34996	4.0221	1	NaN	NaN
0.149627	NaN	S							1	6.74587e-150	353.58	330.29	353.58	-0.1853	90540000	52559000	37981000	238	0.334925	0.369232	NaN	-0.00672348	NaN	NaN	NaN	NaN	-0.0953116	-0.147857	NaN	-0.313083	NaN	NaN	NaN	NaN	-0.430237	-0.51709	-0.444969	-0.306359	0.265797	0.0837921	0.299479	0.0391384	0.0427658	0.206799	-0.508499	0.807753	3	NaN	NaN
-0.199739	0.225763	S							1	9.98991e-84	278.95	262.95	180.26	0.14027	182570000	75313000	107260000	124	-0.0114368	NaN	-0.124103	-0.341357	-0.308477	-0.237897	NaN	1.37451	-0.441674	NaN	-0.569073	-0.647716	-0.0426797	-0.154105	NaN	1.41365	-0.430237	-0.51709	-0.444969	-0.306359	0.265797	0.0837921	0.299479	0.0391384	0.0427655	0.206798	-0.857863	0.458386	3	0.0439416	0.209623
0.0886013	-0.00104492	S							1	7.42905e-44	252.52	243.83	252.52	-1.47	3249900000	1650400000	1599600000	105	0.116329	0.224668	0.237208	0.0881805	-0.12371	0.134431	-0.0625273	0.0828052	-0.313907	-0.292422	-0.207761	-0.218179	0.142087	0.218223	0.236952	0.121944	-0.430237	-0.51709	-0.444969	-0.306359	0.265797	0.0837921	0.299479	0.0391384	0.0328246	0.181176	-0.414423	0.591626	4	0.0340792	0.184605
0.387399	1.04424	S							1	1.70615e-09	133.46	118.69	133.46	-0.41366	64251000	19375000	44876000	867	0.715842	NaN	0.548415	0.196276	-0.0476237	NaN	2.61073	NaN	0.761285	NaN	0.581785	0.220454	-0.138457	NaN	2.59562	NaN	0.0454429	0.0784732	0.0333701	0.0241777	-0.0908337	-0.13242	-0.0151118	-0.0507863	0.0427655	0.206798	-0.270726	1.04552	3	0.0618421	0.248681
NaN	-0.406958	S							1	2.66823e-08	155.39	155.39	155.39	-0.6545	6628700	4429000	2199700	41	NaN	NaN	NaN	NaN	-0.578298	NaN	NaN	NaN	NaN	-1.32373	NaN	NaN	-0.587706	-1.124	NaN	NaN	NaN	NaN	NaN	NaN	-0.00940814	NaN	NaN	NaN	NaN	NaN	NaN	NaN	NaN	0.104366	0.323058
NaN	NaN	S							1	3.30479e-10	141.97	113.33	136.39	0.36879	4084300	2984500	1099700	292	NaN	NaN	NaN	NaN	NaN	NaN	NaN	NaN	NaN	NaN	NaN	-1.88321	NaN	NaN	NaN	NaN	NaN	NaN	NaN	NaN	NaN	NaN	NaN	NaN	NaN	NaN	NaN	NaN	NaN	NaN	NaN
NaN	NaN	S							1	0.0001754	113.77	79.586	113.77	-1.6662	11236000	2434300	8801800	426	NaN	NaN	NaN	NaN	NaN	NaN	NaN	NaN	NaN	NaN	2.54861	NaN	NaN	NaN	NaN	NaN	NaN	NaN	NaN	NaN	NaN	NaN	NaN	NaN	NaN	NaN	NaN	NaN	NaN	NaN	NaN
-0.139204	-0.0694718	S							1	0	542.19	518.86	330.44	-0.1436	6087200000	2910000000	3177200000	120	-0.140864	-0.000501847	-0.0518471	-0.119918	0.0274759	-0.155644	-0.0996842	-0.0459158	-0.137981	0.201006	0.288772	0.432853	0.168385	0.163628	0.137635	0.063779	0.00288247	0.201508	0.340619	0.55277	0.140909	0.319271	0.237319	0.109695	0.0328246	0.181176	-0.642229	0.36382	4	0.0340792	0.184605
-0.04924	-0.0632993	S							1	0	636.38	609.45	348.39	0.15587	41188000000	19115000000	22073000000	153	-0.0918276	0.0929213	0.0271992	0.0454041	0.0580875	-0.143204	-0.152846	-0.00831364	-0.0889451	0.29443	0.367818	0.598175	0.198997	0.176067	0.0844725	0.101381	0.00288247	0.201508	0.340619	0.55277	0.140909	0.319271	0.237319	0.109695	0.0328246	0.181176	-0.552264	0.453784	4	0.0340792	0.184605
NaN	-0.086081	S							1	1.34821e-98	297.48	289.92	297.48	-1.0978	5998900	3015400	2983500	165	NaN	NaN	NaN	NaN	-0.111775	NaN	NaN	NaN	NaN	NaN	NaN	NaN	0.0291349	NaN	NaN	NaN	0.00288247	0.201508	0.340619	0.55277	0.140909	0.319271	0.237319	0.109695	NaN	NaN	NaN	NaN	NaN	0.104366	0.323058
0.408049	-0.00748938	S							1	1.05492e-135	362.25	334.18	268.43	-0.077955	2033000000	849780000	1183200000	181	0.356976	0.551925	0.626328	0.504714	0.181942	-0.239023	-0.1171	0.176477	0.359859	0.753433	0.966947	1.05748	0.322851	0.0802483	0.120219	0.286171	0.00288247	0.201508	0.340619	0.55277	0.140909	0.319271	0.237319	0.109695	0.0328246	0.181176	-0.0949754	0.911073	4	0.0340792	0.184605
0.110106	-0.203407	S							1	3.69778e-07	140.77	120.03	140.77	-1.3335	22078000	10498000	11580000	83	NaN	0.246335	NaN	NaN	-0.282355	NaN	NaN	NaN	NaN	0.447844	NaN	NaN	-0.141446	NaN	NaN	NaN	0.00288247	0.201508	0.340619	0.55277	0.140909	0.319271	0.237319	0.109695	0.108537	0.329449	-4.07594	4.29615	1	0.104366	0.323058
-0.455765	-0.437203	S							1	0.00106366	85.402	42.917	55.232	-0.60243	633950000	335940000	298010000	305	-0.435259	-0.420694	-0.211534	-0.606788	-0.351439	-0.49792	NaN	-0.612323	-0.432377	-0.219186	0.129085	-0.0540178	-0.210529	-0.178649	NaN	-0.502628	0.00288247	0.201508	0.340619	0.55277	0.140909	0.319271	0.237319	0.109695	0.0328246	0.181176	-0.958789	0.0472592	4	0.0439416	0.209623
-0.455765	-0.437203	S							1	0.00106366	85.402	42.917	55.232	-0.60243	633950000	335940000	298010000	307	-0.435259	-0.420694	-0.211534	-0.606788	-0.351439	-0.49792	NaN	-0.612323	-0.432377	-0.219186	0.129085	-0.0540178	-0.210529	-0.178649	NaN	-0.502628	0.00288247	0.201508	0.340619	0.55277	0.140909	0.319271	0.237319	0.109695	0.0328246	0.181176	-0.958789	0.0472592	4	0.0439416	0.209623
-0.145499	-0.105214	S							1	2.59851e-74	305.98	305.98	226.67	-1.2089	25819000000	12222000000	13597000000	188	-0.150388	-0.013234	-0.0765032	-0.10007	-0.0090566	-0.25867	-0.137014	-0.0282189	-0.147506	0.188274	0.264116	0.452701	0.131853	0.0606008	0.100305	0.081476	0.00288247	0.201508	0.340619	0.55277	0.140909	0.319271	0.237319	0.109695	0.0328246	0.181176	-0.648523	0.357526	4	0.0340792	0.184605
-0.0627835	-0.383833	S							1	4.89502e-30	226.67	197.66	203.31	-2.7493	465470000	239960000	225520000	193	-0.254662	0.18993	0.168925	-0.0887296	-0.326252	-0.708363	-0.447598	-0.19169	-0.251779	0.391438	0.509544	0.464041	-0.185343	-0.389092	-0.210279	-0.0819955	0.00288247	0.201508	0.340619	0.55277	0.140909	0.319271	0.237319	0.109695	0.0328246	0.181176	-0.565808	0.440241	4	0.0340792	0.184605
NaN	NaN	S							1	0.000520416	101.65	76.648	91.265	-2.0709	211420000	122500000	88923000	89	NaN	NaN	NaN	NaN	NaN	NaN	NaN	NaN	-0.605903	-0.886593	-0.725112	-0.589963	-0.198444	-0.197534	-0.0576769	-0.0678027	NaN	NaN	NaN	NaN	NaN	NaN	NaN	NaN	NaN	NaN	NaN	NaN	NaN	NaN	NaN
0.0583702	-0.000568924	S							1	7.84513e-225	429.09	417.87	291.89	-0.27703	2813800000	1494700000	1319200000	425	0.217392	0.131918	0.0602389	0.126849	0.0914664	0.103544	-0.0965907	-0.0653004	0.352533	0.191689	0.095722	0.182184	0.00230651	-0.0141499	-0.157785	-0.231075	0.135141	0.0597706	0.0354831	0.0553346	-0.08916	-0.117693	-0.0611948	-0.165774	0.0328246	0.181176	-0.444654	0.561395	4	0.0340792	0.184605
-0.186111	NaN	S							1	2.19246e-10	146.76	112.04	135.09	1.1403	12966000	6099700	6866100	110	NaN	0.0211599	-0.175466	-0.204071	NaN	NaN	NaN	NaN	NaN	0.0809305	-0.139983	-0.148737	NaN	NaN	NaN	NaN	0.135141	0.0597706	0.0354831	0.0553346	-0.08916	-0.117693	-0.0611948	-0.165774	0.0427656	0.206798	-0.844236	0.472014	3	NaN	NaN
-0.084942	NaN	S							1	0.000146076	128.97	60.537	43.501	-0.32798	102290000	47936000	54354000	367	NaN	0.0362212	NaN	-0.0575436	NaN	NaN	NaN	NaN	NaN	0.0959919	NaN	-0.002209	NaN	NaN	NaN	NaN	0.135141	0.0597706	0.0354831	0.0553346	-0.08916	-0.117693	-0.0611948	-0.165774	0.0613519	0.247693	-1.15068	0.980796	2	NaN	NaN
NaN	NaN	S							1	0.000323527	115.7	33.749	64.906	1.4972	202590000	107270000	95320000	825	NaN	NaN	NaN	NaN	NaN	NaN	NaN	NaN	-0.241305	NaN	0.0478175	NaN	-0.0381693	-0.148529	-0.113458	0.749406	NaN	NaN	NaN	NaN	NaN	NaN	NaN	NaN	NaN	NaN	NaN	NaN	NaN	NaN	NaN
0.00299136	0.245491	S							1	4.61044e-05	177.91	164.01	177.91	0.87573	780460000	356300000	424160000	801	0.0868123	0.217422	0.124703	-0.130656	0.299123	0.5152	0.126563	0.18816	0.253142	0.382723	0.266397	-0.0650835	0.631058	0.4654	0.443288	0.396927	0.16633	0.165301	0.141694	0.0655723	0.331934	-0.0498004	0.316725	0.208767	0.0328246	0.181176	-0.500033	0.506016	4	0.0340792	0.184605
NaN	NaN	S							1	0.00599697	96.668	55.239	55.112	-0.2208	24507000	12680000	11827000	428	NaN	NaN	NaN	NaN	NaN	NaN	NaN	NaN	-0.0416993	-0.149073	-0.251608	0.0343565	NaN	NaN	0.33308	NaN	NaN	NaN	NaN	NaN	NaN	NaN	NaN	NaN	NaN	NaN	NaN	NaN	NaN	NaN	NaN
-0.144731	-0.0942544	S							1	1.16761e-07	166.71	143.39	166.71	0.18423	113230000	55390000	57843000	559	-0.424839	NaN	0.203381	NaN	-0.22845	0.00186962	-0.1108	NaN	0.152118	NaN	0.600745	NaN	-0.0299563	0.00561564	-0.180692	0.37529	0.576957	0.27011	0.397365	0.370722	0.198494	0.00374607	-0.069891	NaN	0.0613516	0.247693	-1.21047	0.921004	2	0.0439415	0.209622
0.446005	0.459476	S							1	8.05531e-05	103.46	86.929	103.46	-0.47266	9711900	3875300	5836500	20	NaN	NaN	0.661436	NaN	NaN	0.655539	NaN	NaN	NaN	NaN	1.0588	NaN	NaN	0.659285	NaN	NaN	0.576957	0.27011	0.397365	0.370722	0.198494	0.00374607	-0.069891	NaN	0.108536	0.329448	-3.74003	4.63204	1	0.104367	0.323058
0.0599823	0.247869	S							1	2.0666e-05	136.02	125.5	107.93	1.0197	191980000	84736000	107240000	1077	0.113147	-0.064968	0.348346	0.146805	0.129193	0.442934	0.272152	NaN	0.690104	0.205142	0.745711	0.517528	0.327687	0.44668	0.202261	0.45038	0.576957	0.27011	0.397365	0.370722	0.198494	0.00374607	-0.069891	NaN	0.0328246	0.181176	-0.443042	0.563007	4	0.0439415	0.209622
NaN	NaN	S							1	9.74461e-19	216.97	206.06	216.97	0.71071	98299000	53152000	45147000	164	NaN	NaN	NaN	NaN	NaN	NaN	NaN	NaN	NaN	-0.0950497	NaN	-0.0310761	NaN	NaN	-0.242157	NaN	NaN	NaN	NaN	NaN	-0.262625	NaN	NaN	NaN	NaN	NaN	NaN	NaN	NaN	NaN	NaN
-0.0635445	-0.275466	S							1	4.97788e-53	225.74	209.6	225.74	-3.2366	163620000	82557000	81065000	10	0.103383	-0.124905	0.0264507	NaN	-0.461662	-0.411049	-0.140716	-0.177819	0.28404	-0.0926632	0.153027	NaN	-0.221287	-0.330937	-0.0418923	-0.111695	0.180657	0.032242	0.126576	0.124857	0.240375	0.0801119	0.0988237	0.0661237	0.0427656	0.206799	-0.72167	0.594581	3	0.0340792	0.184605
-0.454302	0.178511	S							1	1.99464e-51	253.79	223.79	253.79	-0.0073076	841720000	425510000	416210000	133	-0.425393	-0.300781	-0.470803	-0.471009	0.120607	0.376904	0.115177	0.218035	-0.244736	-0.268539	-0.344227	-0.346151	0.360982	0.457016	0.214	0.284159	0.180657	0.032242	0.126576	0.124857	0.240375	0.0801119	0.0988237	0.0661237	0.0328246	0.181176	-0.957327	0.048722	4	0.0340792	0.184605
-0.0326482	NaN	S							1	9.79226e-137	363.86	340.04	313.45	-0.68952	7496700000	3480400000	4016300000	337	NaN	0.00712567	0.102734	NaN	NaN	NaN	NaN	NaN	-0.272872	-0.216636	-0.211765	-0.212283	0.622087	0.575312	0.515914	0.361656	NaN	-0.223761	-0.314499	NaN	NaN	NaN	NaN	NaN	0.0613517	0.247693	-1.09838	1.03309	2	NaN	NaN
0.39931	NaN	S							1	2.78003e-164	368.16	351.22	86.791	-0.45861	360340000	169800000	190540000	549	NaN	0.744309	0.358963	NaN	NaN	NaN	NaN	NaN	-0.0191265	0.520548	0.044464	-0.0157534	0.662388	NaN	0.464145	0.781989	NaN	-0.223761	-0.314499	NaN	NaN	NaN	NaN	NaN	0.0613517	0.247693	-0.666426	1.46505	2	NaN	NaN
0.0643483	-0.0271176	S							1	1.70618e-210	383.93	383.93	383.93	-0.70445	1566600000	785500000	781150000	235	NaN	NaN	0.130551	0.169966	NaN	NaN	-0.0521476	NaN	0.213627	0.0882773	0.319965	0.129217	-0.0716486	-0.00935006	-0.0109046	-0.0757481	NaN	NaN	0.189413	-0.0407491	NaN	NaN	0.041243	NaN	0.0613516	0.247692	-1.00139	1.13008	2	0.104367	0.323059
-0.00788414	-0.138268	S							1	2.92454e-08	183.85	164.34	168.22	-0.071794	9940200000	5064600000	4875500000	215	NaN	NaN	-0.0310764	0.165474	NaN	NaN	-0.213749	NaN	0.051024	0.168129	0.158337	0.124725	-0.088899	-0.222532	-0.172506	-0.1811	NaN	NaN	0.189413	-0.0407491	NaN	NaN	0.041243	NaN	0.0613516	0.247692	-1.07362	1.05785	2	0.104367	0.323059
-0.137589	-0.197173	S							1	0	673.83	673.83	605.02	-0.31732	8972800000	4660000000	4312900000	49	-0.161666	0.065152	-0.16701	-0.0426617	-0.308214	-0.184075	-0.283839	-0.0664076	-0.0727103	-0.00869675	-0.123245	-0.0194774	0.125387	0.057277	0.0156403	0.0301242	0.0889556	-0.0738487	0.0437644	0.0231843	0.4336	0.241352	0.299479	0.0965318	0.0328246	0.181176	-0.640613	0.365435	4	0.0340792	0.184605
NaN	NaN	S							1	5.77363e-65	273.77	248.24	228.58	-0.20806	2230200000	1006100000	1224100000	447	NaN	NaN	NaN	NaN	NaN	NaN	NaN	NaN	-0.0125918	-0.0457143	-0.0952654	-0.0356383	-0.319838	-0.410486	-0.313585	-0.276642	NaN	NaN	NaN	NaN	NaN	NaN	NaN	NaN	NaN	NaN	NaN	NaN	NaN	NaN	NaN
NaN	NaN	S							1	4.00362e-08	148.96	111.98	141.34	1.6244	66044000	43763000	22281000	361	NaN	NaN	NaN	NaN	NaN	NaN	NaN	NaN	-0.924372	-1.10017	-1.26878	-1.02568	NaN	-0.486752	-0.283685	NaN	NaN	NaN	NaN	NaN	NaN	NaN	NaN	NaN	NaN	NaN	NaN	NaN	NaN	NaN	NaN
NaN	NaN	S							1	1.47465e-10	166.45	141	166.24	-1.8294	46930000	24801000	22129000	470	NaN	NaN	NaN	NaN	NaN	NaN	NaN	NaN	-0.186163	-0.3394	-0.520004	-0.339856	-0.259565	-0.128093	NaN	-0.00559408	NaN	NaN	NaN	NaN	NaN	NaN	NaN	NaN	NaN	NaN	NaN	NaN	NaN	NaN	NaN
NaN	NaN	S							1	0.000961933	125.97	106.21	125.97	-0.16388	52427000	15590000	36837000	289	NaN	NaN	NaN	NaN	NaN	NaN	NaN	NaN	3.65168	3.23099	3.36807	2.60312	0.550802	-0.350946	NaN	NaN	NaN	NaN	NaN	NaN	NaN	NaN	NaN	NaN	NaN	NaN	NaN	NaN	NaN	NaN	NaN
NaN	NaN	S							1	1.23177e-06	137.4	123.96	137.4	1.7695	417390000	213730000	203650000	7	NaN	NaN	NaN	NaN	NaN	NaN	NaN	NaN	0.171975	0.0243196	0.147958	0.130404	-0.0845786	0.0698396	0.156267	-0.0855733	NaN	NaN	NaN	NaN	NaN	NaN	NaN	NaN	NaN	NaN	NaN	NaN	NaN	NaN	NaN
[truncated: 39,859 more rows]
[truncated: 15 more columns]
